# Supplementary material for: Enhancing therapeutic efficacy through degradation of endogenous extracellular matrix in primary breast tumor spheroids
Source: FEBS J. 2025 Mar 17;292(13):3494–507. doi: 10.1111/febs.70069 (PMC12220849; doi:10.1111/febs.70069)
Supplement: Supplementary file 2 — Table S1. List of identified proteins common to both spheroids and 2D cells. Table S2. List of identified ECM‐related proteins in spheroids and 2D cells. [file FEBS-292-3494-s001.xlsx]

## Sheet: Supplementary table 1
Significant	#NAME?	Difference	Protein.Ids	Protein.Names	Genes	First.Protein.Description	Protein.Group	LISATI_CELLULARI_TEM_1_12_23_1.raw	LISATI_CELLULARI_TEM_1_12_23_2.raw	LISATI_CELLULARI_TEM_1_12_23_3.raw	LISATI_CELLULARI_TEM_1_12_23_4.raw	LISATI_CELLULARI_TEM_5_10_23.raw	ORGANOIDI_TEM_6_12_23_1.raw	ORGANOIDI_TEM_6_12_23_2.raw	ORGANOIDI_TEM_11_10_23_1.raw	ORGANOIDI_TEM_11_10_23_2.raw	ORGANOIDI_TEM_11_10_23_3.raw
+	6.39132	-3.58971	Q9ERB4	CSPG2_RAT	Vcan	Versican core protein	Q9ERB4	20.864	20.9475	20.9577	21.036	21.7887	25.022	25.1916	24.5305	24.2757	24.5226
+	5.20538	-3.55814	A0A0G2JY81	A0A0G2JY81_RAT	Fbln1	Fibulin-1	A0A0G2JY81	17.7845	17.7883	17.5977	17.1974	19.1353	21.2272	21.2108	21.6597	21.6101	21.5861
+	6.84147	-3.44215	A0A8I5Y8F2	A0A8I5Y8F2_RAT	Efemp2	EGF containing fibulin extracellular matrix protein 2	A0A8I5Y8F2	18.9035	19.2272	18.9747	19.1288	19.5946	22.2019	22.2648	22.9632	22.6684	22.9413
+	5.72469	-3.29194	D4A8G5	D4A8G5_RAT	Tgfbi	Transforming growth factor, beta induced	D4A8G5	18.2144	17.9074	18.0039	17.9606	19.3357	21.5874	21.6376	21.4618	21.5694	21.6255
+	7.05763	-3.2613	Q5U2U5	Q5U2U5_RAT	Plin2	Perilipin	Q5U2U5	19.4979	19.602	19.5137	19.4447	19.8253	22.4306	22.441	23.1877	23.1249	23.006
+	3.9769	-3.21697	D3ZRN3	D3ZRN3_RAT	Actbl2	Actin, beta-like 2	D3ZRN3	NaN	15.4212	16.2323	NaN	NaN	19.1988	19.3337	18.7252	19.1512	18.8098
+	5.9969	-3.1171	P08721	OSTP_RAT	Spp1	Osteopontin	P08721	18.6874	18.4354	18.2245	18.3692	19.1304	21.2609	21.406	21.75	22.2645	21.7509
+	1.94989	-3.11466	P11517;P02091;O88752;A0A8I5ZV52	HBB1_RAT	Hbb	Hemoglobin subunit beta-1	P02091	20.5931	20.6803	20.4922	20.4161	24.3138	23.1216	23.0264	24.6892	25.8363	25.3952
+	4.21515	-3.0348	A0A0G2JSI4	A0A0G2JSI4_RAT	Adgre5	Adhesion G protein-coupled receptor E5	A0A0G2JSI4	17.7121	17.7514	17.613	17.745	15.7635	20.3971	20.6054	20.4008	20.1919	20.1639
+	1.43387	-2.98671	Q4KLZ0	Q4KLZ0_RAT	Vnn1	Vanin 1	Q4KLZ0	14.4556	NaN	14.69	14.9408	17.9859	NaN	NaN	17.6917	19.3241	18.4986
+	3.59407	-2.91583	O70513	LG3BP_RAT	Lgals3bp	Galectin-3-binding protein	O70513	21.6199	21.7223	21.7937	21.6602	22.9367	23.8426	23.942	25.5305	25.4158	25.5811
+	5.02786	-2.89702	A0A8I5ZR22;A0A0G2JVA8;Q6IFZ5;A0A0G2K4H7;A0A8I5ZMI8;Q10758;A0A0G2KA07;Q6IG00;A0A8J8Y3L8;A7M777;A0A0G2K0I4;Q6P6Q2;A7M746;Q6IG10;P47819;P31000;Q6IG12;A0A8I6G380;Q4FZU2;Q6IG05;A0A8I6AP90	VIME_RAT	Vim	Vimentin	P31000	23.7944	24.0021	24.0282	23.779	23.8382	25.8026	26.8042	27.3133	26.5984	27.4086
+	3.73109	-2.8159	D3ZRZ2	D3ZRZ2_RAT	Mmp1b	Matrix metallopeptidase 1b (interstitial collagenase)	D3ZRZ2	14.69	15.0399	15.0477	14.9954	NaN	18.5627	18.547	17.1398	17.5929	16.9533
+	6.02112	-2.64046	A0A8I6A289;P84245;D3ZJ08;Q6LED0;D3ZK97	H33_RAT	H3-3b	Histone H3.3	P84245	20.3943	20.4451	21.023	20.7414	21.0218	23.5084	23.4836	23.1285	22.9489	23.7586
+	6.25554	-2.60433	Q9QZK5	HTRA1_RAT	Htra1	Serine protease HTRA1	Q9QZK5	19.7719	19.9601	19.8375	19.8019	20.3086	22.8683	22.9346	22.1949	22.2649	22.4389
+	3.96782	-2.5755	F1LNF0	F1LNF0_RAT	Myh14	Myosin heavy chain 14	F1LNF0	15.9348	16.1183	16.2367	15.806	16.6498	18.6949	17.548	19.1326	18.6883	19.5594
+	5.19564	-2.55653	D3ZXP3	D3ZXP3_RAT	H2ax	Histone H2A	D3ZXP3	19.4059	18.9991	19.6277	19.895	18.7937	22.0944	22.1916	21.4631	21.6695	22.0855
+	5.80104	-2.54058	P63055	PCP4_RAT	Pcp4	Calmodulin regulator protein PCP4	P63055	20.3098	20.1341	20.1278	20.24	19.9192	23.2054	23.0224	22.2181	22.6735	22.3143
+	1.40412	-2.53772	Q6P734	IC1_RAT	Serping1	Plasma protease C1 inhibitor	Q6P734	16.5303	16.1332	15.999	16.0868	19.4927	NaN	NaN	18.4756	20.2781	19.4047
+	6.54104	-2.53173	Q02759	LOX15_RAT	Alox15	Polyunsaturated fatty acid lipoxygenase ALOX15	Q02759	19.0936	19.4388	19.4033	19.3608	18.7162	21.4992	21.555	21.9052	21.9355	21.7765
+	2.02965	-2.52608	P48675	DESM_RAT	Des	Desmin	P48675	15.2399	15.4007	14.6356	NaN	16.3244	16.4711	16.7533	19.1964	18.1683	19.0422
+	6.54778	-2.50584	P62804	H4_RAT	H4c16	Histone H4	P62804	21.5776	21.3351	21.7524	21.3524	20.9911	24.0206	24.0693	23.6502	23.6978	24.0999
+	3.95774	-2.47859	F1LTF8	F1LTF8_RAT	Lama4	Laminin subunit alpha 4	F1LTF8	18.9641	18.7238	18.8321	18.8499	18.927	20.4849	20.4901	21.9671	21.7315	22.0162
+	5.16018	-2.45277	Q00657	CSPG4_RAT	Cspg4	Chondroitin sulfate proteoglycan 4	Q00657	19.5893	19.5986	19.4331	19.6224	19.7124	22.6322	22.6013	21.6266	21.6465	21.7131
+	5.9739	-2.36677	D3ZAE6	D3ZAE6_RAT	Vasn	Vasorin	D3ZAE6	18.9918	18.8145	18.7216	18.7876	18.2154	20.831	20.7863	21.2086	21.4567	21.0822
+	3.59354	-2.30973	B3DMA0	P5I11_RAT	Tp53i11	Tumor protein p53-inducible protein 11	B3DMA0	NaN	15.329	15.1989	NaN	NaN	NaN	NaN	17.6992	17.5937	17.428
+	3.80982	-2.30503	B5DFC9	NID2_RAT	Nid2	Nidogen-2	B5DFC9	19.1438	19.0982	19.1101	19.1058	19.4954	20.6932	20.6623	22.0681	21.9088	22.1461
+	7.11248	-2.30035	Q00728;Q64598;D3ZVK7;Q4FZT6;P0C169;P0C170;A9UMV8;A0A8I6AWT3;P02262;G3V9C0;A0A8I5ZYY0;M0RDM4;Q6I8Q6;P0CC09;A0A8I6ARS7;A0A8L2QLK6	H2A2A_RAT	H2ac18	Histone H2A type 2-A	P0CC09	21.6123	21.4566	21.7763	21.4184	21.2509	23.8212	24.0477	23.5299	23.7165	23.9011
+	2.99296	-2.25211	A0A0G2K6E6;A0A8I5Y886	A0A0G2K6E6_RAT	LOC120093152	Similar to T-cell activation Rho GTPase-activating protein isoform b	A0A0G2K6E6	15.8778	16.1399	16.0147	15.6275	17.1473	17.8202	17.637	18.3272	19.7028	18.5805
+	1.01746	-2.24493	Q5M7T5	Q5M7T5_RAT	Serpinc1	Antithrombin-III	Q5M7T5	16.2597	16.35	16.2631	15.8298	20.1589	16.9845	17.2819	19.9173	21.3074	20.5951
+	3.13749	-2.24229	P26260	SDC1_RAT	Sdc1	Syndecan-1	P26260	17.349	16.3596	15.8935	15.8543	17.8013	18.7997	18.4604	18.9939	19.4061	18.8092
+	4.02374	-2.2243	Q9QXQ7;B1WBR9	WNT5A_RAT	Wnt5a	Protein Wnt-5a	Q9QXQ7	18.3926	18.3182	18.4571	18.3522	17.931	21.1921	21.2801	20.1078	20.0289	19.9638
+	2.36778	-2.17819	A0A0G2JTQ9;Q9QXF7	CP2J4_RAT	CYP2J4	Cytochrome P450 2J4	Q9QXF7	15.0479	NaN	NaN	15.0844	NaN	NaN	16.5705	17.5029	17.1929	17.7111
+	4.55438	-2.12349	P03957	MMP3_RAT	Mmp3	Stromelysin-1	P03957	20.0209	20.1929	20.1443	20.0814	20.1064	22.8252	22.8306	21.7759	22.0105	21.7211
+	5.11926	-2.10127	G3V9V2	G3V9V2_RAT	Elf1	E74 like ETS transcription factor 1	G3V9V2	19.176	19.1874	19.0752	18.856	18.6049	21.0592	20.6941	20.8735	21.7265	21.0527
+	4.00806	-2.0454	A0A096MK32	A0A096MK32_RAT	Tdg	Thymine-DNA glycosylase	A0A096MK32	18.6696	18.7715	18.4241	18.0294	19.6952	20.8087	20.8138	20.6197	21.005	20.5695
+	1.53707	-2.0123	P01346	IGF2_RAT	Igf2	Insulin-like growth factor II	P01346	14.4718	14.531	14.7911	14.4485	16.7084	NaN	NaN	16.0202	17.9303	17.0569
+	2.13691	-1.97256	Q3MID4	Q3MID4_RAT	Shpk	Sedoheptulokinase	Q3MID4	NaN	14.0734	NaN	14.0293	NaN	NaN	NaN	15.8735	16.4822	15.716
+	3.3655	-1.95767	P33436	MMP2_RAT	Mmp2	72 kDa type IV collagenase	P33436	19.4041	19.2903	19.2963	19.3113	20.5974	20.9733	21.005	21.8269	22.002	21.8806
+	4.18269	-1.94564	Q5U2P3	ZFN2A_RAT	Zfand2a	AN1-type zinc finger protein 2A	Q5U2P3	15.6802	15.5632	15.2424	NaN	14.9961	17.6894	17.7337	17.1438	16.9507	17.063
+	6.39297	-1.94317	A0A0G2JWB6	A0A0G2JWB6_RAT	Pxdn	Peroxidasin	A0A0G2JWB6	18.0319	17.9461	17.8215	17.8773	18.1578	19.6481	19.6805	20.0988	19.8788	20.2442
+	3.97752	-1.94268	A0A8I6A6D4	A0A8I6A6D4_RAT	Smim11	Small integral membrane protein 11A	A0A8I6A6D4	16.1517	15.497	15.472	14.6498	15.8365	17.5883	17.1708	17.2444	17.7736	17.5433
+	4.21395	-1.93953	C0M4B0	C0M4B0_RAT	Mmp19	Matrix metallopeptidase 19	C0M4B0	16.9307	16.978	17.2043	17.2419	18.2073	19.0469	18.9799	19.2844	19.4736	19.4751
+	3.87285	-1.91684	P05371	CLUS_RAT	Clu	Clusterin	P05371	17.2507	16.4159	16.4785	16.963	17.745	18.5452	18.5861	19.064	19.1095	19.1323
+	1.07903	-1.91213	G3V8R3;P01946	HBA_RAT	Hba1	Hemoglobin subunit alpha-1/2	P01946	19.1625	19.2337	18.8936	18.7879	22.5941	20.2012	20.0214	22.153	23.1111	22.7458
+	4.33426	-1.91213	P38062;A0A8I6APQ8	MAP2_RAT	Metap2	Methionine aminopeptidase 2	P38062	18.5092	18.5938	18.4055	18.6223	19.2928	20.9769	21.1014	20.3624	20.3243	20.2193
+	2.47391	-1.87845	A0A8I6GLR1	A0A8I6GLR1_RAT	Col18a1	Collagen type XVIII alpha 1 chain	A0A8I6GLR1	15.1684	16.0656	16.2056	16.4272	17.7426	17.7103	17.7927	18.5671	18.3199	18.6117
+	5.10352	-1.87205	Q07266	DREB_RAT	Dbn1	Drebrin	Q07266	18.6241	18.9981	18.8428	19.0511	19.212	20.3351	20.6778	20.8685	20.9166	21.2904
+	3.27059	-1.87158	A0A8I5YBA0	A0A8I5YBA0_RAT	Irf5	Interferon regulatory factor 5	A0A8I5YBA0	15.0709	15.4425	15.1055	15.378	NaN	NaN	NaN	17.3157	NaN	16.9259
+	1.99674	-1.85687	F7F0I2	F7F0I2_RAT	Cln3	Battenin	F7F0I2	NaN	13.4409	NaN	12.8546	NaN	15.2267	15.5976	14.0372	15.0688	15.0929
+	5.13731	-1.84624	P23785	GRN_RAT	Grn	Progranulin	P23785	24.4842	24.3706	24.3204	24.2	24.6567	25.825	25.8879	26.5241	26.5813	26.4448
+	5.24649	-1.84563	Q9JI92	SDCB1_RAT	Sdcbp	Syntenin-1	Q9JI92	18.9392	19.0533	18.9394	18.9731	19.7614	21.1131	21.1908	20.9007	20.7954	20.8947
+	2.31264	-1.8304	D3ZGX9	D3ZGX9_RAT	Sema3f	Semaphorin 3F	D3ZGX9	14.1302	NaN	NaN	14.6871	NaN	NaN	15.7249	16.3494	16.2851	16.5971
+	3.81323	-1.79221	Q719N3	PAQRB_RAT	Mmd	Monocyte to macrophage differentiation factor	Q719N3	17.1924	17.231	17.1362	17.0778	17.9027	19.5204	19.7029	18.7238	18.9868	18.5672
+	7.04015	-1.76263	Q99PW3	NEUR1_RAT	Neu1	Sialidase-1	Q99PW3	18.3941	18.4035	18.5064	18.3727	18.8606	20.1983	20.1956	20.3701	20.3281	20.2584
+	2.56465	-1.73905	D3ZN06	D3ZN06_RAT	Cd248	CD248 molecule	D3ZN06	16.0636	NaN	NaN	15.8406	15.7221	17.1067	16.9245	17.9415	17.7853	18.3144
+	4.43155	-1.73425	Q06518	NOS2_RAT	Nos2	Nitric oxide synthase, inducible	Q06518	17.4982	18.2753	17.831	18.0531	17.9541	20.0878	19.9372	19.5342	19.6001	19.1237
+	4.62454	-1.73364	P04937	FINC_RAT	Fn1	Fibronectin	P04937	21.27	21.2821	21.424	21.3256	21.8929	22.8099	23.0386	23.2524	23.0075	23.7545
+	1.17194	-1.72169	Q9WVH8	FBLN5_RAT	Fbln5	Fibulin-5	Q9WVH8	NaN	15.7178	16.4586	16.3943	NaN	16.5765	16.4959	18.9123	18.6304	18.9445
+	4.50159	-1.7206	A0A8I6ANC4	A0A8I6ANC4_RAT	Coro1c	Coronin	A0A8I6ANC4	19.567	19.7778	20.0282	19.9767	20.6737	21.4894	21.7197	21.7587	21.6357	22.0227
+	2.67314	-1.70543	Q68HB8	Q68HB8_RAT	Pcdh7	Protocadherin 7	Q68HB8	16.8753	15.3093	16.8594	16.6655	NaN	18.4443	18.4064	18.0472	17.7814	17.9847
+	2.72289	-1.7028	P32198	CPT1A_RAT	Cpt1a	Carnitine O-palmitoyltransferase 1, liver isoform	P32198	18.9355	19.0233	19.0205	19.0442	19.5765	21.7136	21.6708	20.3399	20.261	20.1288
+	5.08863	-1.69422	A0A8I6ASH2	A0A8I6ASH2_RAT	Hspg2	Heparan sulfate proteoglycan 2	A0A8I6ASH2	18.3578	18.458	18.5478	18.4736	18.3582	19.8053	19.8475	20.369	19.9868	20.6579
+	1.07927	-1.6532	Q9R1Z0	VDAC3_RAT	Vdac3	Voltage-dependent anion-selective channel protein 3	Q9R1Z0	20.1475	21.1192	21.0685	21.1765	17.5909	22.8358	23.1273	20.598	21.2539	21.5536
+	2.54122	-1.64202	F1MA59;A0A8I5ZZ86	F1MA59_RAT	Col4a1	Collagen type IV alpha 1 chain	F1MA59	18.886	18.8537	18.8891	18.8042	20.0525	19.9904	19.9932	21.1725	21.2601	21.2792
+	3.33701	-1.63995	D3ZPK4	D3ZPK4_RAT	Ssc5d	Scavenger receptor cysteine rich family member with 5 domains	D3ZPK4	17.3685	17.4985	17.4469	17.5393	17.4143	19.7653	19.7975	18.7245	18.4259	18.7542
+	2.86437	-1.63197	A0A8I6A1V1;Q64604	PTPRF_RAT	Ptprf	Receptor-type tyrosine-protein phosphatase F	Q64604	16.2289	17.0294	16.3359	16.7213	15.3043	17.5939	17.5936	17.8636	18.433	18.2953
+	2.30637	-1.62848	P02650	APOE_RAT	Apoe	Apolipoprotein E	P02650	17.2769	NaN	17.3783	NaN	18.567	19.0527	18.8818	19.6058	19.7186	19.5872
+	5.54192	-1.59697	P35053	GPC1_RAT	Gpc1	Glypican-1	P35053	19.4259	19.3711	19.1147	19.0404	19.6246	20.6651	20.7361	21.0307	21.026	21.1036
+	4.05202	-1.57352	Q02445	TFPI1_RAT	Tfpi	Tissue factor pathway inhibitor	Q02445	17.3981	17.009	17.2988	17.5773	NaN	19.2152	19.2037	18.5296	18.935	18.5879
+	1.8991	-1.56651	Q9WV50	NIP7_RAT	Nip7	60S ribosome subunit biogenesis protein NIP7 homolog	Q9WV50	NaN	15.1394	NaN	14.9341	14.0276	NaN	NaN	16.1095	16.1751	16.516
+	2.81608	-1.56105	O35276	NRP2_RAT	Nrp2	Neuropilin-2	O35276	15.7941	16.025	15.9146	15.7975	16.2329	18.2837	18.2582	17.2367	17.0909	16.6998
+	4.22464	-1.55193	A0A0G2K0W3	A0A0G2K0W3_RAT	Ttyh3	Protein tweety homolog	A0A0G2K0W3	17.9436	18.0538	17.5521	18.2025	18.6333	19.791	19.9054	19.3884	19.6345	19.4257
+	3.54943	-1.54719	Q4QQT6	BRX1_RAT	Brix1	Ribosome biogenesis protein BRX1 homolog	Q4QQT6	14.4467	15.0239	15.3535	14.8964	14.7689	16.2166	16.2123	16.7985	15.953	17.045
+	2.79424	-1.54492	D4A1K2	D4A1K2_RAT	Rpl7l1	Ribosomal protein L7-like 1	D4A1K2	14.8093	15.2484	15.8206	15.8708	15.5676	17.3027	17.0108	17.087	16.0304	17.6106
+	2.36703	-1.54066	P07092	GDN_RAT	Serpine2	Glia-derived nexin	P07092	18.3633	18.122	18.3308	18.0648	19.2567	19.3273	19.045	20.3145	20.5157	20.6384
+	0.896185	-1.53583	A0A8I5ZYN2;P81155	VDAC2_RAT	Vdac2	Voltage-dependent anion-selective channel protein 2	P81155	21.2043	22.106	22.065	22.2453	18.3489	23.791	24.0999	21.3434	22.1495	22.2648
+	4.07914	-1.53084	Q63553	SNRK_RAT	Snrk	SNF-related serine/threonine-protein kinase	Q63553	15.0119	15.1249	15.4128	14.9798	NaN	17.072	16.7259	16.2186	16.8344	16.465
+	3.18161	-1.52784	P23377	FURIN_RAT	Furin	Furin	P23377	15.274	15.5041	15.1218	15.3512	16.0535	16.3256	16.5148	17.3659	17.3633	17.3742
+	2.66055	-1.50361	A0A8I6AP42	A0A8I6AP42_RAT	Ppia-ps13	Peptidyl-prolyl cis-trans isomerase	A0A8I6AP42	16.5873	16.6095	16.5345	16.9268	18.2038	18.8065	18.4704	18.0554	18.6205	18.4271
+	1.08612	-1.50336	D4A7Q9	D4A7Q9_RAT	Gtf3c3	General transcription factor IIIC subunit 3	D4A7Q9	13.9885	13.621	NaN	14.424	NaN	14.6619	14.5791	15.8675	NaN	16.9496
+	2.37612	-1.4921	P70553	NRAM1_RAT	Slc11a1	Natural resistance-associated macrophage protein 1	P70553	NaN	NaN	15.5929	NaN	15.7868	17.1867	17.1771	NaN	NaN	NaN
+	1.92891	-1.48015	B1WC56	B1WC56_RAT	Nhp2	Ribonucloprotein	B1WC56	14.2593	14.8778	13.3723	14.874	12.9004	15.8725	15.9723	15.6657	15.4385	14.7355
+	4.21436	-1.47927	Q06000	LIPL_RAT	Lpl	Lipoprotein lipase	Q06000	17.4803	17.5097	17.532	17.5706	18.2202	18.7931	18.8817	19.4602	19.1751	19.399
+	3.26685	-1.47269	Q5M821	PPM1H_RAT	Ppm1h	Protein phosphatase 1H	Q5M821	17.8773	17.5006	17.2773	17.5073	18.6278	19.1623	19.0962	18.9806	19.6686	19.2461
+	1.3469	-1.45348	P05504	ATP6_RAT	Mt-atp6	ATP synthase subunit a	P05504	19.4534	19.0033	18.8977	18.4052	NaN	19.1632	19.2514	20.8071	21.5641	21.1813
+	1.11304	-1.44278	Q63416	ITIH3_RAT	Itih3	Inter-alpha-trypsin inhibitor heavy chain H3	Q63416	17.7467	17.6624	17.6818	17.4841	20.0736	18.4332	18.4409	19.6055	21.0634	20.3195
+	5.51908	-1.44073	P34901	SDC4_RAT	Sdc4	Syndecan-4	P34901	18.8407	18.5507	18.2732	18.5247	18.4436	20.0362	20.0281	19.9397	20.172	19.6604
+	1.99421	-1.43461	Q5XHX2	TPRN_RAT	Tprn	Taperin	Q5XHX2	14.3047	15.1292	14.2342	15.1563	14.5061	16.674	16.2637	15.3645	NaN	NaN
+	4.13872	-1.43183	Q4V8I1	EPCR_RAT	Procr	Endothelial protein C receptor	Q4V8I1	16.9601	17.0313	16.8486	16.1871	16.2063	18.0676	18.0043	18.0979	17.9727	18.25
+	1.54788	-1.41508	A0A8I6A7M0	A0A8I6A7M0_RAT	Taf1	Transcription initiation factor TFIID subunit	A0A8I6A7M0	13.245	12.2954	13.3095	NaN	NaN	14.1078	13.7599	15.2391	NaN	14.3534
+	2.35737	-1.41088	A0A0G2JV12	A0A0G2JV12_RAT	Col15a1	Collagen type XV alpha 1 chain	A0A0G2JV12	19.066	19.1109	19.1603	19.1797	20.4592	20.2462	20.2181	21.1539	21.0299	21.3824
+	3.76454	-1.40353	B0BNL4	HRG1_RAT	Slc48a1	Heme transporter HRG1	B0BNL4	16.3744	16.153	16.3604	16.5143	16.2949	18.243	18.23	17.3837	17.3149	17.5431
+	3.20465	-1.40269	B0BNI5	OLFL3_RAT	Olfml3	Olfactomedin-like protein 3	B0BNI5	17.4035	17.4333	17.5188	17.4992	18.6665	19.32	19.3155	18.8728	18.9508	19.0756
+	5.0345	-1.39794	P00787	CATB_RAT	Ctsb	Cathepsin B	P00787	24.0102	24.0065	23.9317	24.0417	24.172	25.0938	25.1102	25.6915	25.6858	25.5706
+	3.39268	-1.39691	A0A8I5ZZ84	A0A8I5ZZ84_RAT	Sgsh	N-sulfoglucosamine sulfohydrolase	A0A8I5ZZ84	18.8431	18.4241	18.6398	17.9563	18.4566	19.5944	19.3088	20.1866	20.3548	19.8599
+	1.73912	-1.38681	D3ZFD0	MY18A_RAT	Myo18a	Unconventional myosin-XVIIIa	D3ZFD0	17.1873	17.7924	18.135	18.492	19.6537	19.062	19.1209	20.0948	19.9055	20.0112
+	4.20326	-1.37898	D4ACX8	PCD16_RAT	Dchs1	Protocadherin-16	D4ACX8	17.677	17.5624	17.2646	17.6345	16.715	18.7141	18.818	18.757	18.7968	18.6624
+	6.81769	-1.37817	O88791	O88791_RAT	Hmga2	High mobility group AT-hook 2	O88791	18.3591	18.374	18.4408	18.4827	18.3332	19.5783	19.6443	19.7944	20.0103	19.8534
+	3.91954	-1.37719	P34900	SDC2_RAT	Sdc2	Syndecan-2	P34900	17.5834	17.1852	17.3889	17.3915	17.2214	19.0684	19.1206	18.5026	18.8333	18.1315
+	1.20354	-1.37557	P35570	IRS1_RAT	Irs1	Insulin receptor substrate 1	P35570	14.4772	16.6485	16.464	15.6252	NaN	NaN	16.294	17.3793	17.9455	17.0984
+	1.67513	-1.3684	A0A8I6ARC1	A0A8I6ARC1_RAT	Tnc	Tenascin C	A0A8I6ARC1	21.2446	21.2014	21.197	21.1738	20.5345	23.6211	23.4985	21.7994	21.6415	21.6328
+	1.93392	-1.36512	A0A0G2K470	A0A0G2K470_RAT	Itga2	Integrin subunit alpha 2	A0A0G2K470	18.1626	17.9843	18.0543	18.0598	17.9293	20.3782	20.4721	18.6975	18.6899	18.7783
+	2.37613	-1.36426	A0A0G2JZ79	SIR1_RAT	Sirt1	NAD-dependent protein deacetylase sirtuin-1	A0A0G2JZ79	16.4217	16.3761	16.2316	16.7495	15.2085	17.0631	17.2196	18.1298	17.3188	18.0775
+	3.71483	-1.36386	O70531	S26A2_RAT	Slc26a2	Sulfate transporter	O70531	15.9884	15.9857	15.7122	15.7004	15.2465	16.7392	16.7042	17.222	17.2412	17.5458
+	5.6088	-1.35449	Q5PPK1	BRI3_RAT	Bri3	Membrane protein BRI3	Q5PPK1	15.7705	16.1997	16.2072	16.2116	16.2703	17.6132	17.6766	17.297	17.3947	17.4504
+	4.45232	-1.3515	P27881;M0R3X7	HXK2_RAT	Hk2	Hexokinase-2	P27881	20.9121	21.4366	21.3441	21.4587	21.5802	22.3309	22.5141	22.8888	22.9249	22.8305
+	1.09848	-1.3473	Q01177	PLMN_RAT	Plg	Plasminogen	Q01177	16.3259	16.3917	16.6657	16.7393	18.8113	17.1205	17.4441	18.3079	19.7153	19.0826
+	2.44243	-1.34283	Q99PR0	POMT1_RAT	Pomt1	Protein O-mannosyl-transferase 1	Q99PR0	15.2061	15.5057	15.5045	15.49	16.2733	16.8004	16.9287	16.9043	17.8983	16.1621
+	3.22673	-1.33721	Q6P767	PTTG_RAT	Pttg1ip	Pituitary tumor-transforming gene 1 protein-interacting protein	Q6P767	21.9277	21.5769	21.7272	21.604	21.4111	22.3993	22.4679	23.2509	23.4739	23.3411
+	5.55318	-1.33437	Q9JHE5	S38A2_RAT	Slc38a2	Sodium-coupled neutral amino acid symporter 2	Q9JHE5	18.4906	18.6375	18.6037	18.4494	18.6709	20.1216	20.0942	19.6929	20.0099	19.6054
+	3.65558	-1.32226	A0A8I5ZND3	A0A8I5ZND3_RAT	Tcirg1	V-type proton ATPase subunit a	A0A8I5ZND3	18.1376	18.448	18.5903	18.4644	17.6175	19.7174	19.7871	19.1832	19.4587	19.7226
+	1.24468	-1.31858	Q9QY02	YTDC1_RAT	Ythdc1	YTH domain-containing protein 1	Q9QY02	NaN	14.1882	NaN	13.4213	NaN	NaN	NaN	15.6019	15.0425	14.7255
+	2.71609	-1.3166	A0A8I5ZPU9	A0A8I5ZPU9_RAT	Cd68	Cd68 molecule	A0A8I5ZPU9	21.4991	21.3136	21.5029	21.1907	22.1126	22.2168	22.2735	23.2306	23.1994	23.2816
+	4.74208	-1.3124	D3Z9E1	D3Z9E1_RAT	Emilin1	Elastin microfibril interfacer 1	D3Z9E1	18.6492	19.0502	18.9568	19.0722	19.2239	20.4186	20.358	20.127	19.9947	20.616
+	4.09854	-1.30775	Q5M868	GBA2_RAT	Gba2	Non-lysosomal glucosylceramidase	Q5M868	15.283	15.7427	15.2795	15.3092	NaN	16.7191	16.4833	16.9378	16.9742	16.4424
+	2.96733	-1.29741	P06760	BGLR_RAT	Gusb	Beta-glucuronidase	P06760	20.3859	19.8752	20.0636	19.8345	20.5771	21.0743	21.2019	21.687	22.1836	21.0765
+	2.24272	-1.29464	P19637	TPA_RAT	Plat	Tissue-type plasminogen activator	P19637	18.9106	19.0351	19.0074	18.7813	20.5163	20.1737	20.3004	20.6602	20.6958	20.8938
+	2.62457	-1.25559	Q63769	SRPX_RAT	Srpx	Sushi repeat-containing protein SRPX	Q63769	17.8759	17.8545	17.9365	18.1938	18.397	19.9404	19.9758	18.7797	18.8999	18.9399
+	3.99442	-1.25373	P28648	CD63_RAT	Cd63	CD63 antigen	P28648	20.9656	20.8572	20.8791	20.4606	21.5308	22.0912	22.3063	22.1948	22.2517	22.1179
+	2.38583	-1.25064	D3ZGB1	NFAT5_RAT	Nfat5	Nuclear factor of activated T-cells 5	D3ZGB1	15.5123	16.1491	14.9856	16.1083	16.7416	17.11	17.2266	17.4795	16.9495	16.9844
+	1.73944	-1.24771	A0A8I5ZYW3	A0A8I5ZYW3_RAT	Lsp1	Lymphocyte-specific protein 1	A0A8I5ZYW3	16.5945	16.8242	16.9059	16.7043	15.0879	17.0936	17.084	18.1381	17.7595	18.2801
+	3.73628	-1.24765	A0A0G2K7L2	A0A0G2K7L2_RAT	Igsf3	Immunoglobulin superfamily, member 3	A0A0G2K7L2	17.1983	17.096	17.2468	16.937	17.3573	18.0235	17.9397	18.7274	18.6797	18.7033
+	3.37626	-1.24606	A0A8I6A0Z5	A0A8I6A0Z5_RAT	Mak16	Protein MAK16 homolog	A0A8I6A0Z5	15.9742	16.0255	16.2829	16.5526	16.1321	17.5611	17.2832	17.6052	16.8078	17.9403
+	3.87055	-1.24272	Q5XIV1	Q5XIV1_RAT	Pgk2	Phosphoglycerate kinase	Q5XIV1	19.3794	19.7967	20.3029	19.4827	19.8534	20.9769	20.7211	21.0354	21.2315	21.0639
+	5.43468	-1.22036	P15589	STS_RAT	Sts	Steryl-sulfatase	P15589	19.3116	19.0139	19.1304	18.8653	18.9309	20.0646	20.1416	20.3519	20.4867	20.3092
+	3.54128	-1.22009	Q99376	TFR1_RAT	Tfrc	Transferrin receptor protein 1	Q99376	20.5751	20.643	20.6687	20.579	21.5421	22.1781	22.2206	21.9115	21.8883	21.9099
+	3.4859	-1.21283	Q10739	MMP14_RAT	Mmp14	Matrix metalloproteinase-14	Q10739	20.5475	20.6632	20.6967	20.5704	21.5885	21.9427	21.9486	22.0439	21.9764	22.219
+	1.45398	-1.21216	Q66HG0	RNF13_RAT	Rnf13	E3 ubiquitin-protein ligase RNF13	Q66HG0	NaN	15.9473	15.837	NaN	17.7023	17.7908	17.5135	17.7749	17.8072	17.6522
+	3.09331	-1.20806	Q642B0	Q642B0_RAT	Gpc4	Glypican 4	Q642B0	16.2115	16.3063	16.2451	16.4473	15.1758	17.3629	17.1934	17.3062	17.212	17.3517
+	1.91286	-1.19744	A0A8I6AR61	A0A8I6AR61_RAT	Pbrm1	Polybromo 1	A0A8I6AR61	14.0077	14.103	14.3512	NaN	NaN	15.7938	15.4547	15.6909	14.4033	15.4143
+	2.47803	-1.1963	Q91XT9	ASAH2_RAT	Asah2	Neutral ceramidase	Q91XT9	16.2519	16.4115	16.3525	16.3464	NaN	17.0223	16.9669	17.6502	18.2293	17.8157
+	3.49046	-1.19604	P07154	CATL1_RAT	Ctsl	Procathepsin L	P07154	21.8337	21.5947	21.6677	21.5934	21.5855	23.29	23.3467	22.4939	22.6564	22.4683
+	4.28024	-1.19455	A0A8I6AC37	A0A8I6AC37_RAT	Pml	PML nuclear body scaffold	A0A8I6AC37	18.5774	18.5705	18.7231	18.4445	18.9447	19.6745	19.5195	20.2136	19.7656	20.0597
+	1.82961	-1.19315	P26342	TGBR3_RAT	Tgfbr3	Transforming growth factor beta receptor type 3	P26342	17.2623	17.7302	NaN	16.1937	16.8138	17.6187	17.7662	18.456	18.5134	18.6115
+	3.76525	-1.18552	A0A8I5ZXX6	A0A8I5ZXX6_RAT	Atp8a1	Phospholipid-transporting ATPase	A0A8I5ZXX6	19.4091	19.5901	19.4538	19.5262	19.6703	21.0936	21.185	20.4559	20.4118	20.4307
+	4.36914	-1.18498	A0A8I6AN59	A0A8I6AN59_RAT	Plekhb2	Pleckstrin homology domain containing B2	A0A8I6AN59	16.281	16.2988	16.1394	16.2266	16.9361	17.5116	17.5189	17.473	17.6317	17.6716
+	4.74762	-1.18291	Q675A5	PAG15_RAT	Pla2g15	Phospholipase A2 group XV	Q675A5	18.8503	18.8032	18.6048	18.4656	18.2094	19.6296	19.6487	19.8667	19.9272	19.7755
+	4.53882	-1.17997	Q9EPB1	DPP2_RAT	Dpp7	Dipeptidyl peptidase 2	Q9EPB1	22.4613	22.348	22.3299	22.2618	22.6642	23.2654	23.3444	23.8456	23.7966	23.713
+	6.84938	-1.17403	O35793	GREM1_RAT	Grem1	Gremlin-1	O35793	20.9499	20.9212	21.1508	21.0005	21.1105	22.2777	22.2852	22.1291	22.0284	22.2826
+	2.30886	-1.1696	P15127	INSR_RAT	Insr	Insulin receptor	P15127	16.4853	16.2322	16.5824	16.8648	15.9115	17.6111	16.6186	17.6544	18.0917	17.9485
+	2.75189	-1.16922	D4A2G6	D4A2G6_RAT	Thbs2	Thrombospondin 2	D4A2G6	19.3477	19.6998	19.6435	19.7445	20.8122	20.9767	21.0022	21.0223	20.909	21.1836
+	2.99124	-1.16856	D3ZHM7	D3ZHM7_RAT	Dnttip2	Deoxynucleotidyltransferase, terminal, interacting protein 2	D3ZHM7	15.821	15.6266	15.2376	16.3069	NaN	16.8579	16.9019	17.2127	16.6996	16.9108
+	3.73988	-1.16726	Q01129	PGS2_RAT	Dcn	Decorin	Q01129	22.4542	22.2503	22.3292	22.0689	22.1558	23.1151	22.9336	23.5864	23.7241	23.7355
+	3.76084	-1.15446	P15304	LIPS_RAT	Lipe	Hormone-sensitive lipase	P15304	15.0228	14.8268	15.0364	NaN	NaN	16.2022	16.3502	16.2613	15.9223	15.8462
+	2.62724	-1.15006	O08628	PCOC1_RAT	Pcolce	Procollagen C-endopeptidase enhancer 1	O08628	20.1746	20.3199	20.2836	20.3402	21.4427	21.9799	21.8982	21.4291	21.402	21.6022
+	3.49526	-1.14838	Q64633	UD17_RAT	Ugt1a7	UDP-glucuronosyltransferase 1A7	Q64633	18.3567	18.5407	18.5769	18.3728	19.2464	19.5863	19.4689	19.9209	19.9064	19.9529
+	2.78185	-1.13774	D3ZS02	D3ZS02_RAT	Cbll1	RING-type E3 ubiquitin transferase	D3ZS02	16.4922	16.6604	17.1408	16.7581	15.6983	17.798	17.7181	17.6481	17.4851	17.7892
+	2.93458	-1.13725	A0A0G2K6T9	A0A0G2K6T9_RAT	Pcdh1	Protocadherin 1	A0A0G2K6T9	15.1861	14.7929	15.4875	14.4164	NaN	16.0837	16.1645	15.8891	16.1605	16.2421
+	4.07519	-1.13557	Q00715;A0A8I6A2W1;A0A8I6AGQ8;A0A8I5ZLH6;A0A8I6A7P3;A0A8I5ZSA8;A0A8I6AFW8;G3V9C7	A0A8I5ZLH6_RAT;A0A8I5ZSA8_RAT;A0A8I6A2W1_RAT;A0A8I6A7P3_RAT;A0A8I6AFW8_RAT;A0A8I6AGQ8_RAT;G3V9C7_RAT	ENSRNOG00000064540;ENSRNOG00000066901;ENSRNOG00000069233;H2bc12;H2bc18;Hist1h2bc;Hist1h2bo	Histone H2B	A0A8I5ZLH6;A0A8I5ZSA8;A0A8I6A2W1;A0A8I6A7P3;A0A8I6AFW8;A0A8I6AGQ8;G3V9C7	23.1563	22.8666	23.2847	23.0533	22.4609	23.9797	24.2726	24.0699	23.9695	24.2082
+	1.57354	-1.13518	P48973	CXL10_RAT	Cxcl10	C-X-C motif chemokine 10	P48973	NaN	NaN	16.0882	NaN	17.1069	17.6852	17.5346	17.4993	18.3077	17.6371
+	3.51362	-1.13234	F1LW91	F1LW91_RAT	Numa1	Nuclear mitotic apparatus protein 1	F1LW91	17.5178	18.1637	17.9775	18.0944	17.9212	19.3182	19.1768	19.2476	18.4858	19.1077
+	4.77462	-1.13212	Q6AY59	MOC2B_RAT	Mocs2	Molybdopterin synthase catalytic subunit	Q6AY59	17.5315	17.6301	17.5731	17.1552	17.8342	18.5829	18.5411	18.7184	18.865	18.6774
+	1.87575	-1.13082	A0A8I6A5F2	A0A8I6A5F2_RAT	Sun1	Sad1 and UNC84 domain containing 1	A0A8I6A5F2	16.2898	16.6349	16.8573	16.5242	15.5339	16.9385	16.8164	18.1084	17.5275	18.1034
+	1.3872	-1.12797	D4A4P8	D4A4P8_RAT	Ttyh2	Protein tweety homolog	D4A4P8	19.6142	17.0537	18.7244	19.4195	19.1235	20.0809	19.9722	19.7082	20.0034	19.8105
+	3.71395	-1.1229	P08460	NID1_RAT	Nid1	Nidogen-1 (Fragment)	P08460	18.4379	17.8664	17.9579	18.1863	18.4117	18.9696	19.0097	19.472	19.4084	19.6151
+	2.91206	-1.12198	F7F3K1	F7F3K1_RAT	Lrp10	LDL receptor related protein 10	F7F3K1	15.8912	15.4865	15.9966	16.1112	16.7267	16.9878	17.2981	17.1591	17.5046	16.8723
+	2.58282	-1.12065	P70490	MFGM_RAT	Mfge8	Lactadherin	P70490	20.7725	20.5315	20.5445	20.4472	21.574	22.2236	22.315	21.5415	21.7724	21.6205
+	2.65566	-1.11939	D3ZBM7	HACE1_RAT	Hace1	E3 ubiquitin-protein ligase HACE1	D3ZBM7	15.8817	16.7875	16.9491	16.8007	17.4006	17.979	17.9162	18.01	17.7371	17.7743
+	2.82437	-1.11858	Q9WTW8	S23A2_RAT	Slc23a2	Solute carrier family 23 member 2	Q9WTW8	18.6553	18.2032	18.1196	18.2395	17.2574	19.4106	19.2523	19.0447	19.1445	19.2157
+	3.97826	-1.11584	Q5I287	Q5I287_RAT	Gmcl1	Small nuclear ribonucleoprotein U4/U6.U5 subunit 27	Q5I287	NaN	17.2553	17.0185	NaN	17.1327	18.5561	18.2417	18.0704	18.115	18.2734
+	1.98937	-1.10519	D4A5D3	D4A5D3_RAT	Bub1	BUB1 mitotic checkpoint serine/threonine kinase	D4A5D3	14.8286	15.4039	15.0778	14.9525	16.6276	16.579	16.3081	16.6063	16.4531	16.4697
+	1.18469	-1.09016	Q5XIH7	PHB2_RAT	Phb2	Prohibitin-2	Q5XIH7	21.0446	21.4319	21.4036	21.2064	19.1427	22.5936	22.5738	21.4228	21.3389	21.7508
+	3.31389	-1.08536	D3ZJF9	D3ZJF9_RAT	Gla	Alpha-galactosidase	D3ZJF9	22.1946	21.9774	22.0759	21.9943	21.6016	22.6017	22.7058	23.3098	23.3579	23.2954
+	4.33935	-1.08519	Q6AXR4	HEXB_RAT	Hexb	Beta-hexosaminidase subunit beta	Q6AXR4	21.3668	21.1928	21.2663	21.2038	21.1401	21.947	22.0645	22.4613	22.5306	22.5921
+	2.18164	-1.08385	A0A8I5ZJB9	A0A8I5ZJB9_RAT	Syne1	Spectrin repeat containing, nuclear envelope 1	A0A8I5ZJB9	15.7944	16.3679	16.2	16.2056	14.8016	17.0427	16.7176	17.2412	16.8581	16.9291
+	2.5718	-1.07639	A0A0G2K6T6	A0A0G2K6T6_RAT	Setd1a	SET domain containing 1A, histone lysine methyltransferase	A0A0G2K6T6	16.0831	16.1114	16.2997	16.325	15.0207	17.2057	17.0821	17.0471	16.7896	17.0974
+	1.81108	-1.07632	Q6P7C7	GPNMB_RAT	Gpnmb	Transmembrane glycoprotein NMB	Q6P7C7	20.1401	19.9013	20.0878	19.8904	21.1779	20.6033	20.781	21.7715	21.734	21.6892
+	2.20899	-1.07274	O09178	AMPD3_RAT	Ampd3	AMP deaminase 3	O09178	NaN	16.8009	17.4931	NaN	17.2362	17.8661	17.848	18.5448	18.4747	18.5138
+	3.18146	-1.07242	A0A8I5ZXZ8	A0A8I5ZXZ8_RAT	Atg4c	Cysteine protease	A0A8I5ZXZ8	16.8407	16.7411	16.6806	16.4456	16.6875	17.306	17.2917	17.9711	18.0062	18.1827
+	2.94334	-1.06249	P08011	MGST1_RAT	Mgst1	Microsomal glutathione S-transferase 1	P08011	19.8614	19.959	20.0009	19.9235	20.697	21.4332	21.555	21.0545	20.7411	20.9705
+	1.26992	-1.0532	A0A8I5ZXE5;Q6AY77;A0A8I5ZLJ0	A0A8I5ZLJ0_RAT;A0A8I5ZXE5_RAT;Q6AY77_RAT	ENSRNOG00000063060;ENSRNOG00000068876;Gemin8	Gem-associated protein 8	A0A8I5ZLJ0;A0A8I5ZXE5;Q6AY77	NaN	14.2786	13.6421	14.5023	NaN	15.323	15.6223	NaN	NaN	14.6373
+	4.00078	-1.05313	A0A8I6AGY7	A0A8I6AGY7_RAT	Dusp22	Dual specificity phosphatase 22	A0A8I6AGY7	18.1443	18.4647	18.6106	18.563	18.1104	19.4979	19.5522	19.0363	19.4409	19.6315
+	2.10439	-1.05129	P80067	CATC_RAT	Ctsc	Dipeptidyl peptidase 1	P80067	20.7556	20.4955	20.5623	20.4145	20.0124	20.7991	20.875	22.0013	21.9946	21.8268
+	3.16079	-1.04881	Q80WK7	S29A3_RAT	Slc29a3	Equilibrative nucleoside transporter 3	Q80WK7	18.0028	17.9011	18.0792	18.0011	18.9067	19.1381	19.0298	19.2724	19.428	19.2667
+	4.87822	-1.04389	A0A8I6A5G9	A0A8I6A5G9_RAT	Gm2a	GM2 ganglioside activator	A0A8I6A5G9	23.4473	23.1474	23.1581	23.0859	23.561	24.3952	24.4561	24.2152	24.398	24.1547
+	4.93673	-1.04367	Q62751	IREB2_RAT	Ireb2	Iron-responsive element-binding protein 2	Q62751	18.352	18.0922	18.3317	18.1924	18.389	19.5417	19.5014	19.1069	19.3227	19.103
+	3.87945	-1.03896	P05708	HXK1_RAT	Hk1	Hexokinase-1	P05708	20.9912	21.5232	21.4376	21.5828	21.3086	22.5433	22.7772	22.2402	22.254	22.2235
+	1.34663	-1.0385	A0A8I5ZV64	A0A8I5ZV64_RAT	Ociad2	OCIA domain containing 2	A0A8I5ZV64	18.5256	18.5331	18.6289	18.5783	16.4334	19.346	19.3353	18.9657	18.9241	19.3207
+	1.70914	-1.03806	Q63356	MYO1E_RAT	Myo1e	Unconventional myosin-Ie	Q63356	19.8268	20.3155	20.0536	20.3667	21.7532	21.2618	21.2014	21.6356	21.5878	21.8195
+	1.64216	-1.03353	A5HK05	APBP2_RAT	Appbp2	Amyloid protein-binding protein 2	A5HK05	15.5044	15.7363	15.2428	16.0536	16.5585	16.5683	17.5931	15.9553	17.3298	16.8168
+	1.79119	-1.0232	Q63801	TAF6_RAT	Taf6	Transcription initiation factor TFIID subunit 6	Q63801	14.5008	15.1688	15.0262	14.9361	NaN	16.5909	15.9983	15.8784	NaN	15.257
+	4.60186	-1.0227	P20611	PPAL_RAT	Acp2	Lysosomal acid phosphatase	P20611	21.6136	21.3913	21.4995	21.3	21.3643	22.2092	22.2069	22.5403	22.622	22.7039
+	3.25341	-1.02103	A0A0G2K1A9	A0A0G2K1A9_RAT	Nol11	Nucleolar protein 11	A0A0G2K1A9	14.6469	14.4854	15.1613	14.8137	NaN	15.9226	15.7339	15.6959	NaN	15.8391
+	3.63121	-1.0204	D3ZUM4	D3ZUM4_RAT	Glb1	Beta-galactosidase	D3ZUM4	21.7722	21.4702	21.6226	21.4617	20.8767	22.3121	22.3488	22.5945	22.4917	22.5581
+	2.90078	-1.01865	Q66H40	HMGN3_RAT	Hmgn3	High mobility group nucleosome-binding domain-containing protein 3	Q66H40	17.7068	17.7744	17.7854	17.5226	NaN	19.0052	18.5795	18.1231	18.9729	18.8989
+	2.48683	-1.01729	O08875	DCLK1_RAT	Dclk1	Serine/threonine-protein kinase DCLK1	O08875	15.8785	NaN	15.9037	16.706	16.56	16.9871	17.3062	17.406	17.0586	17.6389
+	3.69341	-1.01695	P50123	AMPE_RAT	Enpep	Glutamyl aminopeptidase	P50123	20.4029	20.4075	20.4886	20.3257	21.1726	21.4819	21.6141	21.5376	21.6063	21.642
+	2.0615	-1.00897	Q5PQS0	PKHM1_RAT	Plekhm1	Pleckstrin homology domain-containing family M member 1	Q5PQS0	14.4002	13.345	14.1627	14.0589	NaN	NaN	14.7421	15.2084	15.2536	14.7986
+	1.08141	-1.00472	Q4FZU4	ATL4_RAT	Adamtsl4	ADAMTS-like protein 4	Q4FZU4	15.8847	15.8111	15.7802	15.7901	15.2647	15.3461	15.7253	17.6705	17.113	17.6994
+	2.00629	-1.00128	A0A8I6AHX2	A0A8I6AHX2_RAT	Rif1	Replication timing regulatory factor 1	A0A8I6AHX2	15.395	NaN	14.8783	14.5554	NaN	16.0639	16.3694	15.7894	15.4651	16.0331
+	3.43952	-1.00107	Q924A5	S36A1_RAT	Slc36a1	Proton-coupled amino acid transporter 1	Q924A5	16.1037	16.0168	15.6573	15.3128	16.15	16.9321	16.9749	16.6353	16.8407	16.863
+	1.61344	-0.997714	Q6P9Z8	ORC4_RAT	Orc4	Origin recognition complex subunit 4	Q6P9Z8	14.2508	15.3642	15.6685	15.3957	NaN	15.8512	15.7005	16.2875	16.7812	16.217
+	3.37214	-0.997249	P49616	UPAR_RAT	Plaur	Urokinase plasminogen activator surface receptor	P49616	21.7548	21.4634	21.622	21.6255	21.4394	22.9421	22.9954	22.2349	22.4368	22.2822
+	1.86322	-0.991612	A0A8I6ALC2	A0A8I6ALC2_RAT	Baz1b	Bromodomain adjacent to zinc finger domain, 1B	A0A8I6ALC2	16.0913	16.7528	16.5656	16.2179	17.397	17.9673	17.767	NaN	17.1612	17.4905
+	4.55139	-0.98869	P23347	B3A2_RAT	Slc4a2	Anion exchange protein 2	P23347	18.8022	18.6294	18.6758	18.6074	19.0927	19.8765	19.9595	19.7313	19.5802	19.6035
+	3.89156	-0.987268	Q641X3	HEXA_RAT	Hexa	Beta-hexosaminidase subunit alpha	Q641X3	21.3353	21.1352	21.2221	21.0367	21.2754	21.7882	21.9513	22.3469	22.395	22.4596
+	2.77575	-0.982476	P31643	SC6A6_RAT	Slc6a6	Sodium- and chloride-dependent taurine transporter	P31643	19.3234	19.0231	18.781	19.0214	18.291	19.7675	20.0248	19.7862	20.2495	19.5243
+	2.23501	-0.978286	Q71RP1	HPSE_RAT	Hpse	Heparanase	Q71RP1	17.4804	17.5811	17.4253	17.4411	18.4249	19.1091	19.0625	18.2861	18.3322	18.4544
+	3.18755	-0.976243	Q63269	ITPR3_RAT	Itpr3	Inositol 1,4,5-trisphosphate receptor type 3	Q63269	19.4028	20.0372	19.9743	20.0614	20.1521	21.0929	21.2054	20.7966	20.5056	20.9086
+	2.54145	-0.965323	D3ZFM4	D3ZFM4_RAT	Nus1	ditrans,polycis-polyprenyl diphosphate synthase [(2E,6E)-farnesyldiphosphate specific]	D3ZFM4	NaN	NaN	NaN	15.9162	16.262	16.9204	16.773	17.1463	17.2799	17.1523
+	3.53853	-0.961685	Q62969	PTGIS_RAT	Ptgis	Prostacyclin synthase	Q62969	15.871	15.5438	15.6542	15.5738	15.8828	NaN	NaN	16.5354	16.5684	16.8965
+	3.07538	-0.957338	Q00715;A0A8I6A2W1;A0A8I6AGQ8;D3ZNZ9;A0A8I5ZLH6;A0A8I6A7P3;M0RBQ5;A0A8I5ZSA8;A0A8I6AFW8;Q00729;G3V9C7	H2B1A_RAT	H2bc1	Histone H2B type 1-A	Q00729	22.4695	22.4848	22.8752	23.019	23.3739	23.959	23.7021	23.658	23.7004	23.9897
+	1.13643	-0.955696	D3ZZQ6	D3ZZQ6_RAT	Ints4	Integrator complex subunit 4	D3ZZQ6	17.377	17.6609	17.8092	17.7604	15.5282	18.5434	18.4477	18.2053	17.5742	18.1435
+	3.34452	-0.95083	D3ZNK1	D3ZNK1_RAT	Mtx3	Metaxin	D3ZNK1	15.623	15.5139	15.403	15.5487	NaN	16.3782	16.5678	NaN	NaN	NaN
+	4.38423	-0.950426	D3ZZ38	D3ZZ38_RAT	Snx18	Sorting nexin	D3ZZ38	21.4759	21.3584	21.4102	21.3356	21.4411	22.0605	22.0977	22.4703	22.6162	22.5286
+	1.42519	-0.949785	P04906	GSTP1_RAT	Gstp1	Glutathione S-transferase P	P04906	24.1011	24.0812	24.0711	24.07	24.2721	25.8735	26.0933	24.4002	24.6686	24.3089
+	2.32126	-0.944804	Q62876	SNG1_RAT	Syngr1	Synaptogyrin-1	Q62876	17.8371	17.502	17.7262	17.8193	18.5067	18.4017	18.3897	19.0937	19.0127	19.2174
+	4.24623	-0.944102	Q4QQT2	F118B_RAT	Fam118b	Protein FAM118B	Q4QQT2	16.0994	16.1006	16.1664	16.0566	15.6938	17.0036	16.6644	17.0389	17.2072	16.9233
+	2.21813	-0.944009	A0A8I5ZZ56	A0A8I5ZZ56_RAT	Incenp	Inner centromere protein	A0A8I5ZZ56	NaN	16.2931	16.2727	NaN	16.9135	17.7544	17.6471	17.4488	17.2871	17.0484
+	4.72521	-0.943361	Q9Z327	SYNPO_RAT	Synpo	Synaptopodin	Q9Z327	19.1784	19.4473	19.3353	19.4069	19.7145	20.3717	20.3438	20.4935	20.1522	20.4381
+	3.99389	-0.942197	A0A0G2K9H2	A0A0G2K9H2_RAT	Stk11ip	Serine/threonine-protein kinase 11-interacting protein	A0A0G2K9H2	15.1683	15.4766	15.5707	15.7153	15.3167	16.327	16.212	16.5954	16.1999	16.6243
+	3.31128	-0.94078	Q5M951	CA174_RAT		UPF0688 protein C1orf174 homolog	Q5M951	16.9825	16.8291	17.2669	17.3584	17.3603	17.7696	17.8344	18.4318	18.2296	18.2357
+	3.21392	-0.940032	Q63663	GBP2_RAT	Gbp2	Guanylate-binding protein 2	Q63663	22.8373	22.89	22.8912	22.8231	22.6041	23.3504	23.4141	24.01	24.1956	23.7757
+	2.26742	-0.938412	A0A8J8XL70	A0A8J8XL70_RAT	Serpinf1	Serpin family F member 1	A0A8J8XL70	19.2426	19.4564	19.426	18.9301	19.937	19.9822	19.9252	20.2387	20.6754	20.8627
+	4.34622	-0.933839	A0A8I5ZM96	A0A8I5ZM96_RAT	Cbx1	Chromobox 1	A0A8I5ZM96	19.2128	19.2423	19.1915	19.2653	19.3112	19.9295	19.8777	20.4506	20.3409	20.2937
+	2.08511	-0.932292	P02793;A0A8I6GIG4;A0A8I5ZY31;M0R597;Q7TP54;M0R6L9;A0A8L2QVZ0	FRIL1_RAT;RIPR2_RAT	Ftl1;Ripor2	Ferritin light chain 1	P02793;Q7TP54	18.2867	17.7836	18.4014	17.1901	18.315	18.8297	18.4652	19.116	19.28	18.9472
+	1.55943	-0.931851	Q6AYF2	Q6AYF2_RAT	Lmcd1	LIM and cysteine-rich domains 1	Q6AYF2	16.4372	16.8186	16.5135	16.9989	18.1834	17.544	17.6088	18.1953	18.0484	18.2143
+	3.43921	-0.931484	O70489	PPT2_RAT	Ppt2	Lysosomal thioesterase PPT2	O70489	17.3857	17.0499	17.0679	17.2623	17.7191	18.3168	18.5744	18.0785	18.1501	18.0225
+	6.96615	-0.928391	M0R3L8	M0R3L8_RAT	Gba	Glucosylceramidase	M0R3L8	21.2421	21.1345	21.231	21.0912	21.236	22.1194	22.2333	21.9685	22.1373	22.1182
+	3.37153	-0.926963	Q80Z29	NAMPT_RAT	Nampt	Nicotinamide phosphoribosyltransferase	Q80Z29	21.7801	21.8909	21.8067	21.939	21.653	22.3384	22.4192	22.9915	23.0985	22.8569
+	1.55209	-0.925274	P16257	TSPO_RAT	Tspo	Translocator protein	P16257	20.4769	20.5409	20.8522	19.9875	19.7723	21.6477	22.1284	20.6894	20.644	21.1467
+	1.60824	-0.922887	Q6P6S9	ENTP5_RAT	Entpd5	Ectonucleoside triphosphate diphosphohydrolase 5	Q6P6S9	19.1261	19.0784	19.218	19.1754	19.3687	20.8716	20.9757	19.6428	19.5284	19.5625
+	2.14819	-0.922421	D4A2T4	D4A2T4_RAT	RGD1305184	Interferon-gamma-inducible GTPase Ifgga4 protein	D4A2T4	17.4105	17.3343	17.4079	17.3534	18.6171	18.668	18.5603	18.5029	18.6833	18.3209
+	5.36343	-0.918977	Q4FZV0	MANBA_RAT	Manba	Beta-mannosidase	Q4FZV0	18.5482	18.3613	18.5317	18.2893	18.2067	19.2133	19.1695	19.4314	19.3203	19.3976
+	1.05297	-0.91874	Q6AY99	Q6AY99_RAT	Akr1b10	Aldo-keto reductase family 1, member B8	Q6AY99	24.7699	24.7303	24.7033	24.7744	24.0224	26.5827	26.6598	24.7372	24.8885	24.7257
+	4.98732	-0.916962	Q562A2	ZFR_RAT	Zfr	Zinc finger RNA-binding protein	Q562A2	18.8295	19.0184	19.0733	18.993	19.1447	19.9398	19.7298	20.112	19.7749	20.0871
+	1.47668	-0.916608	M0R3Z8	M0R3Z8_RAT	Rbm15	RNA binding motif protein 15	M0R3Z8	17.257	17.9015	17.797	17.779	16.2113	18.5152	18.278	18.5711	17.6623	18.5023
+	2.41116	-0.916313	Q32PX9	AFG1L_RAT	Afg1l	AFG1-like ATPase	Q32PX9	14.5928	15.204	14.9575	15.181	15.7552	15.8174	15.7097	16.4041	16.1406	16.2003
+	2.41966	-0.9163	A0A8I6ANV3	A0A8I6ANV3_RAT	Nav3	Neuron navigator 3	A0A8I6ANV3	16.0278	15.9872	15.6566	16.212	15.2384	17.0098	16.9696	16.9644	16.3069	16.4527
+	5.277	-0.915971	O35274	NEB2_RAT	Ppp1r9b	Neurabin-2	O35274	19.2127	19.2687	19.2261	19.3382	18.9934	19.9684	20.0206	20.2857	20.2591	20.0851
+	5.30722	-0.914199	P10960	SAP_RAT	Psap	Prosaposin	P10960	24.9973	24.7247	24.7645	24.6851	25.0514	25.6141	25.7631	25.8114	25.8513	25.7541
+	2.61953	-0.912407	D4A168	D4A168_RAT	Zfpm1	Zinc finger protein, multitype 1	D4A168	16.6496	15.829	16.6206	16.5459	16.7769	17.5592	17.3783	17.2886	17.361	NaN
+	3.67975	-0.905597	F1M3G7	AKP13_RAT	Akap13	A-kinase anchor protein 13	F1M3G7	17.586	17.9127	17.8363	18.0943	18.3085	18.7334	18.6398	19.0304	18.952	18.9103
+	2.41264	-0.905324	Q2VUH7	DIXC1_RAT	Dixdc1	Dixin	Q2VUH7	16.2461	16.1764	16.6184	16.2813	17.3039	17.3013	17.3152	17.7607	17.3908	17.3848
+	8.35823	-0.90244	B1WC12	B1WC12_RAT	Mfsd5	Molybdate-anion transporter	B1WC12	17.992	18.0727	18.0283	17.9424	17.9372	18.9759	18.8698	18.845	18.8868	18.9073
+	4.61289	-0.901859	D3ZI66	D3ZI66_RAT	Rnf149	Ring finger protein 149	D3ZI66	17.2309	17.1095	16.9364	17.1013	17.3997	18.0127	18.215	17.866	18.2221	17.9712
+	1.97024	-0.899351	F1M798	F1M798_RAT	Bmp1	Metalloendopeptidase	F1M798	17.5633	17.2855	17.3324	NaN	16.8859	18.5972	18.6984	17.7567	17.7667	18.0117
+	4.69007	-0.898793	F1MAQ7	F1MAQ7_RAT	Son	SON DNA and RNA binding protein	F1MAQ7	16.9798	17.1629	17.1382	17.2856	17.0505	17.9967	17.932	18.1821	17.7599	18.2404
+	2.1666	-0.896284	F1M6Q3	F1M6Q3_RAT	Col4a2	Collagen type IV alpha 2 chain	F1M6Q3	19.2471	19.2707	19.3388	19.1665	19.3132	19.6595	19.4748	20.5057	20.5493	20.6285
+	3.0811	-0.895049	Q62867	GGH_RAT	Ggh	Gamma-glutamyl hydrolase	Q62867	16.6337	16.6111	16.7803	16.0843	NaN	17.5505	17.6457	17.331	17.3718	17.213
+	2.49913	-0.893666	E9PTI6	E9PTI6_RAT	Raly	RALY heterogeneous nuclear ribonucleoprotein	E9PTI6	18.7523	18.9561	19.0467	18.7674	19.3576	20.213	20.3376	19.8423	19.3475	19.608
+	6.99137	-0.893449	Q920P6	ADA_RAT	Ada	Adenosine deaminase	Q920P6	21.3315	21.3341	21.3083	21.3186	21.1762	22.1768	22.1869	22.1523	22.3332	22.0867
+	2.16846	-0.891832	A0A8I5ZY18	A0A8I5ZY18_RAT	Kif11	Kinesin family member 11	A0A8I5ZY18	16.6785	17.0239	17.0339	17.0249	18.0037	18.2664	18.2458	18.0262	17.6903	17.9954
+	2.78517	-0.888647	E9PTJ1	E9PTJ1_RAT	Coil	Coilin	E9PTJ1	16.3835	16.2066	15.8396	15.7795	16.5844	17.0805	16.9939	17.392	16.6919	17.0787
+	3.63041	-0.888203	D4A1D3	D4A1D3_RAT	Sacs	Sacsin molecular chaperone	D4A1D3	18.3463	18.7857	18.7417	18.8746	19.0261	19.7396	19.7983	19.6058	19.3304	19.7415
+	2.10854	-0.888014	D4ACF5	D4ACF5_RAT	Brd9	Bromodomain containing 9	D4ACF5	NaN	15.6663	16.0502	16.0878	NaN	17.2282	16.7776	16.526	NaN	16.7594
+	3.22298	-0.886389	F1M287	F1M287_RAT	Srgap1	SLIT-ROBO Rho GTPase activating protein 1	F1M287	16.1926	16.2464	16.4319	16.9017	16.0689	17.1187	17.0495	17.3704	17.4058	17.3291
+	2.15776	-0.883608	Q32KJ5	Q32KJ5_RAT	Gns	N-acetylglucosamine-6-sulfatase	Q32KJ5	21.8422	21.6085	21.6754	21.5737	22.3529	22.1694	22.2531	22.9883	23.1028	22.9572
+	3.53933	-0.883065	A0A8I6AIB5	A0A8I6AIB5_RAT	ENSRNOG00000070657	SAYSvFN domain-containing protein	A0A8I6AIB5	15.2829	NaN	15.2672	15.0071	NaN	16.2818	15.9735	15.8682	16.1793	16.0413
+	3.26054	-0.882013	D3ZLQ1	D3ZLQ1_RAT	Dennd2a	DENN domain containing 2A	D3ZLQ1	17.1299	17.1823	17.4767	17.4997	17.2334	17.909	17.8075	18.3317	18.3499	18.534
+	5.70566	-0.881574	P50430	ARSB_RAT	Arsb	Arylsulfatase B	P50430	21.6298	21.377	21.4771	21.3607	21.3753	22.3528	22.5029	22.2576	22.3192	22.1954
+	1.42663	-0.88138	Q5BK80	Q5BK80_RAT	Tspan4	Tetraspanin	Q5BK80	18.4378	18.0706	18.1025	18.0633	17.0007	19.3284	19.498	18.6882	18.3252	18.242
+	3.14436	-0.881316	A0A8I5ZUS1	A0A8I5ZUS1_RAT	Map3k4	Mitogen activated protein kinase kinase kinase 4	A0A8I5ZUS1	17.1872	17.4011	17.2041	17.517	17.9696	18.1463	18.1651	18.6026	18.3471	18.4245
+	3.34249	-0.880915	Q5U216	DX39A_RAT	Ddx39a	ATP-dependent RNA helicase DDX39A	Q5U216	20.0787	20.2246	20.3097	20.0527	19.9113	20.5156	20.9508	21.3325	20.9994	21.1832
+	2.04441	-0.879167	B1WBY3	B1WBY3_RAT	Alg12	Mannosyltransferase	B1WBY3	13.5271	14.7966	14.5747	14.3393	14.6006	15.0062	15.2516	14.9192	15.4753	15.5819
+	3.47856	-0.87787	Q9Z1P3	MCL1_RAT	Mcl1	Induced myeloid leukemia cell differentiation protein Mcl-1 homolog	Q9Z1P3	17.8826	17.7806	17.6803	17.5546	18.3347	18.6865	18.6854	18.6205	18.9643	18.6656
+	1.66853	-0.876668	A0A8I6ACM8	A0A8I6ACM8_RAT	Myo6	Unconventional myosin-VI	A0A8I6ACM8	16.6794	17.2765	17.4498	17.2999	18.2818	17.8834	17.8466	18.5048	18.516	18.6199
+	1.58025	-0.876267	O55081	RBL2_RAT	Rbl2	Retinoblastoma-like protein 2	O55081	NaN	15.1821	NaN	NaN	14.7351	15.8295	16.0197	16.058	15.4323	NaN
+	4.6109	-0.874372	A0A8I5ZTL7	A0A8I5ZTL7_RAT	Atp11a	Phospholipid-transporting ATPase	A0A8I5ZTL7	18.7344	18.9954	18.9446	18.9984	18.7214	19.8958	19.9631	19.6574	19.5266	19.7231
+	4.26773	-0.86979	O55005	ROBO1_RAT	Robo1	Roundabout homolog 1	O55005	17.3476	17.108	17.2294	16.7744	17.3701	18.0998	18.0718	17.9606	17.978	18.0683
+	5.39737	-0.869434	D4ACG2	D4ACG2_RAT	Ilvbl	2-hydroxyacyl-CoA lyase 2	D4ACG2	20.25	20.5184	20.4885	20.4569	20.613	21.2189	21.2269	21.4684	21.329	21.4309
+	1.25231	-0.867136	P30427	PLEC_RAT	Plec	Plectin	P30427	20.9759	22.0322	21.6376	21.9088	22.9946	23.3193	23.0533	22.7241	22.0713	22.7168
+	2.4911	-0.865315	F7F0D5	F7F0D5_RAT	Upp1	Uridine phosphorylase	F7F0D5	22.0404	22.0564	22.113	21.9679	21.0311	22.6177	22.7023	22.7476	22.8523	22.6154
+	5.87732	-0.86483	Q5XIC4	SPG21_RAT	Spg21	Maspardin	Q5XIC4	18.4868	18.4925	18.5137	18.4874	18.7847	19.3831	19.3687	19.3904	19.5555	19.3914
+	3.68489	-0.86227	B2RYM1;G3V862	G3V862_RAT	Angptl2	Angiopoietin-like 2	G3V862	20.0281	20.4347	20.3069	20.3147	20.42	21.3788	21.4579	20.9745	20.8714	21.1332
+	5.02306	-0.861081	G3V751	G3V751_RAT	Mrgbp	MRG domain binding protein	G3V751	18.7187	18.542	18.5352	18.6426	18.2836	19.515	19.3155	19.294	19.3888	19.5142
+	1.55345	-0.860417	A0A8I5ZWZ1	A0A8I5ZWZ1_RAT	Radil	Rap associating with DIL domain	A0A8I5ZWZ1	16.6049	16.9035	16.7705	16.2821	NaN	NaN	18.0898	16.9736	17.1331	17.8061
+	6.40521	-0.858389	Q5XI43	MXRA8_RAT	Mxra8	Matrix remodeling-associated protein 8	Q5XI43	19.0929	19.0445	19.1222	19.0511	19.3093	19.9329	19.8895	20.0047	20.0349	20.0501
+	3.56377	-0.857874	P17325	JUN_RAT	Jun	Transcription factor Jun	P17325	17.3267	17.5755	17.4364	17.5984	17.95	18.2482	18.3914	18.7274	18.2586	18.5508
+	2.53072	-0.857607	P14841	CYTC_RAT	Cst3	Cystatin-C	P14841	20.6627	20.3708	20.461	20.3968	20.8593	21.0196	20.9391	21.5799	21.8571	21.643
+	1.54957	-0.856458	D3ZV60	D3ZV60_RAT	Cenpe	Centromere protein E	D3ZV60	16.4741	16.9051	16.9425	16.8678	18.2749	18.2572	18.0556	17.8065	17.7944	17.8328
+	1.8398	-0.856257	P53813	PROS_RAT	Pros1	Vitamin K-dependent protein S	P53813	15.7755	NaN	14.9264	15.8323	15.9587	16.1607	16.1443	16.9128	16.5552	16.6244
+	1.74464	-0.855148	A0A8I6A0R2	A0A8I6A0R2_RAT	Espl1	separase	A0A8I6A0R2	NaN	NaN	16.6976	16.5591	17.0559	18.1191	17.6314	17.9101	17.1143	17.3551
+	2.82653	-0.849766	Q62625;A0A0G2K9Q7	MLP3B_RAT	Map1lc3b	Microtubule-associated proteins 1A/1B light chain 3B	Q62625	16.6374	16.9312	16.7835	16.5305	17.4444	17.5096	17.5301	17.8974	17.77	17.8688
+	1.97424	-0.849362	D3ZNU1	D3ZNU1_RAT	Cebpz	CCAAT/enhancer binding protein zeta	D3ZNU1	14.5673	NaN	14.7645	13.9392	NaN	15.3714	15.3019	15.18	NaN	15.2389
+	1.08106	-0.84881	A0A8I6GHZ0	A0A8I6GHZ0_RAT	AC094647.1	Similar to Aldo-keto reductase family 1, member B8	A0A8I6GHZ0	24.4651	24.3685	24.3134	24.3719	23.8681	26.1109	26.1744	24.4231	24.5128	24.4099
+	3.28976	-0.846484	P49791	NU153_RAT	Nup153	Nuclear pore complex protein Nup153	P49791	18.2458	18.567	18.5526	18.3468	18.7797	19.6698	19.5184	19.3172	18.9737	19.2452
+	5.15618	-0.845606	Q6QA69	ABHD5_RAT	Abhd5	1-acylglycerol-3-phosphate O-acyltransferase ABHD5	Q6QA69	18.645	18.4012	18.5784	18.4954	18.827	19.3385	19.4659	19.4018	19.3962	19.5726
+	4.57621	-0.843695	M0RAC2	M0RAC2_RAT	Eeig1	Family with sequence similarity 102, member A	M0RAC2	15.8949	15.5671	16.0058	15.7866	16.0372	16.7235	16.5355	16.7668	16.6609	16.8234
+	3.79769	-0.842973	Q6AYE5	OAF_RAT	Oaf	Out at first protein homolog	Q6AYE5	18.0696	18.0966	18.186	18.222	18.5463	18.8618	18.8862	19.0587	19.37	19.1586
+	2.74935	-0.842565	D3ZWX4	D3ZWX4_RAT	Nckipsd	NCK interacting protein with SH3 domain	D3ZWX4	15.9052	16.2758	15.9822	16.2556	16.7737	16.8475	16.83	17.2493	17.1574	17.3211
+	1.6399	-0.839908	Q5RK28	NMES1_RAT	Nmes1	Normal mucosa of esophagus-specific gene 1 protein	Q5RK28	20.179	20.0836	20.0624	19.9732	19.2364	20.3014	20.0139	21.1758	21.1738	21.0693
+	4.03727	-0.839383	F7EKZ5	F7EKZ5_RAT	Cxxc1	CXXC-type zinc finger protein 1	F7EKZ5	16.742	16.7349	16.9283	16.8392	NaN	17.857	17.7226	17.5581	17.3666	17.7481
+	4.53251	-0.837587	G3V7K5	G3V7K5_RAT	Npc1	NPC intracellular cholesterol transporter 1	G3V7K5	19.4647	19.3485	19.3766	19.2016	19.7545	20.2858	20.3878	20.1568	20.2701	20.2334
+	2.67974	-0.837374	A0A8I6AMN4	A0A8I6AMN4_RAT	ENSRNOG00000066862	C3H1-type domain-containing protein	A0A8I6AMN4	16.3902	16.7609	16.4217	16.4912	16.0318	16.8224	17.0588	17.5887	17.2531	17.5597
+	4.94444	-0.83708	A0A096UWG9	A0A096UWG9_RAT	Dgke	Diacylglycerol kinase	A0A096UWG9	16.6102	16.5615	16.4982	16.5422	16.4409	17.5795	17.3436	17.5216	17.1352	17.2585
+	4.53751	-0.836826	Q32KJ6	GALNS_RAT	Galns	N-acetylgalactosamine-6-sulfatase	Q32KJ6	21.1134	20.9736	21.0989	21.0342	20.6694	21.6072	21.7907	21.933	21.8773	21.8654
+	1.25326	-0.835898	Q7TQ16	QCR8_RAT	Uqcrq	Cytochrome b-c1 complex subunit 8	Q7TQ16	19.8516	19.8023	19.9004	19.5126	18.4616	20.9332	20.923	19.9242	19.6515	20.2761
+	2.51654	-0.834883	D3Z8A4	D3Z8A4_RAT	Tcaf1	TRPM8 channel-associated factor 1	D3Z8A4	15.4043	15.1672	15.0084	15.3996	16.1449	16.3875	16.2653	16.2559	16.268	16.1223
+	2.31039	-0.830093	A0A0G2K8V3	A0A0G2K8V3_RAT	Thoc2	THO complex subunit 2	A0A0G2K8V3	16.2142	16.7582	16.722	16.7739	NaN	17.8676	17.4624	17.4707	16.9403	17.4949
+	2.33808	-0.829063	B2RYU7	B2RYU7_RAT	Cbx5	Chromobox 5	B2RYU7	17.9417	18.0306	18.2041	18.361	18.6325	18.7545	18.5451	19.424	19.2617	19.3299
+	2.27615	-0.827553	D3ZKM3	GP15L_RAT	Gpr15lg	Protein GPR15LG	D3ZKM3	17.1611	17.4015	17.1186	16.8423	18.0912	18.2256	18.0596	17.996	18.1868	18.2844
+	1.31502	-0.825679	F1LR51	F1LR51_RAT	Msantd2	Myb/SANT-like DNA-binding domain containing 2	F1LR51	15.5718	16.3617	16.2193	17.3498	17.1257	17.3059	16.8689	17.7343	17.255	17.5926
+	2.76841	-0.825597	D4A401	D4A401_RAT	Tex10	Testis expressed 10	D4A401	18.1334	18.2687	18.2513	18.2727	17.6945	19.2485	19.1889	18.9074	18.4538	18.95
+	5.6816	-0.824986	Q8VHE9	RETST_RAT	Retsat	All-trans-retinol 13,14-reductase	Q8VHE9	19.5359	19.5344	19.5628	19.5029	19.4903	20.5346	20.4912	20.2692	20.2391	20.2172
+	2.82374	-0.821602	P47853	PGS1_RAT	Bgn	Biglycan	P47853	20.3738	20.2765	20.1918	20.1846	21.0002	21.0921	21.0674	21.1632	21.5249	21.2873
+	1.97627	-0.816376	A0A0G2K3K5	A0A0G2K3K5_RAT	B4galt5	Beta-1,4-galactosyltransferase	A0A0G2K3K5	16.7558	16.4611	16.5377	17.0457	17.6604	17.5185	17.5738	17.6765	18.1585	17.6153
+	2.61989	-0.815265	Q4KM31	LIMD2_RAT	Limd2	LIM domain-containing protein 2	Q4KM31	19.5909	19.4546	19.2686	19.4156	18.86	19.7546	19.8369	20.3642	20.3492	20.3611
+	1.97107	-0.815105	Q6YAT4	SGCE_RAT	Sgce	Epsilon-sarcoglycan	Q6YAT4	18.5988	18.7066	18.7126	18.9084	17.6467	19.591	19.5562	19.2831	19.0778	19.1406
+	2.25195	-0.811694	A0A8I6AA24	A0A8I6AA24_RAT	Col8a1	Collagen type VIII alpha 1 chain	A0A8I6AA24	19.7599	19.4817	19.6593	19.6064	20.1268	20.0357	20.1764	21.028	20.7022	20.7501
+	3.73543	-0.80842	Q6AXS0	NCLX_RAT	Slc8b1	Mitochondrial sodium/calcium exchanger protein	Q6AXS0	15.9167	15.8187	NaN	NaN	NaN	16.7931	16.7597	16.6703	16.6211	16.5362
+	1.4464	-0.808343	F1LZW6	S2513_RAT	Slc25a13	Electrogenic aspartate/glutamate antiporter SLC25A13, mitochondrial	F1LZW6	18.3101	18.5853	18.5599	18.4321	17.0738	19.3129	19.3613	18.7754	18.5946	18.9586
+	2.26447	-0.803166	D4A2A9	D4A2A9_RAT	Tubgcp5	Gamma-tubulin complex component	D4A2A9	15.2339	16.0805	15.5498	16.1418	15.3085	16.4592	16.7892	16.4779	16.1986	16.4052
+	3.0624	-0.803103	Q6MFY5	RPA12_RAT	Polr1h	DNA-directed RNA polymerase I subunit RPA12	Q6MFY5	17.0249	16.9873	16.7138	16.6886	16.1964	17.4165	17.64	17.4713	17.6395	17.4593
+	2.67863	-0.802033	Q8R5M3	LRC15_RAT	Lrrc15	Leucine-rich repeat-containing protein 15	Q8R5M3	17.6319	17.126	17.3887	17.4355	17.9352	18.5868	18.5877	18.022	18.1228	18.2081
+	2.03827	-0.800791	Q4V8J4	GPAT3_RAT	Gpat3	Glycerol-3-phosphate acyltransferase 3	Q4V8J4	18.0159	18.2644	18.1972	18.295	18.2949	19.5271	19.6159	18.6973	18.5922	18.6387
+	2.22608	-0.799374	A0A140TAA1	A0A140TAA1_RAT	Igsf8	Immunoglobulin superfamily, member 8	A0A140TAA1	19.7508	19.667	19.7369	19.7123	19.0736	20.7507	20.8593	20.1516	20.127	20.0489
+	4.05193	-0.797205	Q4KMC4	GFPT2_RAT	Gfpt2	Glutamine--fructose-6-phosphate aminotransferase [isomerizing] 2	Q4KMC4	17.3199	17.4871	17.3282	17.4208	17.7731	18.4416	18.4325	18.1871	18.0965	18.1575
+	1.51443	-0.79542	Q568Z4	SPCS3_RAT	Spcs3	Signal peptidase complex subunit 3	Q568Z4	17.523	17.437	17.6518	17.6678	18.4332	18.0645	18.275	18.5778	18.3067	19.4658
+	1.61398	-0.795117	P11662	NU2M_RAT	mt-Nd2	NADH-ubiquinone oxidoreductase chain 2	P11662	14.8152	14.7103	15.5665	14.723	NaN	15.8806	15.6814	NaN	NaN	15.6847
+	2.03437	-0.794758	A0A8I6APD0	A0A8I6APD0_RAT	Arhgap22	Rho GTPase activating protein 22	A0A8I6APD0	19.0414	19.5236	19.3909	19.5597	20.4374	20.3644	20.2809	20.4824	20.3674	20.4317
+	3.30037	-0.79277	M0R8J3	M0R8J3_RAT	Jmy	Junction mediating and regulatory protein, p53 cofactor	M0R8J3	17.493	18.2956	18.1559	18.0749	17.9681	18.7418	18.6969	18.8868	18.8428	18.783
+	3.24367	-0.792035	A0A8I6A4H8	A0A8I6A4H8_RAT	Wdcp	WD repeat and coiled-coil-containing protein	A0A8I6A4H8	17.3268	17.3261	17.632	17.515	18.066	18.4981	18.414	18.2616	18.2598	18.3925
+	4.74407	-0.790886	Q6AYA5	T106B_RAT	Tmem106b	Transmembrane protein 106B	Q6AYA5	20.4722	20.3628	20.3681	20.2216	20.0576	20.986	21.0039	21.1556	21.2493	21.0418
+	2.92233	-0.790726	Q5RJT2	SPB1_RAT	Ftsj3	pre-rRNA 2'-O-ribose RNA methyltransferase FTSJ3	Q5RJT2	17.1929	17.6752	17.5313	17.5259	17.5295	18.1192	18.167	18.6274	17.9064	18.5884
+	1.73252	-0.790607	B5DF37	B5DF37_RAT	Taf6l	TATA-box binding protein associated factor 6 like	B5DF37	16.7422	16.8416	16.6439	16.7039	16.1037	17.569	17.4835	16.5291	17.9525	17.4543
+	3.7634	-0.789202	Q9QYJ2	RASA3_RAT	Rasa3	Ras GTPase-activating protein 3	Q9QYJ2	20.487	20.5852	20.5924	20.522	21.0382	21.2828	21.2785	21.5956	21.4706	21.5433
+	4.04807	-0.788663	P97779	HMMR_RAT	Hmmr	Hyaluronan-mediated motility receptor	P97779	17.3851	17.3283	17.1674	17.351	17.6532	18.363	18.3086	17.9475	18.1004	18.1088
+	1.20121	-0.787717	A0A8I5ZZZ0	A0A8I5ZZZ0_RAT	Ddx31	ATP-dependent RNA helicase	A0A8I5ZZZ0	15.1435	15.7099	15.6599	16.0325	16.7655	16.945	17.0913	16.2758	NaN	16.2878
+	4.20135	-0.787163	P43322	NRG1_RAT	Nrg1	Pro-neuregulin-1, membrane-bound isoform	P43322	18.5705	18.4624	18.4473	18.4751	NaN	19.2483	19.3036	NaN	NaN	NaN
+	3.42192	-0.786945	A0A8I6ART4	A0A8I6ART4_RAT	Fmnl3	Formin-like 3	A0A8I6ART4	18.0565	18.3404	18.278	18.4799	18.7341	19.2182	19.1079	19.2152	18.9187	19.3636
+	1.72442	-0.78573	Q5PQN6	SPE39_RAT	Vipas39	Spermatogenesis-defective protein 39 homolog	Q5PQN6	15.4534	15.8723	15.7294	15.9003	16.9314	16.7167	16.5456	16.6679	17.0968	16.7884
+	1.34821	-0.785725	A0A8I6GB94	A0A8I6GB94_RAT	Nktr	Natural killer cell triggering receptor	A0A8I6GB94	12.6541	13.0084	13.1706	13.3666	NaN	13.1755	13.6243	14.3866	NaN	14.1562
+	1.09781	-0.78222	D3Z895	D3Z895_RAT	Layn	Layilin	D3Z895	15.6836	15.6563	14.3743	15.9228	16.4016	NaN	16.3123	16.3689	16.4475	16.4311
+	2.99254	-0.78098	Q6P7A9	LYAG_RAT	Gaa	Lysosomal alpha-glucosidase	Q6P7A9	21.9495	21.9263	21.9544	21.9451	22.3011	22.4123	22.5164	23.013	23.0808	22.9588
+	3.48174	-0.780398	A0A0G2JTT6	A0A0G2JTT6_RAT	Herc1	HECT and RLD domain containing E3 ubiquitin protein ligase family member 1	A0A0G2JTT6	15.999	16.6181	16.3817	16.4541	16.0507	17.0164	16.9155	17.1134	17.1372	17.2231
+	4.12051	-0.778904	P06762	HMOX1_RAT	Hmox1	Heme oxygenase 1	P06762	21.127	21.0923	21.1801	20.9538	20.8914	21.5585	21.6822	21.8866	21.9779	22.034
+	3.97596	-0.777757	G3V7E6	G3V7E6_RAT	Pcm1	Pericentriolar material 1	G3V7E6	17.9374	18.354	18.3293	18.1961	18.3733	19.0474	18.9703	19.1127	18.7571	19.1914
+	3.18783	-0.776492	Q63413	DX39B_RAT	Ddx39b	Spliceosome RNA helicase Ddx39b	Q63413	21.9304	22.0145	22.1188	21.8822	21.4327	22.3431	22.7189	22.8105	22.6315	22.7571
+	4.03222	-0.774866	F1M842	F1M842_RAT	Tp53bp1	Tumor protein p53 binding protein 1	F1M842	17.5377	17.8468	17.6266	17.8963	17.9471	18.4822	18.6376	18.7765	18.4664	18.3663
+	2.6572	-0.773211	A0A8I6A2I6	A0A8I6A2I6_RAT	Frrs1	Ferric-chelate reductase 1	A0A8I6A2I6	18.0986	17.8677	17.919	17.7567	18.4607	18.6478	18.3758	18.9677	18.9426	19.0349
+	2.69846	-0.772896	A0A8I5ZXE0	A0A8I5ZXE0_RAT	Dido1	Death inducer-obliterator 1	A0A8I5ZXE0	18.0544	18.4445	18.227	18.3377	17.8216	19.1763	19.1582	19.0966	18.4808	18.8378
+	2.03929	-0.771563	D3ZLC1	D3ZLC1_RAT	Lmnb2	Lamin B2	D3ZLC1	18.1834	18.4959	18.4929	18.3313	17.522	18.7533	18.6062	19.283	18.9665	19.2743
+	4.40818	-0.770928	Q6UK00	LDAF1_RAT	Ldaf1	Lipid droplet assembly factor 1	Q6UK00	18.6073	18.5882	18.7469	18.5242	18.8581	19.2823	19.2369	19.5807	19.5655	19.5139
+	3.7841	-0.770623	Q499N3	WDR18_RAT	Wdr18	WD repeat-containing protein 18	Q499N3	19.5871	19.729	19.7591	19.721	19.2757	20.5139	20.4372	20.4502	20.0953	20.4285
+	2.24736	-0.769556	Q4G012	FMC1_RAT	Fmc1	Protein FMC1 homolog	Q4G012	17.9406	17.6249	17.8569	17.9805	17.4813	18.5959	18.3985	18.1988	19.2246	18.3141
+	1.84771	-0.767873	A0A8I5Y652	A0A8I5Y652_RAT	Tacc3	Transforming, acidic coiled-coil containing protein 3	A0A8I5Y652	17.2328	17.2731	17.2714	17.1536	18.3589	18.3977	18.2808	18.2368	18.3573	17.8565
+	5.14239	-0.767477	P26684	EDNRA_RAT	Ednra	Endothelin-1 receptor	P26684	18.4267	18.3005	18.4721	18.2254	18.459	19.1788	19.2394	18.9251	19.1476	19.2302
+	3.36623	-0.767422	D4A0Y6	D4A0Y6_RAT	Mki67	Marker of proliferation Ki-67	D4A0Y6	18.7784	19.0793	18.8156	19.02	18.8793	19.9494	19.9237	19.5908	19.2954	19.6503
+	3.98684	-0.766924	Q76IC5	PGPI_RAT	Pgpep1	Pyroglutamyl-peptidase 1	Q76IC5	19.2456	19.3686	19.357	19.2953	19.4887	19.9499	19.859	20.2542	20.4124	20.1144
+	1.71311	-0.766468	Q4QR86	DEPD7_RAT	Depdc7	DEP domain-containing protein 7	Q4QR86	15.1782	15.1915	14.6015	15.7986	14.6949	15.7917	15.6845	16.0852	NaN	15.8762
+	2.09716	-0.765194	A0A8I5ZRM9	A0A8I5ZRM9_RAT	Fam13b	Family with sequence similarity 13, member B	A0A8I5ZRM9	14.5045	14.8393	14.5296	14.8719	NaN	15.9927	15.6375	15.1836	15.391	15.0528
+	2.57569	-0.764461	A0A0G2K160	A0A0G2K160_RAT	Ahctf1	AT hook containing transcription factor 1	A0A0G2K160	15.9891	16.8748	16.3228	16.5625	16.3212	17.3094	17.3437	17.366	16.8767	16.9969
+	4.22477	-0.762765	A0A8I6A5X2	A0A8I6A5X2_RAT	Usp32	ubiquitinyl hydrolase 1	A0A8I6A5X2	14.8174	14.5413	15.0121	14.9232	15.0663	15.7212	15.6672	15.6721	15.6009	15.5128
+	1.87284	-0.760262	D3ZBY5	D3ZBY5_RAT	Ddx10	ATP-dependent RNA helicase	D3ZBY5	18.5059	18.3982	18.3477	18.3606	17.2427	19.0637	18.9757	18.8929	18.9937	18.7303
+	2.7315	-0.75934	A0A8I6A0N0	A0A8I6A0N0_RAT	Cdadc1	Cytidine and dCMP deaminase domain containing 1	A0A8I6A0N0	NaN	14.9582	14.9327	14.8414	NaN	15.9928	15.7	15.3349	15.7212	15.6016
+	2.05174	-0.75792	D4A9N1	D4A9N1_RAT	Hhipl1	HHIP-like 1	D4A9N1	15.6233	16.3067	15.3471	15.9909	NaN	16.6235	16.2139	16.677	16.6664	16.6937
+	4.5012	-0.757154	Q9QXQ0	ACTN4_RAT	Actn4	Alpha-actinin-4	Q9QXQ0	23.91	23.8631	24.1473	24.1944	24.198	24.7253	24.657	24.9058	24.9178	24.8928
+	4.8126	-0.756762	Q9QW30	NOTC2_RAT	Notch2	Neurogenic locus notch homolog protein 2	Q9QW30	19.547	19.6295	19.6621	19.6401	19.4606	20.515	20.5299	20.1983	20.2416	20.2384
+	4.37712	-0.756636	G3V9R8	HNRPC_RAT	Hnrnpc	Heterogeneous nuclear ribonucleoprotein C	G3V9R8	19.3135	19.5459	19.6948	19.27	19.3642	20.1919	20.2281	20.1189	20.0708	20.3619
+	3.05638	-0.755635	P14562	LAMP1_RAT	Lamp1	Lysosome-associated membrane glycoprotein 1	P14562	23.9945	23.7528	23.8665	23.5943	24.4207	24.6007	24.673	24.5943	24.8346	24.7043
+	2.08071	-0.755487	D3ZLQ8	D3ZLQ8_RAT	Usp20	Ubiquitin carboxyl-terminal hydrolase	D3ZLQ8	15.7801	16.1819	16.1007	15.2172	16.3284	16.9539	16.7845	16.5622	16.4356	16.6496
+	1.66777	-0.753999	P59241	AURKA_RAT	Aurka	Aurora kinase A	P59241	16.5982	16.7571	16.5283	17.09	17.8746	18.0437	17.7749	17.6713	17.6867	17.4416
+	4.27827	-0.753946	D4AE97;G3V9C9	D4AE97_RAT	Zmiz1	Zinc finger, MIZ-type containing 1	D4AE97	17.8959	17.7687	17.6803	17.7939	17.5566	18.7384	18.4291	18.5183	18.5232	18.2561
+	1.54089	-0.753889	P17164	FUCO_RAT	Fuca1	Tissue alpha-L-fucosidase	P17164	21.7519	21.6212	21.6659	21.5823	21.3777	21.6079	21.7501	22.7822	22.8073	22.821
+	3.43159	-0.753572	Q2YDU8	SPNS1_RAT	Spns1	Protein spinster homolog 1	Q2YDU8	18.973	19.2774	19.0962	19.3595	19.2224	20.0872	20.1984	19.8075	20.0149	19.5883
+	1.99122	-0.752903	M0R3U0	M0R3U0_RAT	Heatr1	HEAT repeat-containing protein 1	M0R3U0	14.885	15.111	15.1099	15.5326	NaN	15.9678	15.8516	16.2122	15.3371	16.1939
+	4.47378	-0.752071	A0A8I5YBW7	A0A8I5YBW7_RAT	Nol9	Nucleolar protein 9	A0A8I5YBW7	18.3682	18.5458	18.6003	18.5414	18.3635	19.3248	19.2014	19.3856	18.9557	19.3121
+	2.29399	-0.751493	Q9EQG6	KDIS_RAT	Kidins220	Kinase D-interacting substrate of 220 kDa	Q9EQG6	16.464	17.3573	17.4646	17.4414	17.3617	18.0359	17.9453	17.891	17.8413	18.1329
+	2.27802	-0.750893	Q64550	UD11_RAT	Ugt1a1	UDP-glucuronosyltransferase 1A1	Q64550	19.645	19.4996	19.5392	18.9105	20.0346	20.2924	20.307	20.2742	20.0017	20.5082
+	2.80368	-0.748627	Q920A6	RISC_RAT	Scpep1	Retinoid-inducible serine carboxypeptidase	Q920A6	22.2063	22.0382	22.1065	22.1272	21.9053	22.4094	22.5109	23.149	23.0369	23.0205
+	3.08964	-0.745611	Q6P6T1	C1S_RAT	C1s	Complement C1s subcomponent	Q6P6T1	18.5092	18.549	18.6055	18.5033	18.8124	19.0569	19.0059	19.4546	19.6642	19.5259
+	2.79234	-0.745564	Q7TNK0	SERC1_RAT	Serinc1	Serine incorporator 1	Q7TNK0	19.5775	19.3722	19.1963	19.4018	19.3391	20.3583	20.4593	20.015	20.1633	19.6188
+	1.16434	-0.745335	Q9JHF3	PTGES_RAT	Ptges	Prostaglandin E synthase	Q9JHF3	21.1171	20.8315	20.5406	20.1442	20.0282	22.0167	21.8972	20.5815	21.0864	20.8064
+	2.51618	-0.743833	D3ZPM7	D3ZPM7_RAT	Adam19	ADAM metallopeptidase domain 19	D3ZPM7	17.4188	17.6533	17.6259	17.6039	18.4205	18.4192	18.4118	18.4639	18.5694	18.5774
+	2.04587	-0.742549	A0A0G2K9L9	A0A0G2K9L9_RAT	Mdn1	Midasin	A0A0G2K9L9	16.2385	16.5266	16.5651	16.5481	15.9683	17.5748	17.2191	17.0445	16.4672	17.2538
+	2.61678	-0.742388	Q56B11	PELP1_RAT	Pelp1	Proline-, glutamic acid- and leucine-rich protein 1	Q56B11	18.9214	18.9288	18.9696	18.7852	18.1087	19.589	19.5388	19.4896	19.2785	19.53
+	2.47108	-0.741432	D4A7G5	D4A7G5_RAT	Ganc	Glucosidase, alpha;neutral C	D4A7G5	15.9802	16.3894	16.2507	16.3337	16.1005	16.5729	16.6472	17.3507	16.8725	17.3184
+	5.18944	-0.740665	D4A7Q6	D4A7Q6_RAT	Zfp428	Zinc finger protein 428	D4A7Q6	18.6462	18.4275	18.4525	18.4526	18.3002	19.1784	19.1451	19.1985	19.3634	19.0969
+	2.3908	-0.740442	Q499P3	C1GLC_RAT	C1galt1c1	C1GALT1-specific chaperone 1	Q499P3	17.4355	16.681	17.0773	17.1369	16.6506	17.3848	17.8118	17.5734	17.9312	17.9823
+	4.20103	-0.740267	Q5XII0	EPDR1_RAT	Epdr1	Mammalian ependymin-related protein 1	Q5XII0	21.2853	21.1398	21.1006	20.9996	20.7143	21.7446	21.7802	21.8666	21.7755	21.7741
+	5.72908	-0.740227	Q6AYS8	DHB11_RAT	Hsd17b11	Estradiol 17-beta-dehydrogenase 11	Q6AYS8	19.5492	19.4603	19.4906	19.4143	19.6241	20.1097	20.2223	20.3974	20.3033	20.2069
+	2.90287	-0.738083	B1WC66	B1WC66_RAT	Nt5dc1	5'-nucleotidase domain containing 1	B1WC66	18.1953	18.3464	18.1242	18.2774	17.5327	18.7625	18.7287	18.9384	18.9302	18.8065
+	3.57619	-0.733966	A0A8I6AI87	A0A8I6AI87_RAT	Rasal2	RAS protein activator like 2	A0A8I6AI87	17.2986	17.8215	17.7493	18.021	17.6948	18.4243	18.4427	18.4364	18.4772	18.4743
+	4.79436	-0.733941	Q498S0	Q498S0_RAT	Chst12	Carbohydrate sulfotransferase	Q498S0	18.2212	17.9585	18.1986	18.0375	17.8551	18.8483	18.8763	18.8235	18.7136	18.679
+	2.56789	-0.732532	A0A8I6AE33	A0A8I6AE33_RAT	Wdr37	WD repeat domain 37	A0A8I6AE33	16.2545	16.8067	16.909	17.064	17.063	17.4681	17.2943	17.6746	17.7803	17.5424
+	2.74133	-0.729907	Q99PD4	ARC1A_RAT	Arpc1a	Actin-related protein 2/3 complex subunit 1A	Q99PD4	18.7727	19.0199	19.0178	19.0055	19.2727	19.4302	19.3952	19.9894	19.8951	20.0283
+	1.995	-0.726257	A0A8I6GLC1	A0A8I6GLC1_RAT	Trrap	Transformation/transcription domain-associated protein	A0A8I6GLC1	16.5952	17.236	17.2516	17.0714	17.3825	18.2103	18.116	17.7463	17.2546	17.8408
+	3.35035	-0.726081	D4A929	WDR81_RAT	Wdr81	WD repeat-containing protein 81	D4A929	17.928	18.3972	18.3052	18.4439	18.6866	19.0674	18.9854	19.1326	19.051	19.1549
+	2.96917	-0.721989	Q66H06	Q66H06_RAT	Tspan3	Tetraspanin	Q66H06	20.2194	19.6987	19.8806	19.8281	20.3262	20.9259	20.8642	20.4869	20.6133	20.6727
+	2.55492	-0.721838	F7FG85	F7FG85_RAT	Man2b1	Alpha-mannosidase	F7FG85	19.3149	19.1632	19.239	19.156	19.4704	19.6057	19.5963	20.2139	20.2508	20.286
+	4.91169	-0.721075	B2GV87	PTPRE_RAT	Ptpre	Receptor-type tyrosine-protein phosphatase epsilon	B2GV87	16.8722	16.8829	17.0352	16.9891	17.1103	17.8183	17.844	17.6071	17.526	17.6997
+	3.68406	-0.717888	O55004	RNAS4_RAT	Rnase4	Ribonuclease 4	O55004	18.1146	18.0864	18.1643	18.1378	17.6693	18.5951	18.6318	18.7884	18.9477	18.7988
+	2.54162	-0.71782	Q5BJT2	UBL3_RAT	Ubl3	Ubiquitin-like protein 3	Q5BJT2	16.8993	17.1523	16.8316	17.1219	NaN	17.8999	18.1131	17.432	17.4997	17.6506
+	2.70147	-0.71781	Q66H12	NAGAB_RAT	Naga	Alpha-N-acetylgalactosaminidase	Q66H12	22.0106	22.0576	22.0916	22.0064	21.811	22.3157	22.3818	23.0548	22.8889	22.9251
+	2.76347	-0.71757	A0A8I5ZTH4	A0A8I5ZTH4_RAT	Fryl	FRY like transcription coactivator	A0A8I5ZTH4	15.9595	16.584	16.4686	16.5613	16.3532	17.309	17.2086	17.2609	16.7356	17.0003
+	1.49021	-0.716676	D4A8G9	ZFY26_RAT	Zfyve26	Zinc finger FYVE domain-containing protein 26	D4A8G9	NaN	14.6681	14.9709	14.9042	14.0011	15.3036	14.99	15.8247	15.0225	15.6229
+	3.52603	-0.716541	D4A1F2	MICA2_RAT	Mical2	[F-actin]-monooxygenase MICAL2	D4A1F2	17.2452	17.4372	17.523	17.367	17.5334	17.9458	17.8303	18.3145	18.2415	18.3563
+	2.07475	-0.713475	Q6P7B4	GAK1B_RAT	Gask1b	Golgi-associated kinase 1B	Q6P7B4	15.5955	16.0909	15.7216	15.5407	16.5493	16.81	16.7302	16.6847	16.4423	16.3981
+	3.47447	-0.713474	P09811	PYGL_RAT	Pygl	Glycogen phosphorylase, liver form	P09811	19.8031	20.1092	20.1293	20.0917	20.0895	20.529	20.5563	20.8574	20.7593	21.0882
+	2.34481	-0.713399	D4AAU4	D4AAU4_RAT	Rprd1a	Regulation of nuclear pre-mRNA domain-containing protein	D4AAU4	15.1587	15.4622	14.751	15.2191	15.7247	15.8699	15.8565	16.2353	16.1137	15.8074
+	1.4614	-0.713171	Q6P6T9	Q6P6T9_RAT	Kpna2	Importin subunit alpha	Q6P6T9	20.3108	20.3323	20.3018	20.3429	21.6722	21.5117	21.4142	21.2039	21.312	21.0841
+	2.16258	-0.711106	M0RDY4	M0RDY4_RAT	Acsbg3	Similar to gonadotropin-regulated long chain acyl-CoA synthetase	M0RDY4	17.6795	18.3981	18.4184	18.3592	18.4375	19.2857	19.2873	18.718	18.6884	18.8689
+	1.91759	-0.710663	A0A8I6AFW4	A0A8I6AFW4_RAT	Ddx24	ATP-dependent RNA helicase	A0A8I6AFW4	16.992	17.3968	17.3637	17.4055	18.0088	18.4829	18.3675	18.1582	17.6264	18.0853
+	1.40467	-0.710217	D4A0M3	D4A0M3_RAT	Phc2	Polyhomeotic homolog 2	D4A0M3	15.7225	15.4441	16.0796	NaN	15.5888	15.9428	NaN	16.6304	NaN	16.6837
+	5.42384	-0.709931	Q64LC9	RBM4B_RAT	Rbm4b	RNA-binding protein 4B	Q64LC9	18.3245	18.459	18.3061	18.4538	18.3191	19.0318	18.949	19.2373	19.017	19.1769
+	3.16927	-0.705293	D3Z9D2	D3Z9D2_RAT	Fyco1	FYVE and coiled-coil domain autophagy adaptor 1	D3Z9D2	18.45	18.7434	18.6461	18.7349	19.0126	19.1904	19.1899	19.5897	19.5942	19.5492
+	4.20096	-0.704509	Q4QQW8	PLBL2_RAT	Plbd2	Putative phospholipase B-like 2	Q4QQW8	21.2873	21.0629	21.193	21.0335	21.1315	21.6012	21.7269	21.9229	22.0552	21.9244
+	2.34684	-0.703145	A0A8I5ZV82	A0A8I5ZV82_RAT	Mlkl	Mixed lineage kinase domain like pseudokinase	A0A8I5ZV82	21.4165	21.5366	21.498	21.5457	21.4944	21.7964	21.782	22.5214	22.6378	22.2694
+	2.74128	-0.701378	D3ZQN7	D3ZQN7_RAT	Lamb1	Laminin subunit beta 1	D3ZQN7	22.4093	22.2501	22.2589	22.2035	22.1466	22.5744	22.6204	23.2326	23.1405	23.2072
+	3.44445	-0.700702	F7FHT4	F7FHT4_RAT	Sema3c	Semaphorin-3C	F7FHT4	19.0435	19.0017	19.1045	19.131	19.5281	19.7899	19.6427	19.9235	19.8795	20.0767
+	2.57387	-0.70056	P97544	PLPP3_RAT	Plpp3	Phospholipid phosphatase 3	P97544	19.613	19.6209	19.8731	19.6249	20.1862	20.7573	20.7721	20.2608	20.2174	20.4131
+	2.37652	-0.699869	A0A8I6AHL9	A0A8I6AHL9_RAT	Col6a3	Collagen type VI alpha 3 chain	A0A8I6AHL9	20.5522	20.6863	20.7203	20.6761	21.4681	21.5702	21.4229	21.5614	21.334	21.7139
+	4.10016	-0.698555	G3V920	G3V920_RAT	Wdr43	WD repeat domain 43	G3V920	17.1281	17.2624	17.2488	17.1363	17.4724	17.9186	17.9554	18.0569	17.6971	18.1128
+	3.1674	-0.695312	A0A8I5ZN85	A0A8I5ZN85_RAT	Jmjd1c	Jumonji domain containing 1C	A0A8I5ZN85	16.7208	16.7677	16.6911	16.8352	16.4003	17.363	17.7236	17.4812	17.1349	17.1889
+	2.07872	-0.694784	B5DF27	LOXL2_RAT	Loxl2	Lysyl oxidase homolog 2	B5DF27	16.1103	16.1144	16.209	15.9755	15.8697	16.1592	16.4575	17.1328	16.9033	17.1001
+	2.17369	-0.694743	Q6QI25	ORML3_RAT	Ormdl3	ORM1-like protein 3	Q6QI25	18.9093	18.9175	18.645	19.0319	18.9323	19.9625	20.0764	19.3472	19.2844	19.2392
+	2.29554	-0.693592	F1LR42	F1LR42_RAT	Rufy1	RUN and FYVE domain containing 1	F1LR42	18.6942	18.9339	18.8804	18.9881	19.1788	19.2182	19.2394	19.9055	19.9172	19.863
+	3.17607	-0.693278	Q5FVH2	PLD3_RAT	Pld3	5'-3' exonuclease PLD3	Q5FVH2	21.6153	21.3255	21.4961	21.2627	21.3581	22.3612	22.3802	21.9161	22.0222	21.8444
+	2.0113	-0.69238	A0A8I5ZTA3	A0A8I5ZTA3_RAT	Sec16a	Protein transport protein sec16	A0A8I5ZTA3	19.2161	19.7215	19.5976	19.7355	20.4193	20.3334	20.3244	20.5936	20.3123	20.5883
+	2.72382	-0.692205	P54777	PEX6_RAT	Pex6	Peroxisomal ATPase PEX6	P54777	15.8509	16.217	16.53	16.1225	16.6372	16.931	17.1117	16.9676	16.779	17.0295
+	4.54641	-0.691512	F1M629;M0R5G2	F1M629_RAT	Gemin7l1	Gem (nuclear organelle) associated protein 7-like 1	F1M629	17.8675	17.9718	17.9043	17.8667	17.8256	18.5375	18.6792	18.3364	18.5409	18.7995
+	2.16796	-0.68804	Q5PPI1	SRSF9_RAT	Srsf9	Serine/arginine-rich splicing factor 9	Q5PPI1	18.5899	19.0498	19.0908	19.1432	18.4749	19.3328	19.1897	19.7839	19.6225	19.8599
+	1.82763	-0.687657	A0A096MJ28	A0A096MJ28_RAT	Ints2	Integrator complex subunit 2	A0A096MJ28	15.9535	16.2523	16.2551	16.2251	15.9903	17.1766	17.2427	16.8743	16.0529	16.768
+	2.77795	-0.686832	O55148	GAS7_RAT	Gas7	Growth arrest-specific protein 7	O55148	17.8568	17.9255	17.7181	17.6616	18.0466	18.3156	18.1801	18.576	18.9274	18.6436
+	3.94671	-0.686284	Q6IRK9	CBPQ_RAT	Cpq	Carboxypeptidase Q	Q6IRK9	22.018	21.8205	21.8733	21.8119	21.532	22.3118	22.4305	22.6414	22.585	22.5184
+	2.06909	-0.685283	A0A8I6AE58	A0A8I6AE58_RAT	Actr6	Actin related protein 6	A0A8I6AE58	17.5068	17.6695	17.8918	17.8927	18.5833	18.5613	18.4306	18.5697	18.537	18.872
+	1.68097	-0.684236	Q9Z2S9	FLOT2_RAT	Flot2	Flotillin-2	Q9Z2S9	17.8595	18.2524	18.5907	18.3854	17.3474	18.6327	18.7562	18.703	18.6378	19.1269
+	1.72623	-0.683431	P83871	PHF5A_RAT	Phf5a	PHD finger-like domain-containing protein 5A	P83871	19.2586	19.2961	19.4904	19.393	18.5123	20.2428	20.1836	19.6866	19.4185	19.8361
+	1.41672	-0.682553	A0A8I5ZU03	A0A8I5ZU03_RAT	Tnfrsf22	Tumor necrosis factor receptor superfamily, member 22	A0A8I5ZU03	16.7579	16.0561	16.6663	15.9888	16.0255	17.4624	17.5466	16.5112	16.6396	16.7476
+	1.23685	-0.680324	Q63619	COQ7_RAT	Coq7	5-demethoxyubiquinone hydroxylase, mitochondrial (Fragment)	Q63619	16.2099	16.4839	16.3821	NaN	16.6016	17.4831	17.5856	NaN	16.3717	16.9584
+	2.4707	-0.679944	Q6P503	Q6P503_RAT	Atp6v1d	V-type proton ATPase subunit D	Q6P503	17.9922	17.791	17.9727	17.5954	17.9686	18.1027	18.2967	18.6748	18.7918	18.8536
+	3.14896	-0.677343	Q6AXS4	RENR_RAT	Atp6ap2	Renin receptor	Q6AXS4	17.8182	17.9542	17.8393	17.9649	18.422	18.5246	18.5201	18.73	18.7967	18.8138
+	2.63182	-0.67634	A0A8I6B124	A0A8I6B124_RAT	Zswim8	Zinc finger, SWIM-type containing 8	A0A8I6B124	19.9126	20.2203	20.2718	20.2418	20.8101	21.0944	21.0945	20.8582	20.8736	20.9177
+	1.59052	-0.674813	A0A8I6AUC8	A0A8I6AUC8_RAT	Nom1	Nucleolar protein with MIF4G domain 1	A0A8I6AUC8	16.0307	16.29	16.2192	16.1495	16.82	17.3824	17.0599	17.2261	16.1954	17.0196
+	2.06792	-0.672938	Q66HC4	PHOP2_RAT	Phospho2	Pyridoxal phosphate phosphatase PHOSPHO2	Q66HC4	16.1456	16.4977	16.5217	16.7554	15.778	16.7979	16.8186	17.1383	17.2813	17.0269
+	3.45531	-0.672213	F7FFW7	F7FFW7_RAT	Atp6v0d1	ATPase H+ transporting V0 subunit D1	F7FFW7	20.8264	21.1573	21.1689	21.0757	20.9012	21.7657	21.8142	21.4909	21.4859	21.9338
+	3.0021	-0.669901	A0A0G2K5B0	A0A0G2K5B0_RAT	Tbc1d24	TBC1 domain family member 24	A0A0G2K5B0	16.7087	16.6788	16.8245	16.9867	16.925	17.2239	17.1911	17.7452	17.6781	17.635
+	2.31119	-0.667486	P70600	FAK2_RAT	Ptk2b	Protein-tyrosine kinase 2-beta	P70600	17.1964	17.5493	17.3549	17.5002	16.6461	17.872	17.9046	17.9945	18.0832	17.73
+	1.50239	-0.66566	O88801	HOME2_RAT	Homer2	Homer protein homolog 2	O88801	14.7717	14.0099	14.3547	NaN	NaN	15.0551	15.395	14.9208	15.2268	14.6245
+	2.37217	-0.665517	Q63117	CLK3_RAT	Clk3	Dual specificity protein kinase CLK3	Q63117	16.2068	16.8618	16.9575	16.8706	16.6448	17.4579	17.128	17.5789	17.1399	17.5645
+	2.96586	-0.665084	Q4FZY0	EFHD2_RAT	Efhd2	EF-hand domain-containing protein D2	Q4FZY0	19.5287	19.3404	19.3034	19.5941	19.6982	19.9162	19.8644	20.2873	20.3707	20.3516
+	1.21987	-0.662927	A0A8I6A0F5	A0A8I6A0F5_RAT	Tnfrsf26	Tumor necrosis factor receptor superfamily, member 26	A0A8I6A0F5	16.8635	16.8022	17.0526	16.6516	15.5448	17.5443	17.4827	16.8034	17.3781	17.0208
+	1.29132	-0.661028	O54889	RPA1_RAT	Polr1a	DNA-directed RNA polymerase I subunit RPA1	O54889	19.6854	19.7813	19.8271	19.769	18.3891	20.3629	20.2626	20.1457	19.8703	20.1155
+	2.68814	-0.660707	Q0VGK4	GDPD1_RAT	Gdpd1	Lysophospholipase D GDPD1	Q0VGK4	18.0872	17.9233	18.0683	18.0413	17.452	18.3559	18.4408	18.6681	18.851	18.5597
+	1.31952	-0.66062	D3ZTP3	D3ZTP3_RAT	Tmem59	Transmembrane protein 59	D3ZTP3	15.9679	NaN	15.1473	15.4213	NaN	15.9972	15.9477	16.4102	16.6411	15.8678
+	3.077	-0.657949	Q5M845	CD033_RAT		UPF0462 protein C4orf33 homolog	Q5M845	15.3334	15.1865	15.6273	15.2285	NaN	15.9367	16.1899	15.785	16.1083	15.9894
+	3.33113	-0.656123	F1LV76	F1LV76_RAT	Cdkal1	tRNA-t(6)A37 methylthiotransferase	F1LV76	17.071	17.4909	17.2386	17.5397	17.5406	18.1503	18.1922	17.8258	17.9552	18.0381
+	3.53585	-0.653641	O88777	PSN2_RAT	Psen2	Presenilin-2	O88777	19.346	19.3341	19.4335	19.2756	19.0013	19.9019	20.0698	19.7308	20.1468	19.8095
+	2.3458	-0.652504	B5DEH7	B5DEH7_RAT	C1r	C1r protein	B5DEH7	17.9135	18.0062	18.0589	18.0443	18.5892	18.5399	18.5041	18.7555	19.0933	18.9819
+	2.4868	-0.652122	A0A8I6ADA8	A0A8I6ADA8_RAT	Abhd4	Abhydrolase domain containing 4, N-acyl phospholipase B	A0A8I6ADA8	17.5638	17.3408	17.6702	17.5149	16.8937	18.0821	18.0804	17.859	17.9139	18.3084
+	1.63459	-0.651532	A0A8I5XZV4	A0A8I5XZV4_RAT	Zmynd8	Zinc finger, MYND-type containing 8	A0A8I5XZV4	17.3246	17.2783	17.4533	17.2557	16.334	18.0333	18.074	17.643	17.4847	17.6685
+	3.66974	-0.651229	A0A8I5ZKD4	A0A8I5ZKD4_RAT	Nhlrc3	NHL repeat containing 3	A0A8I5ZKD4	20.2049	20.0119	19.8806	19.8353	20.1169	20.5237	20.5214	20.7164	20.9232	20.6211
+	4.67482	-0.649511	A0A096MJM8	A0A096MJM8_RAT	Las1l	LAS1-like (S. cerevisiae)	A0A096MJM8	17.5871	17.673	17.6757	17.6082	17.9276	18.4772	18.2593	18.3808	18.2571	18.3448
+	2.23043	-0.649464	A0A0G2JWX2	A0A0G2JWX2_RAT	Lama2	Laminin subunit alpha 2	A0A0G2JWX2	18.6196	18.6973	18.6668	18.6242	17.859	18.9356	19.2862	19.3162	19.0473	19.1287
+	1.62785	-0.64898	Q9WTN5	TPC1_RAT	Tpcn1	Two pore calcium channel protein 1	Q9WTN5	17.3626	17.9195	17.8269	17.8281	16.9019	18.424	18.5907	17.9466	17.931	18.1917
+	3.01652	-0.647367	F1LLW8	F1LLW8_RAT	Ids	Iduronate 2-sulfatase	F1LLW8	17.9623	17.7311	17.7778	17.6601	17.5874	18.0126	18.3354	18.4241	18.6849	18.4985
+	2.4689	-0.647342	D3ZWR3	D3ZWR3_RAT	Asnsd1	Asparagine synthetase domain containing 1	D3ZWR3	17.4697	17.6365	17.5143	17.7013	18.2061	18.1109	18.2409	18.5498	18.3159	18.5471
+	3.60818	-0.647015	A0A8I6AVC5	A0A8I6AVC5_RAT	Ltbp3	Latent transforming growth factor beta binding protein 3	A0A8I6AVC5	17.576	17.5861	17.3691	17.4021	17.8348	18.0709	18.1255	18.3354	18.1056	18.3658
+	2.79668	-0.64637	D3ZU21	D3ZU21_RAT	Pibf1	Progesterone immunomodulatory binding factor 1	D3ZU21	14.3923	NaN	14.6356	NaN	NaN	15.2285	15.1784	14.972	15.2465	15.1763
+	4.02469	-0.645877	Q5XIE8	ITM2B_RAT	Itm2b	Integral membrane protein 2B	Q5XIE8	18.609	18.5089	18.6979	18.7506	18.3931	19.379	19.1906	19.1259	19.0984	19.395
+	2.19307	-0.645031	Q9WTY2	REM2_RAT	Rem2	GTP-binding protein REM 2	Q9WTY2	18.2933	18.3182	18.2997	18.4325	19.1473	19.0661	18.9844	19.1754	19.3658	19.1245
+	2.61271	-0.644347	Q6P689	WLS_RAT	Wls	Protein wntless homolog	Q6P689	19.517	19.4206	19.4919	19.4596	20.0314	20.374	20.5209	20.1441	20.1097	19.9934
+	1.92482	-0.644017	Q9ESM0	IP6K1_RAT	Ip6k1	Inositol hexakisphosphate kinase 1	Q9ESM0	15.7057	16.0205	16.1191	15.6701	15.0582	16.4528	16.0974	16.3719	16.5108	16.3609
+	3.02045	-0.641053	D4A7J8	D4A7J8_RAT	Prpf4	Pre-mRNA processing factor 4	D4A7J8	20.9767	21.1846	21.2553	21.212	20.6548	21.7623	21.6518	21.8125	21.4854	21.7767
+	1.74761	-0.639313	Q6MGB6	RING1_RAT	Ring1	E3 ubiquitin-protein ligase RING1	Q6MGB6	17.1237	17.237	17.2097	16.9025	16.1495	17.495	17.4989	17.6507	17.3756	17.7987
+	2.0525	-0.638337	A0A8I6AWS0	A0A8I6AWS0_RAT	Npc2	NPC intracellular cholesterol transporter 2	A0A8I6AWS0	21.7444	21.399	21.4962	21.4575	22.3856	22.3158	22.3742	22.362	22.4188	22.2035
+	4.89852	-0.637597	Q62662	FRK_RAT	Frk	Tyrosine-protein kinase FRK	Q62662	17.28	17.0019	17.2598	17.208	17.0872	17.7948	17.6842	17.9416	17.7878	17.8163
+	2.15267	-0.636678	P13852	PRIO_RAT	Prnp	Major prion protein	P13852	20.3512	20.4014	20.5996	20.4366	19.6085	20.9043	20.7893	20.9771	20.8957	21.0144
+	3.50631	-0.633664	A0A0U1RS29	A0A0U1RS29_RAT	Rgl2	Ral guanine nucleotide dissociation stimulator-like 2	A0A0U1RS29	17.5098	17.8378	17.7292	17.9587	17.5372	18.228	18.1969	18.4871	18.4728	18.3562
+	1.93179	-0.633516	A0A8I5ZXC8	A0A8I5ZXC8_RAT	Mrps16	Mitochondrial ribosomal protein S16	A0A8I5ZXC8	18.3516	18.3695	18.5187	18.0151	18.8845	19.3488	19.2762	18.7844	18.6912	19.2064
+	3.78797	-0.633455	A0A8I6AGW9	A0A8I6AGW9_RAT	Plxna1	Plexin A1	A0A8I6AGW9	17.3556	17.5406	17.3487	17.5797	17.6322	18.3227	18.244	18.0966	17.887	18.0738
+	4.77693	-0.628973	A0A8I6GJD2;P00507	AATM_RAT	Got2	Aspartate aminotransferase, mitochondrial	P00507	24.2764	24.2755	24.253	24.2677	24.3904	25.0191	25.1183	24.8097	24.8819	24.7788
+	4.07398	-0.627964	P08592	A4_RAT	App	Amyloid-beta precursor protein	P08592	20.6451	20.6129	20.644	20.4315	20.5407	21.0168	21.0508	21.316	21.4141	21.2163
+	3.21801	-0.627576	D3ZVS2	D3ZVS2_RAT	L2hgdh	L-2-hydroxyglutarate dehydrogenase	D3ZVS2	18.5998	18.6682	18.6964	18.7016	18.9668	19.5536	19.6182	19.2292	19.2272	19.1424
+	3.42898	-0.625769	A0A0G2JZE7	A0A0G2JZE7_RAT	Arhgef40	Rho guanine nucleotide exchange factor 40	A0A0G2JZE7	18.1616	18.6201	18.4768	18.622	18.6812	19.2789	19.2088	19.1051	18.9829	19.1147
+	3.02815	-0.623942	F1LSX1	F1LSX1_RAT	Rskr	Similar to CG14967-PA	F1LSX1	18.1387	18.6128	18.7394	18.5934	18.2293	19.0499	19.0814	19.2126	19.0017	19.0876
+	4.04854	-0.623573	A0A0G2K8I0	A0A0G2K8I0_RAT	Sh3bgrl2	SH3 domain-binding glutamic acid-rich-like protein	A0A0G2K8I0	16.5511	16.4074	16.1931	16.4726	16.4595	17.1429	17.2223	16.9367	16.9012	16.9983
+	3.44759	-0.623571	A0A8I6GCQ3	A0A8I6GCQ3_RAT	Ano8	Anoctamin	A0A8I6GCQ3	16.9057	17.1191	17.1327	17.0872	16.9808	17.4305	17.4678	17.7305	17.9346	17.7799
+	1.68574	-0.622258	P84850	D2HDH_RAT	D2hgdh	D-2-hydroxyglutarate dehydrogenase, mitochondrial	P84850	16.9708	17.1626	17.243	16.9838	17.9237	18.0146	17.4095	17.9361	17.8668	18.1681
+	2.21171	-0.622139	P17046	LAMP2_RAT	Lamp2	Lysosome-associated membrane glycoprotein 2	P17046	22.3013	21.9749	22.1835	21.9623	22.8766	22.8995	22.9101	22.7991	22.9362	22.8644
+	3.33283	-0.622088	Q3KR56	ASTRA_RAT	Gramd1a	Protein Aster-A	Q3KR56	16.5484	16.5275	16.7057	16.7143	16.1631	17.1801	17.2601	17.0247	17.2279	17.0767
+	1.63869	-0.62201	A0A8I5ZQW6	A0A8I5ZQW6_RAT	Ksr1	non-specific serine/threonine protein kinase	A0A8I5ZQW6	15.1644	15.0901	15.0207	15.7471	NaN	15.7065	15.9003	16.1662	16.1681	15.4468
+	1.61782	-0.621258	Q5FWS5	Q5FWS5_RAT	Loxl1	Lysyl oxidase homolog	Q5FWS5	18.8166	19.0666	19.0211	18.999	19.3845	19.231	19.1788	20.137	19.7618	20.0853
+	1.55169	-0.618968	G3V645	OASL1_RAT	Oasl	2'-5'-oligoadenylate synthase-like protein 1	G3V645	19.696	19.9557	19.9189	19.9501	19.798	19.8165	20.0799	20.9312	20.6971	20.8889
+	1.865	-0.618817	D4AC95	D4AC95_RAT	Cep97	Centrosomal protein 97	D4AC95	15.7797	16.0267	16.466	16.4044	16.867	16.9072	16.8491	16.9631	16.7888	17.1299
+	2.01573	-0.618409	A0A8I5ZKP8	A0A8I5ZKP8_RAT	RGD1563100	Glycerol-3-phosphate dehydrogenase [NAD(+)]	A0A8I5ZKP8	NaN	16.1327	15.6909	15.8675	NaN	NaN	NaN	16.4473	16.5586	16.5403
+	1.9217	-0.618145	Q3MHT4	STPAP_RAT	Tut1	Speckle targeted PIP5K1A-regulated poly(A) polymerase	Q3MHT4	16.5765	16.8173	16.8308	16.7044	15.9837	17.1793	17.2419	17.5291	16.8401	17.2129
+	2.053	-0.618092	O88923	AGRL2_RAT	Adgrl2	Adhesion G protein-coupled receptor L2	O88923	16.6081	16.7075	16.048	16.9076	17.0686	17.3307	17.3049	17.4009	17.1352	17.2588
+	1.71319	-0.618012	Q5RKH7	S35F6_RAT	Slc35f6	Solute carrier family 35 member F6	Q5RKH7	17.6366	17.6743	17.6489	17.7986	17.8336	18.8655	18.7633	17.7993	18.2405	18.0136
+	4.9131	-0.617531	O89046	COR1B_RAT	Coro1b	Coronin-1B	O89046	20.4292	20.6073	20.6969	20.6296	20.4629	21.0946	21.204	21.1607	21.1291	21.3252
+	1.96383	-0.614685	Q6AYK3	INO1_RAT	Isyna1	Inositol-3-phosphate synthase 1	Q6AYK3	19.3546	19.1022	19.2156	19.2279	18.5409	19.9578	20.0059	19.4318	19.6498	19.4693
+	1.88048	-0.613298	Q6AYA1	GAR1_RAT	Gar1	H/ACA ribonucleoprotein complex subunit 1	Q6AYA1	18.3122	18.4243	18.4036	18.1431	19.0943	19.1041	18.8971	19.3811	18.8176	19.244
+	1.60143	-0.612853	A0A8I6AJV7	A0A8I6AJV7_RAT	Safb2	Scaffold attachment factor B2	A0A8I6AJV7	18.1701	18.0932	18.386	18.1434	NaN	18.5879	18.3786	19.2467	18.5867	19.2551
+	2.71201	-0.612339	Q99NH3	R3GEF_RAT	Rab3il1	Guanine nucleotide exchange factor for Rab-3A	Q99NH3	16.4201	16.7265	16.5655	16.7697	16.121	17.1881	17.1356	16.8891	17.2983	17.1536
+	1.43537	-0.611431	A0A0G2JY58	A0A0G2JY58_RAT	Pogz	Pogo transposable element derived with ZNF domain	A0A0G2JY58	17.7451	18.0696	18.0071	18.1632	16.9246	18.5835	18.4849	18.4376	18.0337	18.427
+	2.85376	-0.611368	P20673	ARLY_RAT	Asl	Argininosuccinate lyase	P20673	19.6479	19.9126	19.8469	19.826	20.2416	20.3322	20.2817	20.6375	20.6926	20.5878
+	2.47969	-0.610604	B5DF45	TRAF6_RAT	Traf6	TNF receptor-associated factor 6	B5DF45	17.4356	17.7168	17.921	17.9828	18.2088	18.4839	18.2469	18.6045	18.3723	18.6103
+	3.17813	-0.609793	A0A0G2JX20	A0A0G2JX20_RAT	Katnb1	Katanin p80 WD40 repeat-containing subunit B1	A0A0G2JX20	16.6686	16.7869	16.514	17.143	16.8962	17.5409	17.3284	17.346	17.3827	17.4597
+	3.39348	-0.609306	P35952	LDLR_RAT	Ldlr	Low-density lipoprotein receptor	P35952	18.6169	18.6139	18.6704	18.6109	19.0257	19.4726	19.4065	19.1585	19.1499	19.3967
+	2.91833	-0.608149	D4A5A6	D4A5A6_RAT	Polr2a	DNA-directed RNA polymerase subunit	D4A5A6	17.7548	18.1603	18.177	18.1545	18.1608	18.6448	18.625	18.8745	18.3948	18.9091
+	1.36033	-0.605787	Q499U8	TMCO4_RAT	Tmco4	Transmembrane and coiled-coil domain-containing protein 4	Q499U8	15.8297	15.9325	15.6162	15.8195	14.7169	16.1606	16.1234	15.8813	16.6249	16.1537
+	1.56632	-0.605426	D3ZIV9	D3ZIV9_RAT	Crlf1	Cytokine receptor-like factor 1	D3ZIV9	16.8969	16.6847	NaN	NaN	NaN	17.2023	17.098	17.4637	17.4853	17.7318
+	1.68862	-0.605226	Q6QI68	PEN2_RAT	Psenen	Gamma-secretase subunit PEN-2	Q6QI68	18.4819	17.9166	17.9739	17.9572	18.0124	18.3483	18.1968	18.9757	19.1631	18.6842
+	1.47528	-0.605055	D4ACL8	D4ACL8_RAT	Atm	Serine-protein kinase ATM	D4ACL8	16.4801	16.5221	16.3241	16.4667	16.4129	17.5781	17.5597	16.5349	16.5142	17.0444
+	3.18693	-0.603442	A0A0G2K410	A0A0G2K410_RAT	Ap4s1	AP complex subunit sigma	A0A0G2K410	16.0911	16.54	16.3691	16.2687	NaN	16.9095	16.9573	16.8728	16.7624	17.1013
+	4.46544	-0.601915	A0A0G2K889	A0A0G2K889_RAT	Ehmt1	Euchromatic histone lysine methyltransferase 1	A0A0G2K889	16.0623	16.2085	16.0213	16.1496	16.3266	16.9068	16.8183	16.6476	16.6641	16.7412
+	1.54205	-0.600686	A0A8J8Y9E0	A0A8J8Y9E0_RAT	Tra2a	Transformer 2 alpha homolog	A0A8J8Y9E0	18.9675	19.1861	19.2964	19.2403	18.971	19.3479	19.1046	20.1687	19.9127	20.1308
+	2.52252	-0.600274	A0A8I6AIE9	A0A8I6AIE9_RAT	Zfp511	Zinc finger protein 511	A0A8I6AIE9	17.8941	18.0649	17.8768	17.8478	18.1429	18.3719	18.2392	18.5083	18.9699	18.7385
+	2.73708	-0.599853	Q4KLK7	Q4KLK7_RAT	Nop56	NOP56 ribonucleoprotein	Q4KLK7	18.1879	18.5242	18.5369	18.403	18.383	18.9654	18.8455	19.2046	18.6941	19.3248
+	1.99706	-0.599597	A0A8I6GE00	A0A8I6GE00_RAT	Tut7	RNA uridylyltransferase	A0A8I6GE00	17.2847	17.5474	17.5149	17.9034	18.1969	18.118	18.1159	18.4529	18.2785	18.48
+	2.41651	-0.599484	A0A096MKF8	A0A096MKF8_RAT	Med12	Mediator complex subunit 12	A0A096MKF8	16.0667	16.5866	16.3634	16.7091	NaN	17.2352	17.0821	16.9393	16.8956	17.0024
+	5.63957	-0.597218	Q8VIB2	DAXX_RAT	Daxx	Death domain-associated protein 6	Q8VIB2	18.7136	18.8516	18.8816	18.7495	18.7203	19.327	19.3383	19.465	19.3017	19.4707
+	2.16525	-0.596786	A0A8I6GDP5	A0A8I6GDP5_RAT	Tjap1	Tight junction associated protein 1	A0A8I6GDP5	17.8107	18.1545	18.0972	18.327	18.802	18.8241	18.8151	18.9096	18.8503	18.7762
+	1.19854	-0.594613	A0A8I6APJ5	A0A8I6APJ5_RAT	Prc1	Protein regulator of cytokinesis 1	A0A8I6APJ5	18.1425	18.1263	17.8436	18.188	19.022	18.728	18.5664	18.6356	19.6128	18.7527
+	1.66449	-0.594067	A0A8I6ABZ7	A0A8I6ABZ7_RAT	Dhx9	RNA helicase	A0A8I6ABZ7	18.6682	19.3011	19.2916	19.1289	18.8424	19.3582	19.2341	20.0095	19.5519	20.049
+	1.95148	-0.593245	D3ZJR6	D3ZJR6_RAT	Smcr8	SMCR8-C9orf72 complex subunit	D3ZJR6	16.4616	16.6021	17.3515	16.3812	16.5232	17.3996	17.306	17.2299	17.1808	17.1696
+	1.18753	-0.593188	A0A8I6AQK5	A0A8I6AQK5_RAT	Arl4c	ADP ribosylation factor like GTPase 4C	A0A8I6AQK5	NaN	NaN	NaN	16.7845	17.3297	17.3317	17.3896	17.9642	17.7703	17.7955
+	3.01004	-0.591568	G3V9M3	G3V9M3_RAT	Wdr47	WD repeat domain 47	G3V9M3	16.5782	17.1383	16.956	17.119	17.1152	17.452	17.51	17.7199	17.5288	17.6537
+	3.63835	-0.591233	D3ZK36	D3ZK36_RAT	Uhrf2	E3 ubiquitin-protein ligase UHRF	D3ZK36	21.0003	21.1011	21.1628	21.1466	21.4454	21.8815	21.8046	21.7485	21.55	21.8278
+	2.66333	-0.591228	A0A8I6AGL0	A0A8I6AGL0_RAT	Ankrd44	Ankyrin repeat domain 44	A0A8I6AGL0	17.44	17.666	17.5418	17.6334	17.4821	17.9366	17.8011	18.351	18.4819	18.1489
+	2.9442	-0.590284	P20961	PAI1_RAT	Serpine1	Plasminogen activator inhibitor 1	P20961	20.5004	20.3555	20.4586	20.3261	20.4297	20.8019	20.7249	21.0112	21.3702	21.1135
+	2.34473	-0.589963	P56932	2ABD_RAT	Ppp2r2d	Serine/threonine-protein phosphatase 2A 55 kDa regulatory subunit B delta isoform	P56932	18.9262	19.0552	18.6971	19.0137	19.1047	20.0055	19.1975	19.6091	19.5162	19.4185
+	4.13837	-0.589788	P21396	AOFA_RAT	Maoa	Amine oxidase [flavin-containing] A	P21396	20.2775	20.394	20.3611	20.3525	20.6726	20.9977	21.1084	20.9496	20.8821	21.0687
+	1.74956	-0.588646	F7EQF3	F7EQF3_RAT	Bak1	BCL2-antagonist/killer 1	F7EQF3	19.1437	19.3934	19.393	19.3483	18.7102	20.0749	20.2145	19.4836	19.5972	19.5616
+	1.39608	-0.588619	A0A8I5ZP51;D4AEC0;A0A8I5ZZV2;P0C0S7;A0A8I6ASE8	H2AZ_RAT	H2az1	Histone H2A.Z	P0C0S7	23.37	23.2927	23.6732	23.4593	22.6211	24.2058	24.2559	23.3787	23.7336	23.7853
+	5.2457	-0.588157	P00388	NCPR_RAT	Por	NADPH--cytochrome P450 reductase	P00388	23.1609	23.2538	23.2407	23.1534	23.0727	23.838	23.8959	23.691	23.6553	23.7422
+	4.9954	-0.588095	Q6QBQ4	PLS3_RAT	Plscr3	Phospholipid scramblase 3	Q6QBQ4	20.2364	20.1346	20.2259	20.0424	19.9416	20.7066	20.7282	20.6185	20.738	20.7302
+	1.46153	-0.587436	D4AE41;P84586	RMXL1_RAT	Rbmxl1	RNA binding motif protein, X-linked-like-1	D4AE41	16.6313	16.8196	17.0233	16.6957	16.5385	16.8324	16.9821	17.8247	17.1475	17.8588
+	2.74919	-0.586914	P27615	SCRB2_RAT	Scarb2	Lysosome membrane protein 2	P27615	21.8305	21.5694	21.6994	21.6376	21.5193	22.4493	22.579	22.0328	22.1169	22.0126
+	2.48935	-0.584208	P70473	AMACR_RAT	Amacr	Alpha-methylacyl-CoA racemase	P70473	18.4452	18.3087	18.3279	18.2163	17.6637	18.7719	18.7669	18.7273	18.9013	18.7155
+	2.59494	-0.583809	Q9ESI7	DCX_RAT	Dcx	Neuronal migration protein doublecortin	Q9ESI7	19.6216	19.7392	19.7809	19.8115	20.1799	20.7633	20.441	20.1976	20.287	20.3631
+	1.64986	-0.582591	F1M1R7	F1M1R7_RAT	Zfp771	Zinc finger protein 771	F1M1R7	17.2537	17.2696	17.2022	17.2927	16.2806	17.7362	17.7073	17.7956	17.5276	17.4451
+	2.05107	-0.581183	A0A8I6AP41	A0A8I6AP41_RAT	Nbea	Neurobeachin	A0A8I6AP41	16.5863	16.8801	16.7846	17.0817	16.8058	17.2884	16.9289	17.7661	17.3845	17.6765
+	3.02005	-0.580289	Q9JJ05	C1GLT_RAT	C1galt1	Glycoprotein-N-acetylgalactosamine 3-beta-galactosyltransferase 1	Q9JJ05	17.1259	17.1417	17.032	17.0704	16.7938	17.6601	17.824	17.6212	17.2565	17.7035
+	2.10564	-0.579024	Q3MJK5;F1M1X9	CDK12_RAT	Cdk12	Cyclin-dependent kinase 12	Q3MJK5	16.4766	16.8131	16.9253	16.9668	16.7635	17.5289	17.6419	17.4422	16.8342	17.3932
+	3.90301	-0.578423	A0A8I6GJY7	A0A8I6GJY7_RAT	Snx9	Sorting nexin 9	A0A8I6GJY7	19.7045	19.8795	19.7834	19.865	19.9602	20.5924	20.5813	20.2665	20.2766	20.368
+	4.32816	-0.578315	A0A8I5ZKK0	A0A8I5ZKK0_RAT	Ccpg1	Cell cycle progression 1	A0A8I5ZKK0	17.5663	17.7529	17.8082	17.7762	17.7789	18.4619	18.2343	18.2651	18.1683	18.4446
+	3.6276	-0.577748	O35162	HSP13_RAT	Hspa13	Heat shock 70 kDa protein 13	O35162	19.1681	19.0473	19.1063	18.9787	19.4956	19.7256	19.7147	19.6961	19.8103	19.738
+	2.44751	-0.577358	P15684	AMPN_RAT	Anpep	Aminopeptidase N	P15684	22.9695	23.0583	23.1318	22.9995	22.6845	23.2436	23.3654	23.534	23.6545	23.9327
+	1.46821	-0.576766	G3V816	G3V816_RAT	Nme3	Nucleoside diphosphate kinase	G3V816	18.6924	18.9195	18.9756	18.8303	17.782	19.1943	19.4099	19.0902	19.1845	19.2047
+	2.02346	-0.575272	D4AE41;P84586;Q4V898	RBMX_RAT	Rbmx	RNA-binding motif protein, X chromosome	Q4V898	18.8742	19.1212	19.2589	18.8707	18.7382	19.2639	19.2778	19.7722	19.4502	19.9755
+	2.41899	-0.575208	Q5FVJ3	PLPP7_RAT	Plpp7	Inactive phospholipid phosphatase 7	Q5FVJ3	NaN	16.2564	16.3262	16.6798	16.5526	16.7091	17.1942	17.049	16.9733	17.2193
+	1.91726	-0.575001	D3ZLC3	D3ZLC3_RAT	Itprid2	ITPR interacting domain containing 2	D3ZLC3	16.689	17.1944	17.0948	17.1339	17.1964	17.7678	17.8319	17.8564	17.0466	17.6807
+	3.22556	-0.573244	Q5RK08	Q5RK08_RAT	Nipsnap2	Glioblastoma amplified sequence	Q5RK08	19.3667	19.4074	19.4461	19.3473	18.9637	19.7794	19.9808	19.7811	19.8005	20.0555
+	2.30234	-0.573053	D3ZUT9	D3ZUT9_RAT	Ints3	Integrator complex subunit 3	D3ZUT9	18.7814	18.9711	18.9701	18.8675	18.9307	19.8329	19.8063	19.3221	19.1085	19.3163
+	2.29941	-0.572898	Q9EQV6	TPP1_RAT	Tpp1	Tripeptidyl-peptidase 1	Q9EQV6	21.4073	21.2343	21.3591	21.2102	20.8282	21.4649	21.5699	21.9997	21.9182	21.9509
+	3.83931	-0.572857	B5DFH7	B5DFH7_RAT	Traf2	TNF receptor-associated factor	B5DFH7	20.2699	20.6296	20.408	20.4893	20.6669	21.0949	21.1951	21.0294	21.0805	20.9281
+	1.53984	-0.571861	B1WC37	MTU1_RAT	Trmu	Mitochondrial tRNA-specific 2-thiouridylase 1	B1WC37	17.5467	17.6979	17.489	17.3901	18.5119	18.2477	18.1531	18.3556	18.1841	18.5544
+	2.48711	-0.571667	Q99PM1	TOX4_RAT	Tox4	TOX high mobility group box family member 4	Q99PM1	18.0745	18.2671	18.1205	18.3662	17.6573	18.7693	18.8772	18.5823	18.5609	18.5543
+	3.43609	-0.57153	P28075	PSB5_RAT	Psmb5	Proteasome subunit beta type-5	P28075	19.8709	19.6033	19.778	19.6616	19.3529	20.1103	20.2074	20.1883	20.2665	20.3519
+	2.764	-0.571121	E9PT59	E9PT59_RAT	Arhgef5	Rho guanine nucleotide exchange factor 5	E9PT59	16.9801	17.41	17.4855	17.337	17.2152	17.9763	17.9834	17.5244	17.8472	17.952
+	2.74366	-0.570666	F1M2K4	F1M2K4_RAT	Lats1	Large tumor suppressor kinase 1	F1M2K4	16.7681	16.8288	16.675	16.5253	NaN	17.3214	17.0531	17.185	17.2047	17.5857
+	4.15648	-0.570328	D3ZP15;Q99P75	RAB9A_RAT	Rab9a	Ras-related protein Rab-9A	Q99P75	19.0094	19.1874	19.181	19.1773	19.4224	19.6664	19.6807	19.8361	19.8064	19.8395
+	4.08154	-0.569753	Q5HZX7	LDAH_RAT	Ldah	Lipid droplet-associated hydrolase	Q5HZX7	18.5793	18.3999	18.5795	18.277	18.3642	18.9002	18.9091	19.1056	18.9934	19.1403
+	1.86821	-0.568443	B0BN64	B0BN64_RAT	Polr1e	RNA polymerase I subunit E	B0BN64	15.31	15.5803	15.6121	14.9948	NaN	16.0483	15.8624	16.0554	15.5728	16.1748
+	1.38086	-0.563413	D3ZXM2	D3ZXM2_RAT	Rad9a	Cell cycle checkpoint control protein	D3ZXM2	14.2801	NaN	14.3416	14.2388	NaN	14.253	14.8855	14.836	15.1922	15.0845
+	2.67987	-0.562203	D4ADS6	D4ADS6_RAT	Ints7	Integrator complex subunit 7	D4ADS6	17.185	17.7154	17.697	17.7756	17.507	18.2421	18.2548	18.204	17.9072	18.0829
+	1.69993	-0.561721	A0A0G2JZP7	A0A0G2JZP7_RAT	Spg11	SPG11 vesicle trafficking associated, spatacsin	A0A0G2JZP7	15.8998	16.5746	16.3512	16.6586	16.8839	17.1877	16.8057	17.2006	17.2002	16.7824
+	1.83413	-0.56025	A2RUV9	AEBP1_RAT	Aebp1	Adipocyte enhancer-binding protein 1	A2RUV9	20.5286	20.5343	20.5589	20.5297	21.1919	20.8866	20.9784	21.3337	21.4776	21.4685
+	2.81914	-0.560242	P70617	NINJ1_RAT	Ninj1	Ninjurin-1	P70617	17.4629	17.4209	17.5572	17.6706	17.8815	18.2332	18.023	18.1202	18.449	17.9689
+	2.05726	-0.560008	Q66HG4	GALM_RAT	Galm	Galactose mutarotase	Q66HG4	21.3065	21.0321	21.0629	21.055	20.9218	21.2812	21.3303	21.8166	22.0786	21.6717
+	3.25713	-0.559827	Q99P99	HDAC4_RAT	Hdac4	Histone deacetylase 4	Q99P99	18.1126	17.9993	18.1911	18.1949	18.2896	18.7506	18.4432	18.6286	18.7837	18.9806
+	4.25985	-0.559409	Q5XI64	ABHD6_RAT	Abhd6	Monoacylglycerol lipase ABHD6	Q5XI64	18.2068	18.277	18.4137	18.2792	18.4646	18.7477	18.8495	19.0782	18.8574	18.9057
+	2.91036	-0.558912	A0A0G2JTI7	A0A0G2JTI7_RAT	Prpf3	U4/U6 small nuclear ribonucleoprotein Prp3	A0A0G2JTI7	18.2523	18.5738	18.6719	18.5183	18.3517	19.0972	18.9487	19.2675	18.7547	19.0946
+	1.30046	-0.558546	D3ZJP6	MYO10_RAT	Myo10	Unconventional myosin-X	D3ZJP6	16.8846	17.1437	17.1295	17.2225	18.1996	18.0313	17.7205	17.8858	17.6605	18.0745
+	1.41419	-0.557869	A0A8I5ZP12	A0A8I5ZP12_RAT	Ago1	Argonaute RISC component 1	A0A8I5ZP12	15.5746	16.3586	16.16	16.632	16.7117	16.5773	16.7993	16.8124	16.8535	17.1838
+	2.83713	-0.557635	Q01134	CHKA_RAT	Chka	Choline kinase alpha	Q01134	17.4515	17.2826	17.4378	17.5121	17.8103	18.3357	18.1219	17.9472	17.9856	17.8919
+	1.82251	-0.557122	F1MAA7	F1MAA7_RAT	Lamc1	Laminin subunit gamma 1	F1MAA7	21.079	20.8692	20.8988	20.8964	20.4708	21.0068	21.061	21.6716	21.5919	21.6686
+	2.54987	-0.556538	B5DFL6	B5DFL6_RAT	Cmtm3	CKLF-like MARVEL transmembrane domain containing 3	B5DFL6	21.6252	21.4514	21.3212	21.4217	21.0701	21.9177	22.0798	21.8021	22.1995	21.6732
+	2.17323	-0.556153	P0CB49	YLPM1_RAT	Ylpm1	YLP motif-containing protein 1	P0CB49	18.64	18.5608	18.6975	18.7264	17.9963	19.1122	18.9173	19.3324	18.9593	19.0805
+	2.0712	-0.555948	Q9R0J8	LGMN_RAT	Lgmn	Legumain	Q9R0J8	21.4976	21.4803	21.4437	21.3525	20.6612	21.7667	21.879	21.8014	21.8798	21.8881
+	2.20186	-0.55571	G3V6P4	G3V6P4_RAT	Phospho1	Phosphoethanolamine/phosphocholine phosphatase 1	G3V6P4	17.604	17.5782	17.5662	17.6774	18.0592	17.8742	18.0702	18.4258	18.399	18.4943
+	1.36521	-0.555607	O35263	PA1B3_RAT	Pafah1b3	Platelet-activating factor acetylhydrolase IB subunit alpha1	O35263	20.2687	20.1728	20.2484	20.1255	19.1104	20.3619	20.4633	20.508	20.7868	20.5838
+	1.44862	-0.555225	D4ABK7	D4ABK7_RAT	Hnrnph3	Heterogeneous nuclear ribonucleoprotein H3	D4ABK7	17.9295	18.0889	18.1764	17.8945	17.1688	18.1345	18.107	18.6288	18.4127	18.7512
+	2.63882	-0.554931	A0A0G2K8A6	A0A0G2K8A6_RAT	Ttf2	Transcription termination factor 2	A0A0G2K8A6	17.5567	17.8453	17.7037	17.8809	18.1714	18.6057	18.5177	18.2938	18.2862	18.2294
+	3.163	-0.554865	P85970	ARPC2_RAT	Arpc2	Actin-related protein 2/3 complex subunit 2	P85970	21.1396	21.2974	21.3042	21.2801	21.6613	21.7172	21.8168	21.9654	22.0443	21.9133
+	3.10687	-0.55467	D4A5F1	D4A5F1_RAT	Pkd2	Polycystin 2, transient receptor potential cation channel	D4A5F1	18.4068	18.7702	18.6426	18.6733	18.4215	19.3319	19.321	18.9915	19.0367	19.0065
+	1.30634	-0.554625	A0A0G2K8U0	A0A0G2K8U0_RAT	Rrn3	RRN3 homolog, RNA polymerase I transcription factor	A0A0G2K8U0	16.1705	16.7399	16.5662	16.5876	17.5861	17.2042	17.1805	17.2137	17.4339	17.3911
+	1.25613	-0.55446	A0A8I6AGQ6	A0A8I6AGQ6_RAT	Adam12	ADAM metallopeptidase domain 12	A0A8I6AGQ6	16.9901	17.1325	17.0452	16.8099	18.161	17.8448	17.9846	17.6414	17.7862	17.654
+	2.11516	-0.553579	B2RZ72	B2RZ72_RAT	Arpc4	Actin-related protein 2/3 complex subunit 4	B2RZ72	21.6612	21.8449	21.7497	21.6301	22.2631	22.1634	22.0905	22.5114	22.5372	22.6144
+	3.01408	-0.553168	Q6IRJ7	Q6IRJ7_RAT	Anxa7	Annexin	Q6IRJ7	22.7697	22.5496	22.7234	22.5406	22.174	23.105	23.1993	23.0286	23.1376	23.0527
+	3.12821	-0.54983	Q9Z1P2	ACTN1_RAT	Actn1	Alpha-actinin-1	Q9Z1P2	22.1159	22.1109	22.3381	22.3904	22.6065	22.791	22.7287	22.9336	22.9896	22.8679
+	2.38779	-0.54879	O88656	ARC1B_RAT	Arpc1b	Actin-related protein 2/3 complex subunit 1B	O88656	20.9978	21.212	21.2011	21.1802	21.6672	21.5947	21.6119	21.9349	21.8787	21.982
+	1.36802	-0.548589	A0A8I6A052	A0A8I6A052_RAT	FAM120C	Family with sequence similarity 120C	A0A8I6A052	17.6169	17.9856	17.6347	18.232	17.5512	18.6806	18.9136	17.973	18.1223	18.074
+	3.88924	-0.547736	A0A8I5ZYQ6	A0A8I5ZYQ6_RAT	Setx	Senataxin	A0A8I5ZYQ6	17.2753	17.0224	17.1032	17.2172	17.4123	17.847	17.8658	17.673	17.6981	17.6852
+	2.20153	-0.546821	Q5Q0U0	S17A5_RAT	Slc17a5	Sialin	Q5Q0U0	18.1296	17.3435	17.7838	17.5986	17.8962	18.1074	18.2574	18.3801	18.4997	18.2412
+	1.43138	-0.546004	D4ABL7	D4ABL7_RAT	Mrpl33	39S ribosomal protein L33, mitochondrial	D4ABL7	16.72	16.9268	16.4451	16.9028	17.2709	17.2473	17.6583	16.9991	NaN	17.6916
+	1.73106	-0.544995	P98166	VLDLR_RAT	Vldlr	Very low-density lipoprotein receptor	P98166	17.9858	18.101	18.0027	18.0009	18.0814	18.1742	18.1585	18.7271	18.7174	19.1196
+	2.45196	-0.544236	P22985	XDH_RAT	Xdh	Xanthine dehydrogenase/oxidase	P22985	23.1776	22.9989	23.0233	22.9299	23.0926	23.248	23.3214	23.7702	23.8675	23.7366
+	2.12016	-0.543723	Q8CJB9	BRE1B_RAT	Rnf40	E3 ubiquitin-protein ligase BRE1B	Q8CJB9	19.0525	19.348	19.1134	19.3128	19.7283	20.0829	20.0054	19.7324	19.5435	19.9096
+	3.22316	-0.541106	D3ZDG0	D3ZDG0_RAT	C7h8orf33	RIKEN cDNA 1110038F14 gene	D3ZDG0	17.5057	17.3312	17.7982	17.7603	17.5956	18.1633	18.2431	17.9857	18.0664	18.238
+	1.72756	-0.540759	A0A8J8YKQ8	A0A8J8YKQ8_RAT	C2	Complement C2	A0A8J8YKQ8	19.0333	18.8248	19.0401	18.9021	18.5546	19.0442	18.998	19.604	19.7375	19.6752
+	2.22471	-0.540724	A0A8I6B0P9	A0A8I6B0P9_RAT	Ssh1	protein-serine/threonine phosphatase	A0A8I6B0P9	16.8355	17.0963	17.0415	16.9971	16.6313	17.3847	17.0785	17.7375	17.4155	17.689
+	1.63156	-0.539977	P10361	P53_RAT	Tp53	Cellular tumor antigen p53	P10361	17.9767	18.0624	18.1111	18.0078	18.3737	19.1201	19.0446	18.3989	18.3927	18.2753
+	2.14497	-0.538699	Q6AY65	ARFP2_RAT	Arfip2	Arfaptin-2	Q6AY65	20.211	20.0235	20.2179	20.2804	19.9969	20.3698	20.4313	20.6815	21.145	20.7956
+	3.12412	-0.53596	Q499T5	Q499T5_RAT	Capn7	Calpain 7	Q499T5	16.0114	16.2441	16.2501	16.3972	16.357	16.9932	16.746	16.8249	16.8476	16.5278
+	3.08268	-0.532547	D3ZQQ1	D3ZQQ1_RAT	Aftph	Aftiphilin	D3ZQQ1	18.5416	18.8583	18.6847	18.7948	18.3555	19.225	19.3339	19.0523	19.117	19.1696
+	2.31543	-0.53226	D3ZDS4	D3ZDS4_RAT	Emg1	EMG1 N1-specific pseudouridine methyltransferase	D3ZDS4	16.009	15.7465	15.9987	16.0496	16.217	16.8333	16.5195	16.2813	16.5117	NaN
+	3.93858	-0.531669	Q3T1H6	UBE3D_RAT	Ube3d	E3 ubiquitin-protein ligase E3D	Q3T1H6	17.7227	17.9022	17.9916	17.7659	18.1014	18.5473	18.3931	18.4081	18.3939	18.3997
+	2.54626	-0.530745	B2RYE8	B2RYE8_RAT	Dipk1a	Divergent protein kinase domain 1A	B2RYE8	16.9036	17.0956	16.992	16.7135	17.1556	17.4183	17.3329	17.8856	17.4693	17.4079
+	3.00703	-0.530499	B2RZ65	B2RZ65_RAT	Nxt1	NTF2-related export protein	B2RZ65	17.4401	17.6976	17.6887	17.9108	18.0357	18.2044	18.3439	18.2919	18.3043	18.2809
+	1.84163	-0.529813	P86411	RGPA2_RAT	Ralgapa2	Ral GTPase-activating protein subunit alpha-2	P86411	18.1001	18.693	18.6037	18.6732	19.0831	19.0167	19.0337	19.323	19.1194	19.3094
+	1.78394	-0.529794	A0A8I6AMH0	A0A8I6AMH0_RAT	Derl2	Derlin	A0A8I6AMH0	17.5034	18.0741	17.8862	17.574	17.2972	18.3119	18.1616	17.8	18.3024	18.408
+	3.40139	-0.529773	G3V7Q4	G3V7Q4_RAT	Ptpn12	Tyrosine-protein phosphatase non-receptor type 12	G3V7Q4	17.8895	18.1617	18.1529	18.1564	18.3506	18.5904	18.5242	18.7664	18.8146	18.6643
+	5.4845	-0.527441	P15205	MAP1B_RAT	Map1b	Microtubule-associated protein 1B	P15205	20.3162	20.4829	20.4243	20.5551	20.4767	20.9697	20.9615	21.0658	20.9785	20.9168
+	2.18867	-0.527094	D4ACM8	D4ACM8_RAT	Fzd7	Frizzled class receptor 7	D4ACM8	17.4581	17.1557	17.3167	17.2311	16.8697	18.0004	17.9771	17.5196	17.6298	17.5399
+	4.16197	-0.526886	Q91ZW6	TMLH_RAT	Tmlhe	Trimethyllysine dioxygenase, mitochondrial	Q91ZW6	18.2156	18.4597	18.5052	18.439	18.6024	18.9717	18.9295	19.0128	18.8882	19.0542
+	2.61311	-0.526697	Q9JL55	GDE1_RAT	Gde1	Glycerophosphodiester phosphodiesterase 1	Q9JL55	18.4697	18.3276	18.2814	18.4405	17.8279	18.7314	18.6945	18.8352	18.8803	18.8392
+	2.1667	-0.526585	P11167	GTR1_RAT	Slc2a1	Solute carrier family 2, facilitated glucose transporter member 1	P11167	19.1537	19.4462	19.4857	19.4326	19.3577	20.1759	20.2612	19.6272	19.6521	19.7924
+	3.54466	-0.525764	M0R715	M0R715_RAT	Pnpla6	Patatin-like phospholipase domain containing 6	M0R715	18.034	18.2379	18.2549	18.3015	17.9142	18.8169	18.6311	18.7222	18.5705	18.6305
+	2.65985	-0.524881	D3ZYQ9	D3ZYQ9_RAT	Rnf20	E3 ubiquitin protein ligase	D3ZYQ9	17.2702	17.3818	17.3808	17.6957	17.5437	18.2083	18.1438	17.9709	17.6977	17.8758
+	4.09262	-0.523582	D3ZSX2	D3ZSX2_RAT	Aff4	AF4/FMR2 family, member 4	D3ZSX2	16.6343	16.6201	16.4665	16.4843	16.537	17.1657	17.07	17.141	16.8306	17.1527
+	2.08439	-0.521857	O08564	PLPP1_RAT	Plpp1	Phospholipid phosphatase 1	O08564	20.6856	20.8606	21.002	20.7721	20.1525	21.192	21.2873	21.1212	21.1701	21.3115
+	3.15742	-0.520182	Q66HL2	SRC8_RAT	Cttn	Src substrate cortactin	Q66HL2	21.6965	21.7034	21.7422	21.7068	22.1917	22.3006	22.2963	22.3525	22.3757	22.3165
+	1.45409	-0.519804	A0A8I5ZXU8	A0A8I5ZXU8_RAT	Znhit6	Zinc finger, HIT-type containing 6	A0A8I5ZXU8	16.5931	16.7745	16.4156	16.8384	16.8704	17.5452	17.4255	16.8931	16.6556	17.5715
+	1.49996	-0.519208	P30121	TIMP2_RAT	Timp2	Metalloproteinase inhibitor 2	P30121	19.5841	19.4457	19.3682	19.3889	19.3611	19.4496	19.4972	20.2376	20.342	20.2177
+	1.97213	-0.519104	D3ZMX6	D3ZMX6_RAT	Sntb2	Syntrophin, beta 2	D3ZMX6	19.6765	20.2165	20.2371	20.2033	20.4602	20.9025	20.836	20.5997	20.4066	20.6443
+	1.68421	-0.518688	A0A0G2QC39	A0A0G2QC39_RAT	Txlng	Taxilin gamma	A0A0G2QC39	16.9806	16.8261	16.8453	16.8904	16.0778	17.0888	17.4924	17.0856	17.3078	17.239
+	1.42183	-0.518125	A0A8I6AK15	A0A8I6AK15_RAT	Me3	Malic enzyme	A0A8I6AK15	15.8352	15.3005	15.7935	15.8989	NaN	16.4459	16.4925	16.3352	15.6994	16.1525
+	1.23813	-0.517859	A0A0G2K598	A0A0G2K598_RAT	Tacc2	Transforming, acidic coiled-coil containing protein 2	A0A0G2K598	17.586	17.6942	17.7826	17.8688	17.7268	18.8063	18.7367	17.5962	18.0677	18.0407
+	4.24455	-0.517043	A0A0G2K8Z9	A0A0G2K8Z9_RAT	Kif13b	Kinesin family member 13B	A0A0G2K8Z9	17.354	17.5056	17.4722	17.5166	17.5403	18.0715	17.9617	18.0154	17.7911	18.1344
+	1.62435	-0.515562	A0A8I6ARV9	A0A8I6ARV9_RAT	Ctsa	Carboxypeptidase	A0A8I6ARV9	23.2169	23.038	23.1375	22.9656	22.9681	23.1116	23.1876	23.9665	23.8119	23.8263
+	1.42868	-0.5146	F1LND0	F1LND0_RAT	Col16a1	Collagen type XVI alpha 1 chain	F1LND0	16.4304	16.8105	16.6616	16.6637	17.1111	17.7041	17.4852	17.0139	16.7227	17.3245
+	1.80127	-0.514556	A0A8I5ZQ24	A0A8I5ZQ24_RAT	Atp6v1h	V-type proton ATPase subunit H	A0A8I5ZQ24	19.3618	19.6156	19.497	19.5092	20.0557	19.8485	19.8124	20.3266	20.3336	20.2909
+	3.21826	-0.51448	P62489	RPB7_RAT	Polr2g	DNA-directed RNA polymerase II subunit RPB7	P62489	18.1129	18.1332	18.5647	18.2964	18.4751	18.7824	18.7905	18.8967	18.7831	18.9021
+	6.77268	-0.513551	P15650	ACADL_RAT	Acadl	Long-chain specific acyl-CoA dehydrogenase, mitochondrial	P15650	21.9785	22.094	22.0981	21.9979	21.9722	22.5039	22.5191	22.5624	22.5668	22.5563
+	2.06064	-0.51352	A0A8I6ANH8	A0A8I6ANH8_RAT	Dock6	Dedicator of cytokinesis 6	A0A8I6ANH8	18.8986	19.4064	19.1788	19.3431	18.7173	19.7364	19.5977	19.6846	19.3617	19.7315
+	2.8375	-0.51341	D3ZK09	D3ZK09_RAT	Scyl3	SCY1 like pseudokinase 3	D3ZK09	16.5928	17.006	16.7902	16.9898	17.1825	17.3568	17.5047	17.5207	17.4167	17.3295
+	3.45082	-0.512374	P53678	AP3M2_RAT	Ap3m2	AP-3 complex subunit mu-2	P53678	17.2352	17.2125	17.0532	17.2945	17.0354	17.474	17.5781	17.7553	17.8725	17.7127
+	1.69383	-0.512081	A0A0G2JUU7	A0A0G2JUU7_RAT	Tubgcp3	Gamma-tubulin complex component	A0A0G2JUU7	17.6536	18.2162	18.0579	18.267	18.7156	18.7838	18.5992	18.7601	18.5703	18.7573
+	4.29071	-0.511889	Q6EV70	OFUT1_RAT	Pofut1	GDP-fucose protein O-fucosyltransferase 1	Q6EV70	20.2831	20.4994	20.4501	20.4537	20.1847	20.8025	20.8864	20.8765	20.966	20.8991
+	4.65704	-0.511372	Q10743	ADA10_RAT	Adam10	Disintegrin and metalloproteinase domain-containing protein 10	Q10743	19.6368	19.4765	19.6303	19.4901	19.7273	20.1741	20.1884	20.0878	20.0311	20.0364
+	3.07044	-0.510584	D3ZKG7	D3ZKG7_RAT	Inpp5f	Inositol polyphosphate-5-phosphatase F	D3ZKG7	18.1027	18.3144	18.2342	18.2758	18.4031	19.0283	18.7209	18.5054	18.7746	18.8539
+	1.68679	-0.510314	Q5U305	ERD22_RAT	Kdelr2	ER lumen protein-retaining receptor 2	Q5U305	16.1173	16.3947	16.1664	15.6655	NaN	16.7189	16.5373	16.4148	16.8989	16.4114
+	2.51517	-0.509666	A0A0G2JXN8;A0A8I5ZU98	A0A0G2JXN8_RAT	Osbpl8	Oxysterol-binding protein	A0A0G2JXN8	18.8315	18.8836	18.8981	18.966	19.1574	19.1477	19.261	19.6641	19.5334	19.6789
+	5.49869	-0.509162	Q63448	ACOX3_RAT	Acox3	Peroxisomal acyl-coenzyme A oxidase 3	Q63448	18.354	18.5009	18.443	18.4416	18.3493	18.9499	18.9972	18.9803	18.8091	18.8979
+	1.93539	-0.509101	P35426	CDK4_RAT	Cdk4	Cyclin-dependent kinase 4	P35426	19.0948	19.2787	19.2856	19.3526	19.986	19.9912	19.9805	19.817	19.8856	19.8689
+	1.59241	-0.507093	Q6P7S1	ASAH1_RAT	Asah1	Acid ceramidase	Q6P7S1	22.5273	22.2323	22.3863	22.3265	21.7203	22.4062	22.4993	22.9933	22.9872	22.842
+	1.91194	-0.506773	Q4V7D3	MACOI_RAT	Maco1	Macoilin	Q4V7D3	17.1873	17.6904	17.6408	17.6901	18.0597	18.0928	18.0929	18.3309	17.9537	18.3319
+	1.98841	-0.506232	P22509	FBRL_RAT	Fbl	rRNA 2'-O-methyltransferase fibrillarin	P22509	18.5038	18.9166	19.0471	18.6004	18.9838	19.2815	19.1187	19.5368	19.0625	19.5834
+	3.35259	-0.50574	Q9JK72	CCS_RAT	Ccs	Copper chaperone for superoxide dismutase	Q9JK72	20.1139	20.0993	20.1575	20.1102	20.0481	20.7792	20.8157	20.3844	20.6351	20.4434
+	2.47275	-0.504881	D4A5I4	D4A5I4_RAT	Nav1	Neuron navigator 1	D4A5I4	18.5395	18.6501	18.636	18.7402	19.155	19.1574	19.0653	19.3781	19.311	19.3335
+	2.00846	-0.504527	P10164	PRP2_RAT		Acidic proline-rich protein PRP25 (Fragment)	P10164	16.8953	16.7451	16.7574	16.8913	16.4513	17.4447	17.5106	16.922	16.971	17.4147
+	2.83544	-0.50333	Q0PMD2	ANTR1_RAT	Antxr1	Anthrax toxin receptor 1	Q0PMD2	19.588	19.5957	19.6244	19.6076	19.3704	19.8612	19.7981	20.2326	20.2247	20.1862
+	2.89472	-0.503171	P62747	RHOB_RAT	Rhob	Rho-related GTP-binding protein RhoB	P62747	19.0292	18.9875	19.0201	18.8472	18.7523	19.16	19.3673	19.5751	19.3837	19.666
+	2.7934	-0.503104	Q9EPV5	APAF_RAT	Apaf1	Apoptotic protease-activating factor 1	Q9EPV5	18.1317	18.5949	18.3948	18.5381	18.087	18.8481	18.7404	18.8941	18.9138	18.8658
+	1.66167	-0.502925	Q811S9	GNL3_RAT	Gnl3	Guanine nucleotide-binding protein-like 3	Q811S9	17.98	18.2355	18.18	18.2354	17.4939	18.5947	18.5524	18.7013	18.1126	18.6784
+	1.94963	-0.502901	A0A0G2JV05	A0A0G2JV05_RAT	Mroh1	Maestro heat-like repeat family member 1	A0A0G2JV05	19.1429	19.3881	19.3278	19.3859	19.7553	19.6886	19.5978	20.1401	19.9064	20.1816
+	4.18876	-0.502385	Q66H63	GDAP2_RAT	Gdap2	Ganglioside-induced differentiation-associated-protein 2	Q66H63	21.5525	21.556	21.6452	21.7962	21.8282	22.1152	22.1071	22.1825	22.2076	22.2778
+	4.08695	-0.502017	D3ZM21	D3ZM21_RAT	Comtd1	Catechol-O-methyltransferase domain containing 1	D3ZM21	20.1707	20.2162	20.2707	20.2712	20.4849	20.7294	20.6912	20.8784	20.7296	20.8952
+	2.32303	-0.501688	Q52KK4	NAF1_RAT	Naf1	H/ACA ribonucleoprotein complex non-core subunit NAF1	Q52KK4	18.5647	18.4028	18.5568	18.3418	17.9392	18.9375	19.0089	18.8065	18.6522	18.9087
+	4.4598	-0.501658	Q8CIN7	IMPA2_RAT	Impa2	Inositol monophosphatase 2	Q8CIN7	18.7229	18.5469	18.5763	18.6127	18.6376	19.0373	19.1612	19.0971	19.3031	19.0061
+	2.35977	-0.501393	Q4V8B7	HSDL1_RAT	Hsdl1	Inactive hydroxysteroid dehydrogenase-like protein 1	Q4V8B7	17.7244	17.6371	17.5833	17.3612	17.7045	18.001	17.7186	18.2974	18.2767	18.2238
+	2.07303	-0.499858	A0A8I6GK59	A0A8I6GK59_RAT	Bmp2k	BMP-2 inducible kinase	A0A8I6GK59	17.5803	17.9349	18.0505	17.8984	18.2669	18.3461	18.3341	18.6798	18.2257	18.6448
+	1.78331	-0.498492	A0A0G2JZ53	A0A0G2JZ53_RAT	Birc6	Baculoviral IAP repeat-containing 6	A0A0G2JZ53	19.9008	20.5043	20.3643	20.4989	20.9098	21.003	20.9993	20.9134	20.838	20.9169
+	4.20213	-0.498128	Q3T1L0	A16A1_RAT	Aldh16a1	Aldehyde dehydrogenase family 16 member A1	Q3T1L0	20.1519	20.4559	20.3311	20.4213	20.5035	20.9071	20.8774	20.8893	20.7886	20.892
+	3.83949	-0.497478	P56558	OGT1_RAT	Ogt	UDP-N-acetylglucosamine--peptide N-acetylglucosaminyltransferase 110 kDa subunit	P56558	20.0764	20.3019	20.2658	20.2999	20.4417	20.679	20.7081	20.9351	20.7582	20.7926
+	2.37768	-0.497386	P85968	6PGD_RAT	Pgd	6-phosphogluconate dehydrogenase, decarboxylating	P85968	23.5331	23.7433	23.6092	23.7808	23.8388	24.4391	24.4687	24.0396	24.1526	23.8921
+	3.28704	-0.49734	Q63716;A0A0G2K3Z9	PRDX1_RAT	Prdx1	Peroxiredoxin-1	Q63716	26.5563	26.4791	26.5253	26.4381	26.2076	27.09	27.0941	26.7914	26.8752	26.8425
+	4.41027	-0.495349	M0R565	M0R565_RAT	Wdr82	WD repeat domain 82	M0R565	18.4729	18.6666	18.6314	18.5938	18.6004	19.1368	19.1694	19.0965	18.8884	19.1507
+	3.73098	-0.495005	Q5U2X0	CARF_RAT	Cdkn2aip	CDKN2A-interacting protein	Q5U2X0	18.56	18.635	18.6388	18.7465	18.3576	18.9882	18.9941	19.1187	19.1947	19.1171
+	2.27078	-0.494894	Q32PZ0	Q32PZ0_RAT	Pak1ip1	PAK1 interacting protein 1	Q32PZ0	16.8329	16.8229	16.8498	17.0558	17.0059	17.6548	17.6464	17.1548	17.5005	17.0851
+	4.56733	-0.494739	A0A0G2JZZ8;Q5BJL5	SBNO1_RAT	Sbno1	Protein strawberry notch homolog 1	Q5BJL5	19.8232	20.0887	20.0663	20.0032	19.9651	20.48	20.5782	20.5388	20.4269	20.3963
+	1.54671	-0.494543	D4A7D4	D4A7D4_RAT	Slc41a2	Solute carrier family 41 member	D4A7D4	17.4443	17.5101	17.3656	17.5538	16.6842	18.0353	17.9327	17.7986	17.4818	17.7823
+	2.86731	-0.493626	A0A8I6A2Y2	A0A8I6A2Y2_RAT	Srrm2	Serine/arginine repetitive matrix 2	A0A8I6A2Y2	21.265	21.5541	21.3878	21.403	21.0104	21.8127	21.7068	21.9458	21.7174	21.9058
+	1.54691	-0.493436	B1H269	B1H269_RAT	Ddx27	RNA helicase	B1H269	16.9515	17.0029	17.1744	17.1104	17.0801	17.6149	17.6555	17.7241	16.8671	17.9249
+	3.48676	-0.492476	Q63270	ACOHC_RAT	Aco1	Cytoplasmic aconitate hydratase	Q63270	20.8878	20.9634	20.9857	20.9982	21.3293	21.424	21.4991	21.5366	21.5879	21.5792
+	3.34299	-0.49213	Q4V7C7	ARP3_RAT	Actr3	Actin-related protein 3	Q4V7C7	22.1937	22.3117	22.2628	22.1834	22.48	22.6182	22.6098	22.8976	22.863	22.9036
+	1.41798	-0.491328	Q561Q8	MED4_RAT	Med4	Mediator of RNA polymerase II transcription subunit 4	Q561Q8	17.6709	18.0077	17.7743	17.9145	17.2589	18.3965	18.1082	18.1451	NaN	NaN
+	3.04994	-0.490618	E9PST5	E9PST5_RAT	Acin1	Apoptotic chromatin condensation inducer 1	E9PST5	17.6308	17.6257	17.8044	17.6867	17.5262	17.9567	17.9601	18.3188	18.1429	18.3484
+	2.03083	-0.490554	Q63151	ACSL3_RAT	Acsl3	Fatty acid CoA ligase Acsl3	Q63151	20.0828	20.1999	20.1527	20.1649	20.5619	20.4251	20.4683	20.9787	20.9404	20.8025
+	2.51086	-0.489542	A0A8I6AGU4	A0A8I6AGU4_RAT	Senp3	SUMO specific peptidase 3	A0A8I6AGU4	17.8108	18.0686	18.0372	18.0128	17.7684	18.4006	18.2557	18.7311	18.192	18.5662
+	1.45296	-0.489379	Q9QXL7	NDK7_RAT	Nme7	Nucleoside diphosphate kinase 7	Q9QXL7	16.8485	16.9649	16.4733	17.0535	16.0994	17.3831	17.2829	17.0074	16.99	17.2232
+	2.34365	-0.4888	E9PTG5	E9PTG5_RAT	Plekha5	Pleckstrin homology domain containing A5	E9PTG5	18.7262	19.0978	18.8559	18.9056	19.158	19.2243	19.2342	19.689	19.4101	19.63
+	2.94861	-0.488573	Q6AY39	B3GL1_RAT	B3galnt1	UDP-GalNAc:beta-1,3-N-acetylgalactosaminyltransferase 1	Q6AY39	19.2338	19.3087	19.5306	19.2862	19.5238	19.9533	19.6167	19.7892	20.0651	19.9018
+	3.66184	-0.487592	Q9JIT3;A0A0G2K109;D3ZCM7	TLE3_RAT	Tle3	Transducin-like enhancer protein 3	Q9JIT3	19.1281	19.3068	19.2708	19.3934	19.5238	19.7218	19.7361	19.9369	19.8126	19.8535
+	2.05582	-0.487555	F7FBS0	F7FBS0_RAT	Bphl	Biphenyl hydrolase like	F7FBS0	17.5326	17.4396	17.7345	17.6012	17.3899	18.1537	18.0572	18.2095	17.5264	18.1887
+	1.71582	-0.487343	A0A8I6A2B8;D4A020	D4A020_RAT	Med14	Mediator of RNA polymerase II transcription subunit 14	D4A020	16.1572	16.2656	16.4772	16.2283	NaN	17.1295	16.828	16.3684	16.923	16.5982
+	2.41511	-0.486894	A0A8I6B3N3	A0A8I6B3N3_RAT	Atp6v1g1	V-type proton ATPase subunit G	A0A8I6B3N3	20.2948	20.111	20.1534	20.3013	20.4867	20.4764	20.6114	20.826	21.0731	20.7948
+	1.59572	-0.486596	A0A8I6AKP6	A0A8I6AKP6_RAT	Rnf213	Ring finger protein 213	A0A8I6AKP6	19.3016	19.8777	19.7965	19.8698	20.3741	20.2074	20.2626	20.4994	20.31	20.3732
+	1.64325	-0.486508	Q68FR3	INT12_RAT	Ints12	Integrator complex subunit 12	Q68FR3	17.0979	16.936	17.3545	17.1143	16.3679	17.6333	17.5044	17.4263	17.3761	17.363
+	1.74865	-0.48649	F1LNJ2	U520_RAT	Snrnp200	U5 small nuclear ribonucleoprotein 200 kDa helicase	F1LNJ2	20.3983	20.9715	20.8896	20.821	20.6143	21.5229	21.4479	21.1639	20.8036	21.1888
+	2.09947	-0.48535	A0A8I6ALJ4	A0A8I6ALJ4_RAT	Arhgef18	Rho/Rac guanine nucleotide exchange factor 18	A0A8I6ALJ4	16.4415	16.854	16.8022	17.0987	17.2013	17.2947	17.2477	17.4193	17.4599	17.403
+	1.57522	-0.48513	D4AEL3	D4AEL3_RAT	Dmac1	Distal membrane arm assembly component 1	D4AEL3	17.1304	16.5098	16.8758	16.9886	NaN	17.651	17.5226	17.2404	16.9999	17.3924
+	3.99213	-0.484559	D4A8L5	D4A8L5_RAT	Mocs3	Adenylyltransferase and sulfurtransferase MOCS3	D4A8L5	17.5881	17.7723	17.7986	17.9208	17.8863	18.3313	18.3877	18.2477	18.1899	18.2324
+	1.46483	-0.484198	Q9QZK8	DNS2A_RAT	Dnase2	Deoxyribonuclease-2-alpha	Q9QZK8	18.7696	18.7126	18.7947	18.6896	18.4515	19.6096	19.6067	18.9054	18.8643	18.853
+	2.91552	-0.483316	F7FA09	F7FA09_RAT	Pex11b	Peroxisomal biogenesis factor 11 beta	F7FA09	18.6834	18.7289	18.7655	18.6454	18.7014	19.5374	19.2492	19.0759	18.9902	19.0885
+	2.68274	-0.48285	A0A8I6G9F8	A0A8I6G9F8_RAT	Wdr59	WD repeat domain 59	A0A8I6G9F8	17.4296	17.7668	17.8335	17.8005	17.5041	18.1532	17.9079	18.2407	18.131	18.3158
+	1.80977	-0.481646	P55260	ANXA4_RAT	Anxa4	Annexin A4	P55260	23.5442	23.2209	23.3036	23.2392	22.7102	23.7759	23.8406	23.5772	23.803	23.4295
+	1.98775	-0.480171	A0A8I6AFJ7	A0A8I6AFJ7_RAT	Dnajc13	DnaJ heat shock protein family (Hsp40) member C13	A0A8I6AFJ7	19.5306	20.0581	19.9799	20.0043	20.3744	20.5325	20.5237	20.4695	20.2757	20.5467
+	2.09028	-0.47999	Q4V7E8	LRRF2_RAT	Lrrfip2	Leucine-rich repeat flightless-interacting protein 2	Q4V7E8	19.5983	19.5981	19.7821	19.8869	19.8926	19.9428	19.9479	20.4839	20.3141	20.4692
+	1.58708	-0.478812	F7F888	F7F888_RAT	Mta2	Metastasis associated 1 family, member 2	F7F888	19.5476	19.88	19.887	19.7764	19.493	20.5358	20.4986	20.1774	19.6901	20.0761
+	3.36516	-0.478661	A0A8I6G5D2	A0A8I6G5D2_RAT	Prxl2c	Peroxiredoxin like 2C	A0A8I6G5D2	18.6029	18.545	18.6144	18.5786	18.857	19.2555	19.2349	19.0672	19.1198	18.9137
+	3.10952	-0.478603	Q2LAP6	TES_RAT	Tes	Testin	Q2LAP6	21.6845	22.0006	21.8926	21.9403	21.7436	22.1399	22.188	22.4453	22.4627	22.4189
+	2.29284	-0.477733	Q80W96	ISCA1_RAT	Isca1	Iron-sulfur cluster assembly 1 homolog, mitochondrial	Q80W96	18.5692	18.5997	18.792	18.9825	18.7233	19.3272	19.424	19.2874	19.1753	18.8415
+	1.78662	-0.476464	A0A0G2K548	A0A0G2K548_RAT	Akap9	A-kinase anchoring protein 9	A0A0G2K548	18.2686	18.8042	18.57	18.8881	19.1309	19.1532	19.1022	19.3917	19.1056	19.2914
+	2.80823	-0.475033	G3V783	G3V783_RAT	Ripk2	Receptor-interacting serine/threonine-protein kinase 2	G3V783	18.8828	18.9725	19.0013	19.1097	18.6954	19.6366	19.5286	19.282	19.2859	19.3038
+	1.3426	-0.474756	G3V665	G3V665_RAT	Castor2	Cytosolic arginine sensor for mTORC1 subunit 2	G3V665	15.5854	15.6723	15.4033	15.7517	14.7347	15.6801	15.7988	16.1244	16.054	15.8639
+	1.98719	-0.473962	A0A8I5ZLN6	A0A8I5ZLN6_RAT	Larp4	La ribonucleoprotein 4	A0A8I5ZLN6	19.1104	19.4437	19.2858	19.463	19.9036	20.0301	20.0444	19.8062	19.8981	19.7976
+	2.22443	-0.473177	P62634	CNBP_RAT	Cnbp	CCHC-type zinc finger nucleic acid binding protein	P62634	22.4061	22.4951	22.5185	22.2494	21.952	23.0575	22.8402	22.6287	22.7487	22.7119
+	1.71667	-0.473167	O08623	SQSTM_RAT	Sqstm1	Sequestosome-1	O08623	20.5425	20.6444	20.5045	20.5455	19.8465	20.9856	21.0823	20.7532	20.9378	20.6903
+	2.10558	-0.473093	Q157S1	CRTC1_RAT	Crtc1	CREB-regulated transcription coactivator 1	Q157S1	17.5701	17.6891	17.687	17.671	18.0893	18.3595	18.2292	17.8435	18.4176	18.2222
+	1.77591	-0.472274	Q6JWR2	S38A7_RAT	Slc38a7	Sodium-coupled neutral amino acid transporter 7	Q6JWR2	17.6205	18.1889	18.114	18.1832	17.8636	18.6769	18.6105	18.0545	18.422	18.5677
+	2.59939	-0.472122	G3V7W1	PDCD6_RAT	Pdcd6	Programmed cell death protein 6	G3V7W1	21.1585	21.0628	21.1259	21.0717	20.9042	21.7175	21.8227	21.29	21.433	21.4207
+	1.37099	-0.471762	Q9EQS0	TALDO_RAT	Taldo1	Transaldolase	Q9EQS0	23.6064	23.4605	23.536	23.4823	23.2192	24.353	24.4101	23.6248	23.6996	23.5756
+	1.48642	-0.470761	G3V752	G3V752_RAT	Nat10	RNA cytidine acetyltransferase	G3V752	17.2626	17.8415	17.9277	17.7606	17.0887	17.8109	18.1309	18.1288	17.9596	18.2048
+	3.07452	-0.46953	Q66H59	NPL_RAT	Npl	N-acetylneuraminate lyase	Q66H59	18.9646	18.9705	18.845	18.8737	18.9634	19.1912	19.1819	19.5028	19.6032	19.4858
+	1.70688	-0.469525	Q6XUX2	DUSTY_RAT	Dstyk	Dual serine/threonine and tyrosine protein kinase	Q6XUX2	16.3961	16.534	16.6518	16.5293	16.0831	16.7655	16.6655	16.9745	16.7556	17.3808
+	2.9934	-0.469355	P0DL28	FBXW8_RAT	Fbxw8	F-box/WD repeat-containing protein 8	P0DL28	18.5347	18.6459	18.8213	18.8129	19.0579	19.228	19.1903	19.2533	19.1994	19.3486
+	2.41307	-0.468621	D3ZXK7	RN123_RAT	Rnf123	E3 ubiquitin-protein ligase RNF123	D3ZXK7	18.8755	19.0966	19.1452	19.0536	18.5781	19.3113	19.3111	19.4206	19.604	19.4451
+	2.64028	-0.468559	D3ZYT9	D3ZYT9_RAT	Fbxl8	F-box and leucine-rich repeat protein 8	D3ZYT9	17.8498	18.0507	17.8921	18.1391	17.6707	18.2972	18.205	18.3784	18.6048	18.4598
+	3.2726	-0.468533	Q5RKL5	STEA3_RAT	Steap3	Metalloreductase STEAP3	Q5RKL5	22.6485	22.6161	22.6513	22.5805	22.9932	23.1501	23.1344	23.1692	23.0724	23.3061
+	1.3562	-0.468309	Q5U2W5	TBL3_RAT	Tbl3	Transducin beta-like protein 3	Q5U2W5	16.1587	16.726	16.1179	16.3793	NaN	16.773	16.3907	17.0465	16.7374	17.1212
+	3.52584	-0.468012	A0A0G2K855;D3ZT95	D3ZT95_RAT	Ercc4	ERCC excision repair 4, endonuclease catalytic subunit	D3ZT95	17.6672	17.5807	17.6403	17.7696	17.34	18.0804	18.1084	18.1354	17.9747	18.039
+	1.67579	-0.467509	B0BMW8	FACE2_RAT	Rce1	CAAX prenyl protease 2	B0BMW8	17.2593	17.7212	17.328	NaN	17.0852	17.9545	17.8829	17.6379	NaN	17.7885
+	2.62216	-0.467407	A0A0G2JYA3	A0A0G2JYA3_RAT	Sppl2a	Signal peptide peptidase-like 2A	A0A0G2JYA3	19.9563	19.6984	19.8527	19.5853	19.3685	20.1475	20.2613	20.0815	20.1363	20.1718
+	4.38131	-0.46651	D4ACD2	D4ACD2_RAT	Bach1	BTB domain and CNC homolog 1	D4ACD2	17.6222	17.7072	17.7548	17.792	17.57	18.2932	18.1347	18.1771	18.0427	18.1312
+	2.39843	-0.465966	F1M7Q7	F1M7Q7_RAT	Otud4	ubiquitinyl hydrolase 1	F1M7Q7	17.6693	18.1624	17.9706	18.1224	17.8752	18.3734	18.2918	18.5264	18.2705	18.6676
+	3.20701	-0.465466	Q8K585	HMGA1_RAT	Hmga1	High mobility group protein HMG-I/HMG-Y	Q8K585	22.8997	22.9015	22.892	23.1919	22.7823	23.4615	23.4701	23.2093	23.4852	23.3688
+	2.03963	-0.463674	D3ZEH5	SIDT2_RAT	Sidt2	SID1 transmembrane family member 2	D3ZEH5	18.019	17.8289	17.8575	17.7519	17.2575	18.2558	18.135	18.1796	18.1166	18.3461
+	1.7977	-0.462731	P38438	TGFR2_RAT	Tgfbr2	TGF-beta receptor type-2	P38438	17.9773	17.9926	18.0201	17.8837	18.543	18.3585	18.2907	18.7977	18.5911	18.6923
+	2.0089	-0.459819	A0A8I6AH19	A0A8I6AH19_RAT	Wiz	WIZ zinc finger	A0A8I6AH19	16.873	17.1875	16.8681	17.2493	NaN	17.3441	17.6531	17.6183	17.2564	17.6495
+	2.08239	-0.459715	P86410	RLGPB_RAT	Ralgapb	Ral GTPase-activating protein subunit beta	P86410	17.6886	18.2502	18.1475	18.1835	18.4513	18.532	18.6189	18.7566	18.5445	18.5677
+	3.287	-0.458913	D4A853	D4A853_RAT	Cic	Capicua transcriptional repressor	D4A853	17.9104	18.2862	18.1113	18.0721	17.9342	18.4845	18.5612	18.6	18.3582	18.6049
+	2.49052	-0.458744	D3ZY54	D3ZY54_RAT	Slc30a5	Zinc transporter	D3ZY54	19.2679	19.5785	19.2906	19.2527	18.9369	19.8677	19.7587	19.722	19.6573	19.6145
+	3.54332	-0.457824	B5DEX3	B5DEX3_RAT	Cpne8	Copine 8	B5DEX3	16.906	17.0054	16.9122	16.6894	16.9027	17.4608	17.3256	17.4662	17.2527	17.1996
+	1.96152	-0.457168	D4A0U3	D4A0U3_RAT	Zfp638	Zinc finger protein 638	D4A0U3	17.4445	17.572	17.5603	17.7008	17.2591	18.0925	18.1348	18.1391	17.5193	17.9368
+	1.49337	-0.456959	D3ZGJ0	D3ZGJ0_RAT	Dhx32	DEAH-box helicase 32 (putative)	D3ZGJ0	15.2355	15.49	15.5875	15.7114	14.7412	15.866	15.7356	15.9075	15.6964	15.8448
+	2.10166	-0.456134	A0A096MIX0	A0A096MIX0_RAT	Morc3	MORC family CW-type zinc finger 3	A0A096MIX0	16.6016	17.1833	16.8761	16.8953	17.0162	17.4849	17.3065	17.6209	17.0986	17.3422
+	1.57362	-0.455748	Q6AYD9	NUD19_RAT	Nudt19	Acyl-coenzyme A diphosphatase NUDT19	Q6AYD9	18.7059	18.4181	18.7568	18.5729	18.0236	19.1392	19.2614	18.7321	18.8232	18.8001
+	7.21337	-0.455315	Q9EPC6	PROF2_RAT	Pfn2	Profilin-2	Q9EPC6	23.0682	23.0633	23.0423	23.0678	23.1234	23.58	23.5331	23.493	23.5608	23.4748
+	3.43566	-0.454673	P11345	RAF1_RAT	Raf1	RAF proto-oncogene serine/threonine-protein kinase	P11345	17.1059	17.249	17.2471	17.3944	17.1458	17.5602	17.5661	17.8797	17.6863	17.7234
+	2.09922	-0.454582	A0A8I6G3G9;D3ZCQ2	D3ZCQ2_RAT	Alg11	GDP-Man:Man(3)GlcNAc(2)-PP-Dol alpha-1,2-mannosyltransferase	D3ZCQ2	18.4766	18.6115	18.7242	18.4594	19.065	18.9783	18.9649	19.3251	19.1695	19.1718
+	1.49131	-0.453506	Q62947	ZEB1_RAT	Zeb1	Zinc finger E-box-binding homeobox 1	Q62947	15.867	15.9944	16.1618	16.2243	15.4902	16.677	16.5523	16.3545	15.9865	16.435
+	1.76976	-0.453229	P47727	CBR1_RAT	Cbr1	Carbonyl reductase [NADPH] 1	P47727	24.2151	23.9043	24.0144	23.955	23.4255	24.189	24.2262	24.4095	24.6152	24.3405
+	3.3556	-0.452786	Q9JKU6;Q9JIL3	ILF3_RAT	Ilf3	Interleukin enhancer-binding factor 3	Q9JIL3	19.4545	19.6144	19.5983	19.5923	19.4516	20.0653	20.1032	20.0854	19.724	19.9972
+	1.48005	-0.4527	Q62789;F1LTB8;P09875	F1LTB8_RAT	RGD1559459	UDP-glucuronosyltransferase	F1LTB8	18.4401	18.3389	18.403	18.1303	19.1271	18.7896	19.0761	18.8608	18.9792	18.9974
+	1.57824	-0.451399	P49816	TSC2_RAT	Tsc2	Tuberin	P49816	17.3867	17.9158	17.7793	18.0249	18.4033	18.3897	18.3237	18.3773	18.3701	18.3061
+	1.93361	-0.451133	A0A8I6GLM7	A0A8I6GLM7_RAT	Card6	Caspase recruitment domain family, member 6	A0A8I6GLM7	15.2791	15.9793	15.8256	15.825	15.8602	15.9521	16.2417	16.2203	16.2802	16.3307
+	3.4117	-0.449731	Q9Z1Z1	E2AK3_RAT	Eif2ak3	Eukaryotic translation initiation factor 2-alpha kinase 3	Q9Z1Z1	18.1572	18.4002	18.208	18.3886	NaN	18.7204	18.7104	18.6524	18.7176	18.8902
+	2.07082	-0.449487	Q7TT49	MRCKB_RAT	Cdc42bpb	Serine/threonine-protein kinase MRCK beta	Q7TT49	18.6105	19.1016	18.9831	19.0642	19.3652	19.4722	19.4911	19.4812	19.324	19.6036
+	3.08457	-0.449443	Q5M7W7	SYPM_RAT	Pars2	Probable proline--tRNA ligase, mitochondrial	Q5M7W7	17.2141	17.4355	17.4031	17.2977	17.1854	17.9313	17.8118	17.5051	17.8072	17.7277
+	1.5706	-0.448895	P57790	KEAP1_RAT	Keap1	Kelch-like ECH-associated protein 1	P57790	18.5843	18.9502	18.9115	18.8684	19.4585	19.6394	19.5835	19.3203	19.2255	19.2486
+	2.16313	-0.448721	A0A8I5ZSB0	A0A8I5ZSB0_RAT	Igtp	Interferon gamma induced GTPase	A0A8I5ZSB0	22.8919	22.9696	22.9623	22.9356	22.6636	23.0532	23.1291	23.5531	23.608	23.3232
+	4.18878	-0.44741	Q4V888	PP4P2_RAT	Pip4p2	Type 2 phosphatidylinositol 4,5-bisphosphate 4-phosphatase	Q4V888	20.8459	20.889	20.9292	20.8395	20.9975	21.4542	21.4557	21.181	21.3034	21.3437
+	1.42439	-0.447202	D3ZTW9	D3ZTW9_RAT	Exog	Exo/endonuclease G	D3ZTW9	19.769	19.6032	19.6225	19.4469	19.1231	20.2953	20.3182	19.7469	19.6826	19.7576
+	3.48024	-0.44605	Q99MI7;A0A8I5ZSI2	UBA3_RAT	Uba3	NEDD8-activating enzyme E1 catalytic subunit	Q99MI7	20.2022	20.3039	20.2106	20.3573	20.4981	20.6771	20.6361	20.803	20.9278	20.7584
+	1.36155	-0.445906	P29975	AQP1_RAT	Aqp1	Aquaporin-1	P29975	20.8244	20.8907	21.1897	20.662	20.6448	21.2293	21.5404	20.8549	21.7358	21.0807
+	1.71752	-0.444928	P0C1Q3	PCAT2_RAT	Lpcat2	Lysophosphatidylcholine acyltransferase 2	P0C1Q3	20.3976	20.4978	20.4571	20.4448	20.9795	20.768	20.8098	21.1781	21.3242	20.9214
+	3.25445	-0.444813	Q501R9	NBR1_RAT	Nbr1	Next to BRCA1 gene 1 protein	Q501R9	17.4899	17.6482	17.3629	17.6122	17.6231	18.0009	17.8426	17.8829	18.1744	18.0596
+	1.81741	-0.444266	F7F0H6	F7F0H6_RAT	Ifgga2l1	Similar to interferon-inducible GTPase	F7F0H6	21.5578	21.6186	21.5373	21.6195	21.5426	21.7029	21.7149	22.2553	22.4218	22.0022
+	2.27749	-0.444212	D4AE50	D4AE50_RAT	Nfx1	Nuclear transcription factor, X-box binding 1	D4AE50	15.9531	15.7759	16.2584	16.2606	16.0792	16.476	16.5353	16.5546	16.2702	16.7121
+	1.45615	-0.444135	Q6AXY8	Q6AXY8_RAT	Dhrs1	Dehydrogenase/reductase 1	Q6AXY8	20.618	20.5586	20.4939	20.4851	20.2693	21.318	21.3455	20.6381	20.7094	20.6347
+	1.71617	-0.444057	Q64550;P08430;Q64638;Q64637;P20720;Q64633;Q64634	UD16_RAT	Ugt1a6	UDP-glucuronosyltransferase 1-6	P08430	20.8132	20.6004	20.7865	20.5044	21.3472	21.2799	21.4041	21.2292	21.1932	21.1656
+	2.02954	-0.443339	B2RYI0	WDR91_RAT	Wdr91	WD repeat-containing protein 91	B2RYI0	19.2094	19.4377	19.3555	19.427	19.8655	19.8078	19.685	20.0656	19.9211	20.0321
+	1.72423	-0.441589	D4A987	D4A987_RAT	Arhgap31	Rho GTPase activating protein 31	D4A987	17.1247	17.7178	17.5068	17.7247	17.1255	18.1156	17.9265	17.8261	17.7107	17.8286
+	1.59534	-0.441386	A0A8I5ZRH3;P28037	AL1L1_RAT	Aldh1l1	Cytosolic 10-formyltetrahydrofolate dehydrogenase	P28037	21.4059	21.4796	21.4471	21.4662	21.8803	21.6312	21.6784	22.1309	22.3059	22.1395
+	2.85698	-0.440947	A0A0G2K860	A0A0G2K860_RAT	Arhgef12	Rho guanine nucleotide exchange factor 12	A0A0G2K860	17.9967	18.3833	18.2366	18.4119	18.5283	18.7118	18.7758	18.7808	18.7383	18.7548
+	2.94019	-0.440658	A0A8I6GIH3	A0A8I6GIH3_RAT	Pigt	Phosphatidylinositol glycan anchor biosynthesis, class T	A0A8I6GIH3	19.1807	19.3572	19.3875	19.1628	19.536	19.8708	19.9097	19.7219	19.5988	19.7262
+	2.81008	-0.440388	O88202	LPP60_RAT	Aspg	60 kDa lysophospholipase	O88202	17.9552	18.1199	17.9605	18.0497	18.4496	18.5011	18.5297	18.5265	18.6347	18.545
+	3.95782	-0.439878	Q9JK11	RTN4_RAT	Rtn4	Reticulon-4	Q9JK11	24.0732	23.9622	23.9168	23.9757	24.0762	24.3127	24.3646	24.5202	24.6081	24.3977
+	1.50253	-0.4381	Q6AYQ1	GOGA7_RAT	Golga7	Golgin subfamily A member 7	Q6AYQ1	17.5535	17.7775	17.8213	17.6952	18.3159	18.5159	18.5025	18.0575	17.9997	18.2784
+	1.43928	-0.437215	A0A0G2JU45	A0A0G2JU45_RAT	Trmt5	tRNA (guanine(37)-N1)-methyltransferase	A0A0G2JU45	18.3035	18.2072	18.159	18.1444	17.3516	18.437	18.4028	18.5349	18.5004	18.4766
+	2.75538	-0.436005	A0A0G2JTR4	ABR_RAT	Abr	Active breakpoint cluster region-related protein	A0A0G2JTR4	19.7809	20.03	19.9641	20.0044	20.2613	20.3109	20.3099	20.5372	20.5623	20.5003
+	1.94984	-0.435918	Q5I0L7	KTI12_RAT	Kti12	Protein KTI12 homolog	Q5I0L7	18.8365	19.0896	19.02	19.0891	18.6703	19.5461	19.6769	19.1163	19.3474	19.1984
+	1.34316	-0.435603	A0A0G2K0K3	A0A0G2K0K3_RAT	Nprl3	GATOR complex protein NPRL3	A0A0G2K0K3	NaN	NaN	NaN	16.4142	16.1204	16.8401	16.3657	16.7924	16.719	16.7973
+	1.9137	-0.435545	Q63493	CD1D_RAT	Cd1d	Antigen-presenting glycoprotein CD1d	Q63493	19.3426	19.08	19.1599	19.0119	19.6014	19.439	19.5632	19.6633	19.9169	19.7911
+	1.76368	-0.434858	A0A0G2JTB2	A0A0G2JTB2_RAT	Gbe1	1,4-alpha-glucan branching enzyme	A0A0G2JTB2	21.5981	21.8538	21.841	21.8715	21.8116	21.8974	21.9093	22.437	22.3656	22.5411
+	2.40829	-0.434214	D3ZWA1	D3ZWA1_RAT	Mindy2	Ubiquitin carboxyl-terminal hydrolase	D3ZWA1	17.0878	17.0778	17.0342	17.1777	17.0157	17.9044	17.493	17.3652	17.3051	17.4964
+	3.19527	-0.432365	P29288	PPA5_RAT	Acp5	Tartrate-resistant acid phosphatase type 5	P29288	19.4035	19.4642	19.406	19.3114	19.1921	19.8051	19.6943	19.7673	19.6514	20.0209
+	2.3747	-0.432122	P0C0R5	PI3R4_RAT	Pik3r4	Phosphoinositide 3-kinase regulatory subunit 4	P0C0R5	17.7683	18.1264	18.0889	18.1708	18.4203	18.6092	18.5175	18.6073	18.4336	18.5678
+	1.60412	-0.432066	D4ABM5	D4ABM5_RAT	Mrps34	Mitochondrial ribosomal protein S34	D4ABM5	18.8982	19.1565	19.2579	19.1517	19.7016	19.8745	19.764	19.5501	19.3928	19.7447
+	2.95055	-0.431287	O08815	SLK_RAT	Slk	STE20-like serine/threonine-protein kinase	O08815	20.9297	21.188	21.0511	21.1882	21.2114	21.385	21.397	21.6618	21.7243	21.5568
+	1.99222	-0.430798	B5DEY5	B5DEY5_RAT	Thoc3	THO complex 3	B5DEY5	15.7651	16.2968	16.0546	16.3571	16.1267	16.4364	16.3527	16.5768	16.7946	16.5938
+	3.12568	-0.430471	D3ZPP2	D3ZPP2_RAT	Arl8a	ADP-ribosylation factor like GTPase 8A	D3ZPP2	21.3614	21.2199	21.3568	21.1687	21.5272	21.5792	21.7701	21.8698	21.8486	21.7185
+	2.51897	-0.428849	Q5XIA3	TYW4_RAT	Lcmt2	tRNA wybutosine-synthesizing protein 4	Q5XIA3	16.0712	16.4428	16.0972	16.3708	16.2095	16.7425	16.6238	16.6676	16.8667	16.4352
+	1.42009	-0.428616	Q5M929	RN135_RAT	Rnf135	E3 ubiquitin-protein ligase RNF135	Q5M929	16.4212	16.2869	16.606	16.1535	15.8529	16.5256	16.3812	16.8598	16.6591	17.0379
+	2.64575	-0.428597	D3ZTY9	D3ZTY9_RAT	Nvl	Nuclear VCP-like	D3ZTY9	NaN	16.5868	16.3844	16.3464	NaN	16.7587	16.8806	16.9753	16.7552	16.9692
+	1.87953	-0.428559	P18297	SPRE_RAT	Spr	Sepiapterin reductase	P18297	20.0736	19.8267	19.9979	19.9248	19.4719	20.0678	20.1121	20.3486	20.5113	20.3978
+	1.62904	-0.42791	D4A261	D4A261_RAT	Ctc1	CST complex subunit CTC1	D4A261	17.6519	18.1505	18.0793	17.9865	18.328	18.6115	18.5447	18.6125	18.0552	18.5118
+	1.50807	-0.427632	Q9QZA1	PHLA1_RAT	Phlda1	Pleckstrin homology-like domain family A member 1	Q9QZA1	17.9097	17.9512	18.023	17.7975	18.6861	18.6444	18.5516	18.4033	18.493	18.4134
+	1.75476	-0.427623	B5DEG8	B5DEG8_RAT	Sec24c	SEC24 homolog C, COPII coat complex component	B5DEG8	20.4519	20.7856	20.727	20.7516	21.148	20.9889	20.9784	21.3924	21.2703	21.3722
+	2.48862	-0.427405	M0RBL7	M0RBL7_RAT	Tcaf2c	Protein FAM115C-like	M0RBL7	17.3415	17.8392	17.6025	17.477	17.5817	17.8187	17.9995	18.176	17.9068	18.0779
+	2.79707	-0.427196	D3ZTB4	D3ZTB4_RAT	Vps11	Vacuolar protein sorting-associated protein 11 homolog	D3ZTB4	19.1925	19.5383	19.4687	19.5252	19.6934	19.8033	19.8241	19.9426	19.9856	19.9986
+	3.7214	-0.426101	P63088	PP1G_RAT	Ppp1cc	Serine/threonine-protein phosphatase PP1-gamma catalytic subunit	P63088	20.5999	20.3439	20.5013	20.5558	20.3403	20.9658	20.9586	20.8286	20.9375	20.781
+	4.46738	-0.426049	D3ZRS6;Q5RJK5	Q5RJK5_RAT	Cbx3	Chromobox 3	Q5RJK5	22.1624	22.156	22.2258	22.207	21.941	22.5482	22.5794	22.5671	22.5525	22.5754
+	2.67069	-0.425711	Q68FV6	GLMP_RAT	Glmp	Glycosylated lysosomal membrane protein	Q68FV6	20.6949	20.6253	20.7792	20.5673	20.5038	21.1087	21.3612	20.9658	20.9026	20.9606
+	1.89125	-0.425518	Q9JKC9	SYNRG_RAT	Synrg	Synergin gamma	Q9JKC9	17.0884	17.3529	17.0882	17.6026	17.6587	17.8563	17.6191	17.8688	17.8895	17.6846
+	1.79505	-0.425184	Q5BJS0	DHX30_RAT	Dhx30	ATP-dependent RNA helicase DHX30	Q5BJS0	18.4989	18.8618	18.8282	18.9016	19.2108	19.4233	19.3917	19.27	18.9736	19.3685
+	3.02154	-0.424747	Q5U311	SLN13_RAT	Slfn13	Schlafen family member 13	Q5U311	20.1043	20.2993	20.248	20.2684	20.3475	20.8402	20.8628	20.575	20.6103	20.503
+	2.12371	-0.424716	A0A8I6AB39;A0A8I5ZQ28;F7F4Q4	A0A8I5ZQ28_RAT	Eif1	Eukaryotic translation initiation factor 1	A0A8I5ZQ28	21.0348	20.7502	20.7209	20.7528	21.1284	21.5091	21.4413	21.1127	21.3504	21.0971
+	2.086	-0.423023	P62815	VATB2_RAT	Atp6v1b2	V-type proton ATPase subunit B, brain isoform	P62815	21.166	21.2199	21.246	21.2313	21.4798	21.3985	21.4617	21.823	21.8574	21.9174
+	2.73506	-0.420635	Q711G3	IAH1_RAT	Iah1	Isoamyl acetate-hydrolyzing esterase 1 homolog	Q711G3	20.3394	20.3285	20.4221	20.5184	20.1519	20.6728	20.7805	20.6949	21.0393	20.676
+	1.57406	-0.420621	M0R549;B0BMZ1	B0BMZ1_RAT	Fam241b	Family with sequence similarity 241 member B	B0BMZ1	17.6684	17.4922	17.3316	17.4563	16.9136	18.0709	17.8838	17.8106	17.5839	17.6161
+	1.52015	-0.420275	P40615	DKC1_RAT	Dkc1	H/ACA ribonucleoprotein complex subunit DKC1	P40615	18.1759	18.2147	18.5103	18.2135	17.5848	18.5414	18.4407	18.6347	18.4674	18.7164
+	2.9262	-0.419685	P23965	ECI1_RAT	Eci1	Enoyl-CoA delta isomerase 1, mitochondrial	P23965	22.9154	22.9594	22.9684	22.9339	22.6024	23.1779	23.2444	23.3863	23.4427	23.2266
+	3.65329	-0.41952	Q7TP65	ANKL2_RAT	Ankle2	Ankyrin repeat and LEM domain-containing protein 2	Q7TP65	18.1079	18.3607	18.3564	18.4903	18.2492	18.7221	18.7144	18.7845	18.6864	18.7547
+	3.36439	-0.418886	Q9WUF4	VAMP8_RAT	Vamp8	Vesicle-associated membrane protein 8	Q9WUF4	21.2661	21.0931	21.0763	21.0792	20.9415	21.4492	21.4619	21.4871	21.7136	21.439
+	5.11341	-0.418135	Q5NDF0	PMGT2_RAT	Pomgnt2	Protein O-linked-mannose beta-1,4-N-acetylglucosaminyltransferase 2	Q5NDF0	18.596	18.6217	18.6205	18.5691	18.4563	19.0534	19.0259	18.9229	18.9256	19.0264
+	2.12296	-0.418052	Q9EPH2	MRP_RAT	Marcksl1	MARCKS-related protein	Q9EPH2	21.1956	21.0584	21.1494	21.0703	20.7846	21.2031	21.2832	21.5946	21.6468	21.6209
+	1.84736	-0.417983	F1M9W9	F1M9W9_RAT	Trappc8	Trafficking protein particle complex subunit 8	F1M9W9	18.5107	19.1159	19.0009	19.0747	19.1959	19.3252	19.2778	19.5473	19.3161	19.5216
+	3.70465	-0.417791	D4A520	D4A520_RAT	Pptc7	Protein phosphatase	D4A520	17.6312	17.6996	17.6006	17.7157	17.8867	18.0713	18.1387	18.1215	18.2688	18.0224
+	2.56274	-0.417783	Q7TST9	TBX3_RAT	Tbx3	T-box transcription factor TBX3	Q7TST9	16.9684	17.1828	17.3384	17.2027	17.4308	17.7914	17.5317	17.6026	17.7705	17.5159
+	3.19108	-0.417528	F7FHL6	F7FHL6_RAT	Ppil2	RING-type E3 ubiquitin transferase	F7FHL6	17.8953	18.0687	18.2177	18.1129	17.9147	18.6165	18.4877	18.4605	18.3325	18.3998
+	2.5447	-0.415242	Q6PCU2	VATE1_RAT	Atp6v1e1	V-type proton ATPase subunit E 1	Q6PCU2	21.6412	21.7293	21.7459	21.7245	22.0247	21.9262	22.1408	22.2466	22.2991	22.3291
+	4.06734	-0.414436	P54319	PLAP_RAT	Plaa	Phospholipase A-2-activating protein	P54319	21.0052	21.2405	21.1425	21.1964	21.2577	21.5157	21.5321	21.6736	21.6594	21.5336
+	1.55355	-0.414425	P97535	PLA1A_RAT	Pla1a	Phospholipase A1 member A	P97535	17.9551	18.1426	18.1078	17.5988	17.574	18.2905	18.6334	18.1664	18.0751	18.285
+	2.75017	-0.413381	Q9R0C9	SGMR1_RAT	Sigmar1	Sigma non-opioid intracellular receptor 1	Q9R0C9	19.0339	18.5882	18.9765	18.7153	18.7377	19.182	19.2819	19.1227	19.2978	19.2343
+	2.50645	-0.413068	Q66H91	GIT2_RAT	Git2	ARF GTPase-activating protein GIT2	Q66H91	18.9655	19.3977	19.3557	19.3966	19.4958	19.8294	19.7381	19.8007	19.6601	19.6484
+	1.87409	-0.412015	P51577	P2RX4_RAT	P2rx4	P2X purinoceptor 4	P51577	20.3205	20.0926	20.1778	20.0152	20.2475	20.2445	20.3563	20.7217	20.7438	20.8474
+	3.02162	-0.41091	G3V817	G3V817_RAT	Xrcc5	X-ray repair cross-complementing protein 5	G3V817	18.5045	18.6438	18.5987	18.6434	18.5782	18.7969	18.9142	19.2223	18.9565	19.1332
+	3.33017	-0.41082	Q78PB6	NDEL1_RAT	Ndel1	Nuclear distribution protein nudE-like 1	Q78PB6	17.4182	17.4341	17.4043	17.5888	17.6799	18.0272	17.7791	18.0098	17.9149	17.8483
+	3.34907	-0.410428	A0A8I6ABZ8	A0A8I6ABZ8_RAT	Akap10	A-kinase anchoring protein 10	A0A8I6ABZ8	17.5262	17.7949	17.838	17.8412	17.6908	18.087	18.218	18.2683	18.0607	18.1092
+	3.77552	-0.410015	Q5XIN7	PMGT1_RAT	Pomgnt1	Protein O-linked-mannose beta-1,2-N-acetylglucosaminyltransferase 1	Q5XIN7	19.5797	19.7908	19.7537	19.7791	19.9045	20.1012	20.1286	20.2245	20.1282	20.2754
+	2.72844	-0.409697	Q6AYG3	PRUN1_RAT	Prune1	Exopolyphosphatase PRUNE1	Q6AYG3	19.7348	19.9138	19.8589	19.9394	20.0731	20.1798	20.1488	20.3933	20.5371	20.3096
+	1.40207	-0.408877	Q66H58	INT14_RAT	Ints14	Integrator complex subunit 14	Q66H58	15.7754	16.0562	15.8889	16.0128	NaN	16.5932	16.7052	16.2075	15.9755	16.2294
+	1.40072	-0.408681	Q9R1U9	RFNG_RAT	Rfng	Beta-1,3-N-acetylglucosaminyltransferase radical fringe	Q9R1U9	14.9603	14.7463	14.666	14.5975	NaN	14.7998	15.0671	15.6004	15.176	15.1126
+	1.6817	-0.408445	Q32KK2	Q32KK2_RAT	Arsa	Arylsulfatase A	Q32KK2	21.1902	20.8989	20.9378	20.8989	20.5119	21.0052	21.1841	21.4759	21.4944	21.3203
+	3.41343	-0.408023	A0A8I6AB87	A0A8I6AB87_RAT	Gnpda1	Glucosamine-6-phosphate isomerase	A0A8I6AB87	20.8393	20.6488	20.7255	20.5388	20.7718	21.0113	21.1164	21.0067	21.2416	21.1883
+	1.70627	-0.407261	G3V684	G3V684_RAT	Med15	Mediator of RNA polymerase II transcription subunit 15	G3V684	16.2524	16.3442	16.2483	16.3657	15.7712	16.6441	16.5744	16.749	16.2809	16.7697
+	5.47678	-0.407056	D3ZVN7	D3ZVN7_RAT	Ppox	Amine oxidase	D3ZVN7	18.5332	18.688	18.5693	18.6005	18.5431	19.0702	18.9962	18.9306	18.9721	19.0002
+	2.09826	-0.406868	D4ADL7	D4ADL7_RAT	Xxylt1	Xyloside xylosyltransferase 1	D4ADL7	20.6054	20.7053	20.7182	20.6312	21.0141	20.8787	20.9784	21.3153	21.3145	21.2217
+	2.53576	-0.406546	F1LVY9	F1LVY9_RAT	Pdf	Peptide deformylase	F1LVY9	19.2989	19.2407	19.061	19.2248	18.8409	19.5581	19.5641	19.3622	19.553	19.6616
+	2.00515	-0.406465	A0A0G2K1A1	A0A0G2K1A1_RAT	Zfp706	Small EDRK-rich factor-like N-terminal domain-containing protein	A0A0G2K1A1	19.6251	19.5512	19.4882	19.5925	20.1137	19.9826	19.9921	20.0952	20.1043	20.2288
+	2.90582	-0.405597	Q5BK18	CIAO3_RAT	Ciao3	Cytosolic iron-sulfur assembly component 3	Q5BK18	17.6438	17.6461	17.6813	17.6801	17.5441	17.8082	17.9125	18.1107	18.2328	18.1593
+	2.73253	-0.405587	A0A8I6A5W7	A0A8I6A5W7_RAT	Ccdc88a	Coiled coil domain containing 88A	A0A8I6A5W7	16.5922	16.934	16.9259	16.8184	16.7551	17.244	17.3478	17.295	16.9843	17.1825
+	2.18587	-0.405408	P29066	ARRB1_RAT	Arrb1	Beta-arrestin-1	P29066	20.5437	20.3461	20.393	20.3844	20.0809	20.5834	20.5389	20.9197	20.921	20.8122
+	1.73944	-0.405349	Q80WY6	TNR1B_RAT	Tnfrsf1b	Tumor necrosis factor receptor superfamily member 1B	Q80WY6	17.1339	17.2511	16.9725	17.241	17.1736	17.4339	17.9469	17.4538	17.7429	17.2214
+	2.98395	-0.405041	Q63470	DYR1A_RAT	Dyrk1a	Dual specificity tyrosine-phosphorylation-regulated kinase 1A	Q63470	18.9586	19.2845	19.2385	19.2566	19.3425	19.7546	19.6438	19.549	19.6644	19.4941
+	1.66593	-0.404552	D3ZKE1	D3ZKE1_RAT	Uvrag	UV radiation resistance associated	D3ZKE1	15.1035	15.1636	15.3976	15.3429	15.4967	15.6287	15.3037	15.9707	15.6776	15.9466
+	2.00755	-0.40401	A0A8I6ADL4	A0A8I6ADL4_RAT	Serinc3	Serine incorporator 3	A0A8I6ADL4	17.2712	17.4526	17.358	17.5139	17.1243	17.6392	17.9668	17.5012	17.6381	17.9946
+	4.19125	-0.403813	A0A8I6AA08	A0A8I6AA08_RAT	Septin6	Septin	A0A8I6AA08	18.3464	18.4748	18.4109	18.536	18.6032	18.9447	18.9312	18.8893	18.8112	18.8138
+	3.80168	-0.403481	Q498R3	DJC10_RAT	Dnajc10	DnaJ homolog subfamily C member 10	Q498R3	20.117	20.3792	20.4018	20.3844	20.3865	20.7473	20.7782	20.7134	20.6479	20.7994
+	1.42728	-0.403051	Q5RKJ1	MAEA_RAT	Maea	E3 ubiquitin-protein transferase MAEA	Q5RKJ1	16.8726	17.2223	17.0101	17.0588	16.3842	17.4831	17.5034	17.1774	17.2557	17.1437
+	1.57477	-0.401852	G3V8Y7	AP4AT_RAT	Tepsin	AP-4 complex accessory subunit Tepsin	G3V8Y7	16.3149	16.5047	16.7225	16.7076	16.3217	16.8408	16.5266	17.2136	16.8953	17.1044
+	2.21463	-0.401731	P37199	NU155_RAT	Nup155	Nuclear pore complex protein Nup155	P37199	19.304	19.6745	19.6408	19.6181	19.7488	20.1732	20.1215	19.9984	19.7281	19.9736
+	1.47028	-0.401538	F1LMA9	F1LMA9_RAT	Znfx1	Zinc finger, NFX1-type containing 1	F1LMA9	16.9198	17.1177	17.296	17.0884	17.7733	17.8181	17.5466	17.7043	17.495	17.6389
+	2.03892	-0.401419	A0A8I6ANG1	A0A8I6ANG1_RAT	Asb6	Ankyrin repeat and SOCS box-containing 6	A0A8I6ANG1	18.7136	19.0009	18.9407	18.7436	19.1284	19.4752	19.4257	19.367	19.286	18.9803
+	2.52301	-0.401194	Q99N37	RHG17_RAT	Arhgap17	Rho GTPase-activating protein 17	Q99N37	20.0818	20.3948	20.2247	20.3409	19.9192	20.6244	20.6647	20.5662	20.6611	20.451
+	3.24464	-0.400004	D4ADM2	D4ADM2_RAT	Pan3	PAN2-PAN3 deadenylation complex subunit PAN3	D4ADM2	16.5563	16.7802	16.7566	16.6732	16.4625	17.1485	16.9007	17.0737	17.0407	17.0653
+	2.91623	-0.39997	D3ZCD2	D3ZCD2_RAT	Lacc1	Laccase domain containing 1	D3ZCD2	18.1614	17.988	18.0263	17.8914	17.8692	18.3488	18.3356	18.3098	18.6365	18.3055
+	5.25321	-0.399903	Q5XID7	ARMX3_RAT	Armcx3	Armadillo repeat-containing X-linked protein 3	Q5XID7	19.4947	19.4363	19.4892	19.4402	19.3605	19.9022	19.8997	19.8192	19.7453	19.854
+	2.95364	-0.39961	D4A2H2	SPTC1_RAT	Sptlc1	Serine palmitoyltransferase 1	D4A2H2	19.3556	19.5473	19.556	19.6227	19.665	20.0892	20.0942	19.7933	19.895	19.873
+	1.58754	-0.399419	Q9ES39	NDE1_RAT	Nde1	Nuclear distribution protein nudE homolog 1	Q9ES39	16.5707	16.6088	16.3416	16.3526	17.029	17.1775	16.8418	17.1481	16.8168	16.9157
+	1.80721	-0.399397	A0A0G2K8J8	A0A0G2K8J8_RAT	Fam120b	Family with sequence similarity 120B	A0A0G2K8J8	17.2119	17.3849	17.3991	17.2732	17.5463	17.5991	17.4637	17.9507	17.6925	18.1063
+	1.81186	-0.399348	F1LM44	F1LM44_RAT	Klhl13	Kelch-like family member 13	F1LM44	17.633	17.6788	17.9006	17.8083	18.2965	18.4428	18.2295	18.2731	18.2681	18.1006
+	3.73551	-0.398876	D4A208	SRGP2_RAT	Srgap2	SLIT-ROBO Rho GTPase-activating protein 2	D4A208	19.7691	20.0789	20.0126	20.0136	20.0415	20.3151	20.3206	20.4483	20.4077	20.4184
+	2.10492	-0.398475	Q5PQM2	KLC4_RAT	Klc4	Kinesin light chain 4	Q5PQM2	17.905	18.251	18.002	18.3051	18.1515	18.3948	18.2714	18.5375	18.6955	18.7078
+	2.15344	-0.398474	P39069	KAD1_RAT	Ak1	Adenylate kinase isoenzyme 1	P39069	22.059	22.1126	21.9284	22.1213	22.0798	22.2207	22.251	22.6103	22.7721	22.4393
+	2.44111	-0.398356	A0A8I5Y661	A0A8I5Y661_RAT	Fam177a1	Family with sequence similarity 177, member A1	A0A8I5Y661	18.1075	18.019	18.1363	18.1917	18.5609	18.567	18.6454	18.6161	18.5085	18.6703
+	1.91717	-0.39834	D3ZA22	D3ZA22_RAT	Trim47	Tripartite motif-containing 47	D3ZA22	19.6561	19.9992	19.8831	20.0349	19.9617	20.5943	20.4823	20.2297	20.0191	20.2013
+	3.07925	-0.398075	Q811P6	TFB1M_RAT	Tfb1m	Dimethyladenosine transferase 1, mitochondrial	Q811P6	17.4654	17.5533	17.6065	17.4134	17.7449	17.8952	17.7874	18.0525	17.9922	18.0465
+	3.85168	-0.397443	P0C5W1	MAP1S_RAT	Map1s	Microtubule-associated protein 1S	P0C5W1	19.4711	19.6389	19.5958	19.6629	19.7299	19.956	19.8972	20.0893	20.0369	20.1065
+	2.3282	-0.397156	F7EM85	F7EM85_RAT	Fbxo22	F-box protein 22	F7EM85	16.4755	16.5947	16.4601	16.6223	16.15	16.7861	16.804	16.8915	17.0704	16.7365
+	2.09094	-0.396631	Q792Q4	CRIPT_RAT	Cript	Cysteine-rich PDZ-binding protein	Q792Q4	16.3934	16.2361	16.1268	16.4733	NaN	16.7759	16.4569	16.6731	16.912	16.7025
+	3.19209	-0.396622	Q99ML5	PCYOX_RAT	Pcyox1	Prenylcysteine oxidase 1	Q99ML5	21.1389	20.8714	20.9257	20.8447	20.7808	21.2281	21.3604	21.2851	21.4391	21.2319
+	1.62293	-0.396307	P53534;P09812	PYGB_RAT	Pygb	Glycogen phosphorylase, brain form (Fragment)	P53534	21.6054	21.914	21.8818	21.8935	22.19	22.5631	22.5243	22.0633	22.0618	22.2536
+	3.54664	-0.394803	Q5U2N0;F7F0L0	PYRG2_RAT	Ctps2	CTP synthase 2	Q5U2N0	22.2921	22.4972	22.4097	22.5035	22.3884	22.693	22.6861	22.9139	22.9142	22.8577
+	1.65053	-0.394695	D4A8H8	D4A8H8_RAT	Cyfip1	Cytoplasmic FMR1-interacting protein	D4A8H8	20.7031	21.247	21.1216	21.1545	21.5564	21.6036	21.5611	21.5716	21.4423	21.5775
+	2.10352	-0.394043	Q5XIB1	TSSC4_RAT	Tssc4	U5 small nuclear ribonucleoprotein TSSC4	Q5XIB1	17.4077	17.8598	17.483	17.774	17.8207	18.2664	17.8896	18.1101	18.001	18.0482
+	2.50872	-0.393672	A0A8I6GGR3;Q5M7U6	ARP2_RAT	Actr2	Actin-related protein 2	Q5M7U6	22.1577	22.2413	22.2198	22.1675	22.5445	22.5167	22.5127	22.7758	22.6957	22.7984
+	4.08308	-0.39315	A0A0G2K0J7	A0A0G2K0J7_RAT	Ctdp1	protein-serine/threonine phosphatase	A0A0G2K0J7	18.525	18.6375	18.5623	18.7031	18.6486	18.9699	18.9912	18.9752	19.1767	18.9293
+	3.90455	-0.391248	P97519	HMGCL_RAT	Hmgcl	Hydroxymethylglutaryl-CoA lyase, mitochondrial	P97519	20.9732	20.9229	21.0447	20.9672	20.8688	21.1923	21.3103	21.4166	21.4777	21.3362
+	1.73167	-0.390861	Q7TMD5	ZC3HE_RAT	Zc3h14	Zinc finger CCCH domain-containing protein 14	Q7TMD5	17.879	18.2315	18.0318	17.9566	18.2374	18.2378	18.2752	18.8542	18.3972	18.5263
+	1.90399	-0.39067	A0A8I6A4J8	A0A8I6A4J8_RAT	Anapc1	Anaphase promoting complex subunit 1	A0A8I6A4J8	18.4905	18.9921	18.8923	18.9719	19.0308	19.3452	19.2865	19.3552	18.9864	19.3576
+	1.6195	-0.390373	P55770;A0A8I5ZY99	NH2L1_RAT	Snu13	NHP2-like protein 1	P55770	20.0156	20.1427	20.1377	20.0973	19.5235	20.3336	20.2645	20.4498	20.1887	20.6322
+	2.31498	-0.390112	D3ZZL3	D3ZZL3_RAT	Naglu	N-acetyl-alpha-glucosaminidase	D3ZZL3	19.5376	19.2996	19.462	19.2635	19.035	19.6275	19.5657	19.8554	19.766	19.7337
+	2.27835	-0.390036	D4ACW1	D4ACW1_RAT	Nop2	NOP2 nucleolar protein	D4ACW1	18.9913	19.0915	19.1871	19.3111	18.8363	19.36	19.4298	19.6523	19.3363	19.5891
+	2.53075	-0.389886	Q9Z272	GIT1_RAT	Git1	ARF GTPase-activating protein GIT1	Q9Z272	19.546	19.9674	19.8435	20.0279	19.9723	20.1954	20.1707	20.3076	20.3206	20.3122
+	4.22634	-0.389746	Q68FT3	PYRD2_RAT	Pyroxd2	Pyridine nucleotide-disulfide oxidoreductase domain-containing protein 2	Q68FT3	18.4389	18.4944	18.5119	18.4367	18.3535	18.7134	18.7696	18.8727	18.8733	18.9551
+	2.50704	-0.389647	A0A8I6AMY8	A0A8I6AMY8_RAT	Eif4g3	Eukaryotic translation initiation factor 4 gamma, 3	A0A8I6AMY8	17.7943	17.9545	17.9735	18.0162	18.2346	18.4913	18.4862	18.3806	18.1567	18.4065
+	2.16151	-0.388966	D3ZHB7	D3ZHB7_RAT	Ube3c	HECT-type E3 ubiquitin transferase	D3ZHB7	18.8616	19.1535	19.1045	19.1967	19.5292	19.5268	19.5418	19.581	19.5909	19.5496
+	2.72636	-0.388749	D4AEP0	D4AEP0_RAT	Adss	Adenylosuccinate synthetase isozyme 2	D4AEP0	22.4446	22.4891	22.4975	22.4812	22.2496	22.6886	22.7236	22.8847	23.0743	22.7345
+	2.03644	-0.387247	Q5U301	AKAP2_RAT	Akap2	A-kinase anchor protein 2	Q5U301	21.0079	21.1435	21.0327	21.1172	21.4214	21.3207	21.3669	21.7438	21.7111	21.5165
+	3.74471	-0.386987	F1LNQ9	F1LNQ9_RAT	Clasp1	Cytoplasmic linker associated protein 1	F1LNQ9	21.7379	22.0079	21.9744	22.0202	22.0226	22.3056	22.3012	22.4289	22.3228	22.3396
+	3.63038	-0.386869	F1M9V7	F1M9V7_RAT	Npepps	Aminopeptidase	F1M9V7	22.2104	22.4191	22.3655	22.4058	22.4044	22.6342	22.6431	22.8171	22.8761	22.7689
+	3.98131	-0.386864	D3ZAH3	D3ZAH3_RAT	Nedd1	NEDD1 gamma-tubulin ring complex targeting factor	D3ZAH3	20.8271	21.0204	21.0931	21.0291	21.0283	21.4541	21.3029	21.3225	21.4391	21.4137
+	2.03463	-0.385533	O88496	VKGC_RAT	Ggcx	Vitamin K-dependent gamma-carboxylase	O88496	20.382	20.4609	20.5294	20.3873	20.0503	20.9303	20.8777	20.6844	20.4918	20.7535
+	5.02112	-0.385422	D4A3T4	D4A3T4_RAT	Zfyve1	Zinc finger FYVE-type containing 1	D4A3T4	20.1035	20.0995	20.0896	20.0303	20.132	20.3741	20.4297	20.4731	20.5725	20.5326
+	1.96841	-0.384581	Q62796	RBP1_RAT	Ralbp1	RalA-binding protein 1	Q62796	17.9253	18.32	17.8612	18.3871	18.2987	18.6434	18.4721	18.4729	18.6304	18.4964
+	3.45587	-0.384124	Q62952	DPYL3_RAT	Dpysl3	Dihydropyrimidinase-related protein 3	Q62952	21.9412	22.0872	21.9861	22.0596	22.0562	22.5167	22.5468	22.3732	22.3987	22.2156
+	1.94903	-0.384008	A0A8I5YC36	A0A8I5YC36_RAT	Ranbp2	RAN binding protein 2	A0A8I5YC36	19.2774	19.6436	19.5413	19.5956	19.1428	19.974	19.9246	19.8302	19.5996	19.7923
+	3.01975	-0.383904	Q6P7A2	UBE4A_RAT	Ube4a	Ubiquitin conjugation factor E4 A	Q6P7A2	18.6517	18.8553	18.7771	18.9125	19.056	19.1452	19.2187	19.3424	19.2743	19.1914
+	3.91777	-0.383874	O35397	CASP6_RAT	Casp6	Caspase-6	O35397	19.5242	19.3308	19.5428	19.386	19.4895	19.8443	19.9159	19.8325	19.8961	19.7039
+	1.72661	-0.383177	Q6W3E9	P4HA3_RAT	P4ha3	Prolyl 4-hydroxylase subunit alpha-3	Q6W3E9	17.1954	17.2176	17.384	17.1121	16.758	17.7578	17.2643	17.536	17.4749	17.5499
+	2.07915	-0.382784	Q9ERM3	DGAT1_RAT	Dgat1	Diacylglycerol O-acyltransferase 1	Q9ERM3	18.1448	17.924	18.0043	18.2458	17.7471	18.6028	18.5112	18.3133	18.2883	18.2642
+	3.69645	-0.382676	B2GV54	NCEH1_RAT	Nceh1	Neutral cholesterol ester hydrolase 1	B2GV54	19.9915	19.8447	19.8133	19.8238	19.9345	20.2415	20.1885	20.2662	20.4458	20.1792
+	2.32929	-0.381189	Q7TPL3	BACD3_RAT	Kctd10	BTB/POZ domain-containing adapter for CUL3-mediated RhoA degradation protein 3	Q7TPL3	18.312	18.1436	18.3949	18.5423	18.0408	18.7755	18.6207	18.7264	18.68	18.5369
+	1.96842	-0.380993	Q58FK9	KAT3_RAT	Kyat3	Kynurenine--oxoglutarate transaminase 3	Q58FK9	18.6482	18.5873	18.7496	18.5725	18.3824	18.7278	18.7435	19.0622	19.2096	19.102
+	2.72572	-0.380383	F7FLB2	F7FLB2_RAT	Pgm2	phosphoglucomutase (alpha-D-glucose-1,6-bisphosphate-dependent)	F7FLB2	21.5463	21.7373	21.6801	21.7091	21.7173	21.889	21.88	22.1818	22.259	22.0821
+	1.5655	-0.379506	A0A0G2K8E5	A0A0G2K8E5_RAT	Ints10	Integrator complex subunit 10	A0A0G2K8E5	17.6909	18.1376	17.9611	18.2741	17.6704	18.5592	18.4026	18.2728	18.1127	18.2842
+	2.41288	-0.378063	Q9Z118	PTBP3_RAT	Ptbp3	Polypyrimidine tract-binding protein 3	Q9Z118	18.5265	18.6249	18.7378	18.7023	18.2825	19.0343	19.0047	18.924	18.7812	19.0201
+	2.24535	-0.377516	D3ZFK6	D3ZFK6_RAT	Atg16l1	Autophagy related 16-like 1	D3ZFK6	17.4715	17.601	17.4737	17.859	17.8861	18.0115	17.971	18.1903	17.9389	18.0672
+	1.7389	-0.377377	Q75PQ8	ORC2_RAT	Orc2	Origin recognition complex subunit 2	Q75PQ8	16.6393	16.7362	16.6433	16.885	17.2278	17.3094	17.2441	16.9692	17.3284	17.1676
+	3.26715	-0.376371	P15337;F7FD47	CREB1_RAT	Creb1	Cyclic AMP-responsive element-binding protein 1	P15337	17.7137	17.8764	17.7034	17.8658	17.7085	18.1704	18.0996	18.0941	18.3515	18.034
+	2.66323	-0.376132	Q5M7V7	FAKD2_RAT	Fastkd2	FAST kinase domain-containing protein 2, mitochondrial	Q5M7V7	19.154	19.4958	19.4216	19.3777	19.5056	19.8679	19.8949	19.7174	19.5848	19.7704
+	2.49245	-0.375765	Q5BK26	PLPL7_RAT	Pnpla7	Patatin-like phospholipase domain-containing protein 7	Q5BK26	16.9628	17.2499	17.2414	17.225	17.4108	17.4762	17.4576	17.7434	17.6489	17.6427
+	2.59773	-0.375481	F1LWB9	F1LWB9_RAT	Ankrd50	Ankyrin repeat domain 50	F1LWB9	18.0824	18.2363	18.3377	18.3371	18.5681	18.6167	18.6004	18.694	18.7414	18.7864
+	2.27827	-0.375435	Q6J1Y9	UBP19_RAT	Usp19	Ubiquitin carboxyl-terminal hydrolase 19	Q6J1Y9	18.5764	18.7964	18.7074	18.8101	19.1062	19.3026	19.2598	19.0721	19.1585	19.0808
+	1.92361	-0.375274	A0A0G2JZH4	A0A0G2JZH4_RAT	Slc35a1	Solute carrier family 35 member A1	A0A0G2JZH4	18.9014	18.9263	18.9185	18.7576	18.771	19.549	19.3581	19.1803	18.8874	19.1763
+	2.40408	-0.375269	P70705	ATP7A_RAT	Atp7a	Copper-transporting ATPase 1	P70705	18.7304	18.6237	18.6425	18.6508	18.3852	18.8261	18.8002	19.1119	19.0066	19.1643
+	2.99309	-0.375201	Q78EJ9	CAN8_RAT	Capn8	Calpain-8	Q78EJ9	19.1455	19.4195	19.3882	19.5559	19.2335	19.7409	19.7494	19.648	19.7347	19.7457
+	2.59703	-0.375031	Q4KM77	EI24_RAT	Ei24	Etoposide-induced protein 2.4 homolog	Q4KM77	18.7665	18.7533	18.7005	18.6893	19.1085	19.2303	19.1443	19.0417	19.2446	19.2325
+	1.68893	-0.373883	P21575	DYN1_RAT	Dnm1	Dynamin-1	P21575	21.4799	21.7352	21.6754	21.7008	22.2319	22.0491	22.1018	22.217	22.1	22.2247
+	4.40002	-0.372956	M0RAI4	M0RAI4_RAT	Ears2	Probable glutamate--tRNA ligase, mitochondrial	M0RAI4	17.1197	17.1498	17.3278	17.2853	17.2167	17.6153	17.5179	17.5582	17.6227	17.6501
+	4.3852	-0.371913	D4ABP9	FBX3_RAT	Fbxo3	F-box only protein 3	D4ABP9	17.4066	17.5795	17.5101	17.4897	17.5567	17.8144	17.8576	17.9898	17.931	17.8095
+	1.5115	-0.371643	P25286	VPP1_RAT	Atp6v0a1	V-type proton ATPase 116 kDa subunit a 1	P25286	19.9522	20.1265	20.2362	20.1242	19.53	20.3808	20.3998	20.1669	20.2964	20.5835
+	2.47936	-0.370906	O70277	TRIM3_RAT	Trim3	Tripartite motif-containing protein 3	O70277	18.7587	18.8069	18.8105	18.7869	18.7496	19.0234	18.8877	19.3083	19.1789	19.3688
+	2.77893	-0.370528	A0A0G2JZ84	A0A0G2JZ84_RAT	Epg5	Ectopic P-granules autophagy protein 5 homolog	A0A0G2JZ84	16.2683	16.5303	16.4401	16.4082	16.3455	16.6575	16.7441	16.6324	16.8069	17.0043
+	1.83926	-0.37014	Q9R1Q2	CCNL1_RAT	Ccnl1	Cyclin-L1	Q9R1Q2	17.6194	17.7822	17.894	17.9436	17.2936	18.1128	18.0494	18.097	18.0096	18.1145
+	2.43173	-0.369101	E9PU29	E9PU29_RAT	Rnf31	RBR-type E3 ubiquitin transferase	E9PU29	17.121	17.4569	17.5154	17.5901	17.4698	17.7429	17.745	17.8088	17.7412	17.9608
+	1.73337	-0.368322	P04642;A0A8I6ASS6;A0A8I6GK09	LDHA_RAT	Ldha	L-lactate dehydrogenase A chain	P04642	27.2799	27.4591	27.3966	27.3422	27.0687	27.4204	27.4232	27.8486	27.8932	27.8026
+	1.60955	-0.367847	Q4V887	S39A6_RAT	Slc39a6	Zinc transporter ZIP6	Q4V887	19.1628	19.1234	18.9328	19.0498	18.6725	19.1611	19.1067	19.6504	19.4073	19.4551
+	2.27335	-0.367645	O09014	S15A4_RAT	Slc15a4	Solute carrier family 15 member 4	O09014	18.1418	18.0669	18.2384	18.0984	17.7398	18.4908	18.3766	18.4674	18.261	18.5278
+	1.61346	-0.367287	A0A8I6GK03	A0A8I6GK03_RAT	Tubgcp4	Gamma-tubulin complex component	A0A8I6GK03	16.9825	17.3093	17.1832	17.4139	17.5086	17.6472	17.5798	18.0045	17.437	17.5655
+	2.35049	-0.366855	Q02293	FNTB_RAT	Fntb	Protein farnesyltransferase subunit beta	Q02293	18.4607	18.4347	18.4778	18.5054	18.2818	18.6181	18.5697	18.8971	18.9815	18.9283
+	3.40398	-0.3668	F7FFR1	F7FFR1_RAT	Rars2	arginine--tRNA ligase	F7FFR1	18.1027	18.264	18.4168	18.3454	18.2432	18.7389	18.6934	18.6199	18.6121	18.5418
+	1.81454	-0.366767	O55165	KIF3C_RAT	Kif3c	Kinesin-like protein KIF3C	O55165	17.9649	18.1176	18.2469	18.3824	17.7468	18.4826	18.4166	18.5242	18.3057	18.5632
+	2.56513	-0.366268	A0A0G2JXM5	A0A0G2JXM5_RAT	Poldip3	DNA polymerase delta interacting protein 3	A0A0G2JXM5	18.1384	18.2513	18.244	18.2558	18.2346	18.7114	18.6523	18.6943	18.2642	18.6333
+	1.63792	-0.365715	F1LSP9	F1LSP9_RAT	Fggy	FGGY carbohydrate kinase domain containing	F1LSP9	17.1977	17.4624	17.2716	17.4277	NaN	NaN	17.419	17.6946	17.8683	17.8405
+	4.03608	-0.365612	Q5PQK1	SEP10_RAT	Septin10	Septin-10	Q5PQK1	18.4638	18.6527	18.6237	18.6611	18.5825	19.0878	18.9454	18.9863	18.8845	18.9079
+	2.91918	-0.364671	F1LXF1	BCR_RAT	Bcr	Breakpoint cluster region protein	F1LXF1	18.5035	18.8779	18.617	18.6406	18.789	19.0013	19.0844	19.1703	18.998	18.9974
+	2.43583	-0.363461	Q2TL32	UBR4_RAT	Ubr4	E3 ubiquitin-protein ligase UBR4	Q2TL32	21.225	21.6746	21.5991	21.6405	21.7242	21.9232	21.9365	21.9539	21.9137	21.9534
+	1.80369	-0.362913	B0BNI2	B0BNI2_RAT	Wdr74	WD repeat domain 74	B0BNI2	16.6707	16.5747	16.5607	16.8334	16.3467	16.6271	16.9297	17.1024	17.0736	17.0679
+	4.1895	-0.362064	Q2KJ09	UBP16_RAT	Usp16	Ubiquitin carboxyl-terminal hydrolase 16	Q2KJ09	17.4128	17.4029	17.2538	17.3299	17.2789	17.6025	17.7072	17.7823	17.7654	17.6314
+	2.23995	-0.361298	G3V6D1	G3V6D1_RAT	Nagpa	N-acetylglucosamine-1-phosphodiester alpha-N-acetylglucosaminidase	G3V6D1	18.6895	18.487	18.5397	18.3774	18.2345	18.6383	18.7395	18.9467	18.8954	18.9147
+	1.55575	-0.361106	D3ZA46	D3ZA46_RAT	Gmip	Gem-interacting protein	D3ZA46	16.4291	16.1057	16.5165	16.4412	15.9426	16.3776	16.5926	16.7733	16.7157	16.7815
+	1.98444	-0.360907	Q8VI02	PP4R1_RAT	Ppp4r1	Serine/threonine-protein phosphatase 4 regulatory subunit 1	Q8VI02	19.2132	19.5001	19.2772	19.3858	19.6336	19.6218	19.6086	19.8457	20.0222	19.716
+	1.84196	-0.360469	Q6MG77	DXO_RAT	Dxo	Decapping and exoribonuclease protein	Q6MG77	17.9577	17.8363	17.9876	17.5958	17.7764	18.0608	17.9424	18.151	18.3805	18.4214
+	1.59336	-0.359954	A0A8I6A6S4	A0A8I6A6S4_RAT	Stim2	Stromal interaction molecule 2	A0A8I6A6S4	16.9959	17.1003	16.8066	17.0693	17.2588	17.453	17.5148	17.0177	17.6725	17.3727
+	4.02714	-0.359008	Q64566	AT2C1_RAT	Atp2c1	Calcium-transporting ATPase type 2C member 1	Q64566	18.444	18.5389	18.4846	18.457	18.2826	18.8497	18.8742	18.7486	18.7664	18.7633
+	2.00214	-0.358952	P97849	S27A1_RAT	Slc27a1	Long-chain fatty acid transport protein 1	P97849	19.5354	19.741	19.6581	19.7414	19.4521	19.7789	19.7576	20.1227	20.0759	20.1876
+	2.55984	-0.358944	A0A8I5XWD7	A0A8I5XWD7_RAT	Ppip5k2	Inositol hexakisphosphate and diphosphoinositol-pentakisphosphate kinase	A0A8I5XWD7	16.482	16.3569	16.3098	16.4046	NaN	16.5823	NaN	16.8783	16.7215	16.807
+	1.68856	-0.358728	B1WBW4	ARM10_RAT	Armc10	Armadillo repeat-containing protein 10	B1WBW4	19.3015	19.2803	19.2993	19.2462	18.8706	19.3357	19.368	19.661	19.5941	19.8327
+	1.74206	-0.358727	A0A8J8YFM3	A0A8J8YFM3_RAT	Phkb	Phosphorylase b kinase regulatory subunit	A0A8J8YFM3	16.3867	16.7583	16.5853	16.6799	16.2165	16.8026	16.9453	16.967	16.6553	17.0501
+	1.65889	-0.358718	D9I2F9	NL1A1_RAT	Nlrp1a	NACHT, LRR and PYD domains-containing protein 1a allele 1	D9I2F9	15.9332	16.3297	16.5189	16.4436	16.5749	16.8794	16.7021	16.6264	16.7989	16.5872
+	3.32691	-0.358594	Q5RJS6	MSPD1_RAT	Mospd1	Motile sperm domain-containing protein 1	Q5RJS6	17.8593	17.6702	17.6377	17.5561	17.5394	18.0811	18.0736	17.967	17.9633	17.9707
+	1.92657	-0.358513	D4A2B7	AFG2B_RAT	Afg2b	ATPase family gene 2 protein homolog B	D4A2B7	19.4554	19.5229	19.7037	19.9155	19.3171	19.8733	19.9402	19.9364	19.8751	20.0822
+	1.79516	-0.357232	A0A0G2JZ38	A0A0G2JZ38_RAT	Fhod1	Formin homology 2 domain containing 1	A0A0G2JZ38	18.9782	19.3337	19.242	19.3205	19.5136	19.8485	19.7939	19.5782	19.4863	19.4673
+	4.80891	-0.355811	F1M8K0	F1M8K0_RAT	Dag1	Dystroglycan 1	F1M8K0	21.34	21.2388	21.2501	21.1708	21.1325	21.5269	21.6006	21.5945	21.609	21.5803
+	3.62404	-0.355715	D3ZR43	D3ZR43_RAT	Angpt4	Angiopoietin 4	D3ZR43	19.0709	19.1613	19.1302	19.0981	19.3574	19.4454	19.5404	19.5681	19.4751	19.5675
+	2.15034	-0.355325	P36372	TAP2_RAT	Tap2	Antigen peptide transporter 2	P36372	22.109	22.3787	22.251	22.3071	21.947	22.712	22.6845	22.4533	22.5218	22.3979
+	1.69151	-0.354877	E9PU10	E9PU10_RAT	Ifi47	Interferon gamma inducible protein 47	E9PU10	21.2744	21.2297	21.2166	21.2006	20.6893	21.4772	21.5056	21.442	21.658	21.3022
+	1.87829	-0.354842	G3V658	G3V658_RAT	Dtx2	E3 ubiquitin-protein ligase	G3V658	16.5369	16.7269	16.7058	16.4686	16.2475	16.6599	17.0195	16.8684	16.8585	17.0535
+	1.67836	-0.354479	A0A1B0GWR7;D3ZFL6;A0A8I5ZUR2;D4A2R5	A0A8I5ZUR2_RAT	Mex3d	Mex-3 RNA binding family member D	A0A8I5ZUR2	17.2838	17.5602	17.4282	17.5157	17.9029	17.8031	17.7432	18.1101	17.8102	17.9967
+	4.81991	-0.354203	Q6IRE4	TS101_RAT	Tsg101	Tumor susceptibility gene 101 protein	Q6IRE4	19.2689	19.3354	19.3564	19.3223	19.3649	19.7761	19.6771	19.6679	19.5704	19.7274
+	2.0829	-0.353716	A0A8I6AD67	A0A8I6AD67_RAT	Parp9	Poly [ADP-ribose] polymerase	A0A8I6AD67	20.532	20.726	20.6732	20.706	20.6498	20.8121	20.7508	21.1474	21.2219	21.1234
+	2.81318	-0.353451	Q6AYC2	IRGM_RAT	Irgm	Immunity-related GTPase family M protein	Q6AYC2	21.2088	21.4441	21.3616	21.368	21.0451	21.6409	21.6799	21.6538	21.6734	21.5467
+	2.5587	-0.35335	Q68FS8	Q68FS8_RAT	Rtca	RNA 3'-terminal-phosphate cyclase (ATP)	Q68FS8	20.5796	20.7637	20.7107	20.6615	20.9798	20.9862	20.9818	21.12	21.2351	21.1388
+	1.61371	-0.353268	Q9QYN5	BCL10_RAT	Bcl10	B-cell lymphoma/leukemia 10	Q9QYN5	17.368	17.1199	17.2843	17.4826	17.7624	17.9726	17.7857	17.8085	17.6242	17.5926
+	2.0218	-0.352574	P36370	TAP1_RAT	Tap1	Antigen peptide transporter 1	P36370	22.3987	22.6075	22.5891	22.5593	22.0877	22.8856	22.8903	22.7702	22.7206	22.7385
+	3.07432	-0.352557	D3ZSC2	D3ZSC2_RAT	Pdcd2l	Programmed cell death 2-like	D3ZSC2	19.3588	19.312	19.3004	19.3477	19.3837	19.503	19.6318	19.6713	19.9014	19.758
+	2.42234	-0.352321	A0A0G2K9M5	A0A0G2K9M5_RAT	Tbc1d8b	TBC1 domain family member 8B	A0A0G2K9M5	17.6467	17.7916	17.6905	17.8499	17.3932	18.1263	18.0597	17.9566	18.067	17.9238
+	3.51521	-0.351656	D3ZUK4	D3ZUK4_RAT	Trim33	RING-type E3 ubiquitin transferase	D3ZUK4	18.3713	18.3159	18.3809	18.45	18.3021	18.7916	18.8425	18.7483	18.5589	18.6373
+	2.52984	-0.351323	A0A8J8YPS9	A0A8J8YPS9_RAT	RT1-CE16	RT1 class I, locus CE16	A0A8J8YPS9	18.5925	18.5508	18.7359	18.6848	18.5517	19.0568	18.8361	19.0034	18.7827	19.1933
+	1.81029	-0.349315	A0A8I6G4T5	A0A8I6G4T5_RAT	Rbks	Ribokinase	A0A8I6G4T5	18.92	18.7506	18.85	18.748	18.4934	18.9506	18.8987	19.2793	19.3383	19.0417
+	2.92191	-0.349165	A0A0G2K6F1	A0A0G2K6F1_RAT	Tcp11l1	T-complex 11 like 1	A0A0G2K6F1	20.2681	20.3395	20.402	20.3422	20.3162	20.548	20.5406	20.7496	20.9047	20.6709
+	2.632	-0.349096	A0A0G2JVI4	A0A0G2JVI4_RAT	Fcsk	Fucose kinase	A0A0G2JVI4	18.2381	18.5449	18.498	18.4009	18.3578	18.5979	18.636	18.8473	18.8179	18.8862
+	2.26734	-0.34873	Q923W4	HDGR3_RAT	Hdgfl3	Hepatoma-derived growth factor-related protein 3	Q923W4	18.9354	18.7882	18.7512	18.9361	18.6004	19.2394	19.0775	19.229	19.2884	18.9207
+	2.7088	-0.348234	D3Z8Q5	D3Z8Q5_RAT	Tusc2	Tumor suppressor 2, mitochondrial calcium regulator	D3Z8Q5	16.7802	16.7532	16.7718	16.8412	17.0674	17.1298	17.0281	17.289	17.2961	17.2119
+	2.86812	-0.346966	Q5U2U8	Q5U2U8_RAT	Bag3	BAG cochaperone 3	Q5U2U8	21.1742	21.4377	21.3013	21.4131	21.5149	21.8073	21.7361	21.6515	21.79	21.591
+	1.67094	-0.346456	D3ZF52;P61314;A0A8I5ZY58;A0A8I6A471	RL15_RAT	Rpl15	Large ribosomal subunit protein eL15	P61314	23.2586	23.5764	23.5774	23.3622	23.7336	23.9296	23.8556	23.8354	23.5443	24.0756
+	2.21354	-0.346194	F1LP64	TRIPC_RAT	Trip12	E3 ubiquitin-protein ligase TRIP12	F1LP64	18.7351	18.9967	18.971	19.0359	19.0454	19.1065	19.1885	19.4863	19.2737	19.4601
+	3.3281	-0.345583	Q4TU93	MRC2_RAT	Mrc2	C-type mannose receptor 2	Q4TU93	22.4619	22.2335	22.3663	22.227	22.1584	22.6917	22.7022	22.5951	22.6212	22.565
+	2.60392	-0.344669	Q7M6Z3	SMYD2_RAT	Smyd2	N-lysine methyltransferase SMYD2	Q7M6Z3	18.0777	18.1409	18.16	17.8894	17.952	18.5667	18.4672	18.2232	18.326	18.3602
+	1.73546	-0.344648	Q1HCL7	NAKD2_RAT	Nadk2	NAD kinase 2, mitochondrial	Q1HCL7	18.7538	18.4417	18.7346	18.5458	18.6521	18.8504	18.8565	18.893	19.3726	18.8786
+	2.37589	-0.344634	Q4V794	Q4V794_RAT	Vps37a	VPS37A subunit of ESCRT-I	Q4V794	21.3085	21.3291	21.3368	21.4006	20.98	21.6211	21.4393	21.6714	21.6882	21.6582
+	2.87746	-0.343799	Q3KRC5	DUS3L_RAT	Dus3l	tRNA-dihydrouridine(47) synthase [NAD(P)(+)]-like	Q3KRC5	19.1609	19.2598	19.1609	19.244	19.0375	19.6844	19.6084	19.5008	19.3504	19.438
+	3.61999	-0.343757	Q8VD52	PLPP_RAT	Pdxp	Chronophin	Q8VD52	19.6702	19.7623	19.6398	19.7429	19.5557	20.0647	19.9963	20.0113	20.1301	19.8873
+	1.72026	-0.342934	B2RYG7	DOK3_RAT	Dok3	Docking protein 3	B2RYG7	18.4981	18.9954	18.9942	18.8861	19.0295	19.1259	19.1843	19.263	19.4489	19.096
+	2.09954	-0.342894	B1WC44	B1WC44_RAT	Nmd3	60S ribosomal export protein NMD3	B1WC44	17.8762	18.1855	18.1824	18.2157	18.4743	18.5017	18.4971	18.5742	18.596	18.4794
+	2.47272	-0.342426	F7EPZ4	F7EPZ4_RAT	Dis3	DIS3 homolog, exosome endoribonuclease and 3'-5' exoribonuclease	F7EPZ4	18.1863	18.5028	18.4493	18.4408	18.6524	18.875	18.8646	18.7127	18.781	18.7103
+	4.52066	-0.342112	B5DF48	B5DF48_RAT	Tyw1	tRNA 4-demethylwyosine synthase (AdoMet-dependent)	B5DF48	19.8504	19.8929	19.9735	19.8216	20.0299	20.2629	20.2187	20.2649	20.2409	20.2913
+	2.91213	-0.342048	Q63699	CDK2_RAT	Cdk2	Cyclin-dependent kinase 2	Q63699	18.3818	18.5167	18.4313	18.472	18.3581	18.9962	18.7857	18.7374	18.7501	18.6006
+	2.23694	-0.340821	Q6AYD2	STN1_RAT	Stn1	CST complex subunit STN1	Q6AYD2	17.7465	17.9923	18.0095	17.9746	17.6296	18.2742	18.0357	18.3113	18.1741	18.2613
+	2.79849	-0.340166	F1M4I4	F1M4I4_RAT	Vps51	Vacuolar protein sorting-associated protein 51 homolog	F1M4I4	17.8766	18.1954	18.1004	18.2105	18.2985	18.4675	18.4695	18.479	18.455	18.5112
+	3.41412	-0.339636	D3ZXL1	D3ZXL1_RAT	Arih1	RBR-type E3 ubiquitin transferase	D3ZXL1	20.2563	20.4264	20.4208	20.4348	20.3069	20.5895	20.637	20.7246	20.8498	20.7426
+	1.8624	-0.338864	Q5XI13	GRWD1_RAT	Grwd1	Glutamate-rich WD repeat-containing protein 1	Q5XI13	19.6591	19.9647	19.8618	19.9001	20.2835	20.351	20.3671	20.1776	20.2444	20.2235
+	2.85232	-0.338779	P62916	TF2B_RAT	Gtf2b	Transcription initiation factor IIB	P62916	19.6597	19.7903	19.622	19.7821	19.9355	20.1573	20.2086	20.0583	20.11	19.9495
+	3.12553	-0.338465	A0A0G2K542	A0A0G2K542_RAT	Ugp2	UTP--glucose-1-phosphate uridylyltransferase	A0A0G2K542	21.4044	21.5677	21.5494	21.5975	21.3153	21.7406	21.7495	21.8441	21.892	21.9004
+	2.10878	-0.337612	M0R4F8	DNMBP_RAT	Dnmbp	Dynamin-binding protein	M0R4F8	17.6031	17.9848	17.9241	18.0904	17.7724	18.3023	18.3284	18.1826	18.1126	18.1369
+	2.55722	-0.336338	D3ZX06	D3ZX06_RAT	Ghdc	GH3 domain containing	D3ZX06	19.7997	19.9643	19.9324	19.9295	20.0721	20.1146	20.1447	20.4209	20.4264	20.2731
+	2.72939	-0.33528	Q9Z1A5	ULA1_RAT	Nae1	NEDD8-activating enzyme E1 regulatory subunit	Q9Z1A5	19.4677	19.6091	19.5583	19.6903	19.6865	19.7861	19.8444	20.0788	20.0805	19.8986
+	2.34996	-0.335269	D3ZJJ0	D3ZJJ0_RAT	Mindy4	Ubiquitin carboxyl-terminal hydrolase MINDY	D3ZJJ0	16.5569	16.8528	16.9534	16.7774	16.8445	17.3141	17.136	17.1684	17.015	17.0279
+	3.33908	-0.33512	P97536	CAND1_RAT	Cand1	Cullin-associated NEDD8-dissociated protein 1	P97536	21.757	22.0032	21.9693	21.9722	22.0827	22.3407	22.3164	22.2721	22.321	22.2098
+	2.93515	-0.335056	Q9WVR3	SHIP2_RAT	Inppl1	Phosphatidylinositol 3,4,5-trisphosphate 5-phosphatase 2	Q9WVR3	19.2265	19.4675	19.2893	19.4524	19.5611	19.7153	19.6449	19.8227	19.763	19.7263
+	3.39599	-0.334885	G3V928	LRP1_RAT	Lrp1	Prolow-density lipoprotein receptor-related protein 1	G3V928	22.2459	22.3532	22.3494	22.3159	22.5217	22.7265	22.799	22.6576	22.5849	22.6923
+	2.95605	-0.334368	Q6AXQ5	PDE12_RAT	Pde12	2',5'-phosphodiesterase 12	Q6AXQ5	19.5134	19.7994	19.7059	19.7014	19.7032	19.9314	19.8881	20.1133	20.1354	20.027
+	2.38829	-0.334352	Q9EPX0	HSPB8_RAT	Hspb8	Heat shock protein beta-8	Q9EPX0	20.8093	21.0509	20.9959	21.1428	21.2839	21.4317	21.3857	21.2789	21.415	21.4432
+	1.66252	-0.333619	E9PU02	E9PU02_RAT	Trappc9	Trafficking protein particle complex subunit 9	E9PU02	18.993	19.4373	19.2704	19.3284	19.6511	19.5763	19.615	19.7674	19.591	19.7985
+	2.22412	-0.33331	F1LZ43	F1LZ43_RAT	Dip2a	Disco-interacting protein 2 homolog A	F1LZ43	16.6053	16.6934	16.8648	16.9611	16.9043	17.0289	17.2287	17.1732	16.9743	17.2904
+	1.9767	-0.332919	Q5EB90	Q5EB90_RAT	Polr2c	RNA polymerase II subunit C	Q5EB90	18.6382	18.9324	18.693	18.8625	19.0873	19.354	19.2449	19.1774	19.0293	19.0724
+	1.90982	-0.332134	A0A8I6A1H4	A0A8I6A1H4_RAT	Tmppe	Transmembrane protein with metallophosphoesterase domain	A0A8I6A1H4	17.2425	17.4091	17.2741	17.3375	17.3888	17.7756	17.9449	17.454	17.429	17.7092
+	3.42034	-0.332065	Q9QZR6	SEPT9_RAT	Septin9	Septin-9	Q9QZR6	22.6617	22.9131	22.7847	22.8663	22.9884	23.1582	23.1802	23.1722	23.2046	23.1595
+	3.0117	-0.331975	B5DEQ3	XPP3_RAT	Xpnpep3	Xaa-Pro aminopeptidase 3	B5DEQ3	18.92	19.0049	18.9195	18.8858	18.7214	19.1883	19.3173	19.1684	19.3402	19.0974
+	1.67888	-0.331407	D3Z955	D3Z955_RAT	Pgm2l1	Phosphoglucomutase 2-like 1	D3Z955	16.673	17.0425	16.8713	17.0769	16.7417	17.1988	17.2232	17.3268	16.9112	17.4023
+	1.8902	-0.33105	Q5PQV5	TPBG_RAT	Tpbg	Trophoblast glycoprotein	Q5PQV5	19.8129	19.7	19.852	19.6189	19.5286	20.2648	20.2077	19.8914	19.9542	19.8497
+	3.459	-0.330734	A0A8I5Y9A0	A0A8I5Y9A0_RAT	Tex264	Testis expressed 264	A0A8I5Y9A0	21.9613	21.8012	21.8843	21.8011	21.6763	22.133	22.1524	22.1713	22.2498	22.0713
+	1.82919	-0.330684	P07633	PCCB_RAT	Pccb	Propionyl-CoA carboxylase beta chain, mitochondrial	P07633	18.39	18.5352	18.4976	18.4524	18.1889	18.9328	18.9508	18.6601	18.4883	18.6855
+	4.10141	-0.330355	O08587	NUP50_RAT	Nup50	Nuclear pore complex protein Nup50	O08587	19.5843	19.7595	19.7236	19.7111	19.6519	20.0636	20.0299	20.0855	19.898	20.0052
+	2.46732	-0.33025	P69060	NEUA_RAT	Cmas	N-acylneuraminate cytidylyltransferase	P69060	17.2121	17.497	17.3878	17.3637	17.3332	17.5517	17.5065	17.8115	17.7697	17.8055
+	2.44404	-0.330046	Q2PWT8	AP4M1_RAT	Ap4m1	AP-4 complex subunit mu-1	Q2PWT8	17.6118	17.7474	17.8566	17.9022	17.9617	18.2367	18.0358	18.0691	18.0844	18.3039
+	2.18849	-0.329571	P05065	ALDOA_RAT	Aldoa	Fructose-bisphosphate aldolase A	P05065	25.1317	25.3025	25.1908	25.3058	25.0461	25.3995	25.4009	25.6194	25.7769	25.4282
+	2.14638	-0.329556	Q6AYT5	ARMT1_RAT	Armt1	Damage-control phosphatase ARMT1	Q6AYT5	18.9314	19.2102	19.025	19.0721	19.133	19.2392	19.2265	19.4897	19.6449	19.4191
+	3.18466	-0.329446	Q5PQL7	ITM2C_RAT	Itm2c	Integral membrane protein 2C	Q5PQL7	17.5829	17.7124	17.7266	17.7594	17.9203	18.0769	18.0116	18.0053	18.1586	18.0965
+	2.95413	-0.328769	P14668	ANXA5_RAT	Anxa5	Annexin A5	P14668	25.3471	25.1095	25.2046	25.0475	25.3054	25.5209	25.5496	25.4944	25.6503	25.4428
+	1.75688	-0.327048	Q5XIB7	Q5XIB7_RAT	Tsen34	tRNA-splicing endonuclease subunit Sen34	Q5XIB7	18.2923	18.3125	18.2282	18.2774	18.455	18.909	18.8722	18.4422	18.4914	18.4859
+	1.87768	-0.32658	E9PT29	E9PT29_RAT	Ddx17	DEAD box helicase 17	E9PT29	21.1989	21.4191	21.4757	21.4975	21.1912	21.708	21.7012	21.793	21.3855	21.8278
+	2.0612	-0.326327	Q6AXT7	RBM42_RAT	Rbm42	RNA-binding protein 42	Q6AXT7	17.1537	17.2109	17.1816	17.1559	16.7559	17.3981	17.2838	17.5483	17.4392	17.4202
+	2.24502	-0.325857	D3ZU57	RIOX1_RAT	Riox1	Ribosomal oxygenase 1	D3ZU57	17.3353	17.2509	17.3974	17.6139	17.4271	17.8134	17.4912	17.8165	17.7176	17.8153
+	3.78657	-0.325756	A0A8I6GJQ5	A0A8I6GJQ5_RAT	Heatr5b	HEAT repeat containing 5B	A0A8I6GJQ5	17.8179	18.0522	18.0107	18.0555	18.0209	18.3223	18.3242	18.3463	18.3569	18.2362
+	2.01206	-0.325355	A0A8I5YCH6	A0A8I5YCH6_RAT	Aaas	Aladin WD repeat nucleoporin	A0A8I5YCH6	19.2066	19.4373	19.4393	19.362	19.1968	19.8371	19.7905	19.6177	19.3803	19.6433
+	1.94535	-0.325213	P13444;P18298;A0A8I6G8F2	METK2_RAT	Mat2a	S-adenosylmethionine synthase isoform type-2	P18298	20.6608	20.6777	20.6915	20.6639	21.1535	21.0946	21.12	21.0632	21.1723	21.0234
+	2.26896	-0.324724	D3ZUX7	D3ZUX7_RAT	Acsf3	Acyl-CoA synthetase family member 3	D3ZUX7	18.7172	18.8128	18.7044	18.8134	18.473	18.8962	18.933	19.159	18.9743	19.1821
+	2.44155	-0.324465	A0A8I6AVZ7	A0A8I6AVZ7_RAT	Mtcl1	Microtubule crosslinking factor 1	A0A8I6AVZ7	17.0116	17.2245	17.1222	17.2399	17.0315	17.4582	17.3152	17.6887	17.3671	17.4228
+	3.35904	-0.323818	A0A0G2K9R9	A0A0G2K9R9_RAT	Psme4	Proteasome activator subunit 4	A0A0G2K9R9	18.8943	19.1278	19.0895	19.2136	19.0898	19.4554	19.4594	19.3859	19.3554	19.3779
+	2.67455	-0.322821	F1LR10	LIMA1_RAT	Lima1	LIM domain and actin-binding protein 1	F1LR10	20.7651	21.0042	20.8331	20.8891	20.6216	21.1186	21.1506	21.1379	21.0543	21.2659
+	1.96746	-0.32261	Q7TM96;A0A8I6ADV2	ZN622_RAT	Znf622	Cytoplasmic 60S subunit biogenesis factor ZNF622	Q7TM96	19.1498	19.2395	19.2407	19.0337	18.8383	19.5362	19.564	19.4304	19.2252	19.3592
+	1.78906	-0.3226	D4A986	D4A986_RAT	Mbd2	Methyl-CpG binding domain protein 2	D4A986	20.3681	20.6663	20.5808	20.6552	20.3446	21.0305	20.9951	20.8317	20.5825	20.7883
+	2.20459	-0.322586	A0A8I6G4F0	A0A8I6G4F0_RAT	Thbs3	Thrombospondin 3	A0A8I6G4F0	17.937	17.8837	17.8514	17.838	17.8707	18.0197	18.0792	18.092	18.3375	18.4653
+	3.99462	-0.322333	B2RZ78	VPS29_RAT	Vps29	Vacuolar protein sorting-associated protein 29	B2RZ78	21.0087	21.1449	21.1624	21.0007	21.118	21.3121	21.3752	21.4506	21.4295	21.4789
+	2.15937	-0.322174	Q99M64	P4K2A_RAT	Pi4k2a	Phosphatidylinositol 4-kinase type 2-alpha	Q99M64	18.816	18.671	18.7651	18.6079	18.3246	19.0139	18.9488	18.9299	18.8901	19.0129
+	1.95914	-0.320817	D4ABB8	ATP9B_RAT	Atp9b	Probable phospholipid-transporting ATPase IIB	D4ABB8	18.5682	18.859	18.8382	18.872	18.8606	19.1676	19.2385	19.0172	18.8731	19.3058
+	2.87201	-0.320371	Q498M4	WDR5_RAT	Wdr5	WD repeat-containing protein 5	Q498M4	18.8541	18.9185	18.9482	18.8504	18.749	19.2836	19.2772	19.2294	18.9745	19.1574
+	2.98617	-0.319821	A0A8I6A9V6	A0A8I6A9V6_RAT	Sh3bp2	SH3-domain binding protein 2	A0A8I6A9V6	16.7678	16.7663	16.7449	16.856	16.5146	17.1174	17.0553	17.1032	16.9694	17.0035
+	3.51222	-0.319194	A0A8I6G251	A0A8I6G251_RAT	Tnpo3	Transportin 3	A0A8I6G251	19.9437	20.1514	20.0941	20.1541	19.9157	20.3327	20.348	20.3993	20.3831	20.3917
+	2.32591	-0.318849	B1WBV0	CTU1_RAT	Ctu1	Cytoplasmic tRNA 2-thiolation protein 1	B1WBV0	17.6509	17.6869	17.8161	17.9666	18.0081	18.1489	18.173	18.0282	18.272	18.1009
+	2.88038	-0.318742	Q9JHK1	Q9JHK1_RAT	Casp9	Caspase-9	Q9JHK1	18.1859	18.4491	18.3704	18.4552	18.5191	18.8153	18.6697	18.6454	18.6764	18.7666
+	2.36874	-0.318513	B1H268	MCMBP_RAT	Mcmbp	Mini-chromosome maintenance complex-binding protein	B1H268	18.212	18.3784	18.3372	18.3008	18.5936	18.8494	18.7443	18.6221	18.5816	18.6171
+	2.0641	-0.31847	A0A0G2K2P5	ZO1_RAT	Tjp1	Tight junction protein ZO-1	A0A0G2K2P5	18.9963	18.8914	18.8921	18.9654	19.132	19.1517	19.064	19.4938	19.3413	19.4187
+	2.79494	-0.318442	F1LN63	F1LN63_RAT	Tlr3	Toll-like receptor 3	F1LN63	18.1148	18.0366	17.9934	18.0733	17.939	18.208	18.2148	18.4752	18.3596	18.4916
+	2.14525	-0.317677	Q5U1Y0	TM192_RAT	Tmem192	Transmembrane protein 192	Q5U1Y0	18.6016	18.6165	18.5854	18.5736	18.9358	18.8516	19.1375	18.9031	18.9194	19.0896
+	4.12684	-0.317401	Q9JJ50	HGS_RAT	Hgs	Hepatocyte growth factor-regulated tyrosine kinase substrate	Q9JJ50	20.7095	20.8436	20.8302	20.8632	20.7	21.0419	21.0956	21.1905	21.1226	21.0829
+	2.71632	-0.316656	P97570	PLPL9_RAT	Pla2g6	85/88 kDa calcium-independent phospholipase A2	P97570	17.6845	18.0349	17.9603	18.0544	17.9378	18.1762	18.248	18.2782	18.3111	18.2416
+	2.36595	-0.315803	A0A8I6GIW9	A0A8I6GIW9_RAT	Fbxw11	F-box and WD repeat domain containing 11	A0A8I6GIW9	19.3909	19.6674	19.6622	19.3337	19.49	19.7573	19.7354	19.9409	19.9087	19.7809
+	2.77793	-0.315145	D3ZV81	D3ZV81_RAT	Heatr3	HEAT repeat containing 3	D3ZV81	19.4015	19.4018	19.3828	19.443	19.4994	19.9001	19.8805	19.6703	19.6884	19.5649
+	2.40131	-0.314116	D4A7D3	D4A7D3_RAT	Tbk1	TANK-binding kinase 1	D4A7D3	18.7175	19.0123	18.953	18.936	19.1817	19.2662	19.1892	19.3316	19.2696	19.3144
+	2.12593	-0.313583	P51593	HUWE1_RAT	Huwe1	E3 ubiquitin-protein ligase HUWE1	P51593	19.308	19.7066	19.638	19.7189	19.8093	19.9428	19.968	19.9846	19.8838	19.9696
+	3.74024	-0.313332	P13437	THIM_RAT	Acaa2	3-ketoacyl-CoA thiolase, mitochondrial	P13437	20.5429	20.4096	20.4233	20.3619	20.4781	20.8507	20.8222	20.7605	20.6807	20.6684
+	3.43877	-0.312828	P09527	RAB7A_RAT	Rab7a	Ras-related protein Rab-7a	P09527	23.128	23.0351	23.0212	22.9807	23.2346	23.3782	23.4429	23.4337	23.4155	23.2933
+	2.14317	-0.312764	G3V6Q3	G3V6Q3_RAT	Wdr13	Uncharacterized protein	G3V6Q3	18.7209	18.7004	18.8972	18.6986	18.8576	19.0439	19.2351	18.856	19.2764	19.027
+	2.84772	-0.3125	F7EVW7	F7EVW7_RAT	Gpaa1	Glycosylphosphatidylinositol anchor attachment 1	F7EVW7	19.5713	19.7426	19.6999	19.6548	19.7066	20.1149	20.13	19.8426	19.8839	19.9663
+	1.80378	-0.312329	Q5XIP2	Q5XIP2_RAT	Pigk	GPI-anchor transamidase	Q5XIP2	20.1601	20.3753	20.2795	20.2807	20.5592	20.8705	20.7732	20.6012	20.4661	20.5055
+	3.68051	-0.311159	P30713	GSTT2_RAT	Gstt2	Glutathione S-transferase theta-2	P30713	20.3321	20.3752	20.3513	20.3344	20.1264	20.6416	20.6483	20.5551	20.5898	20.6403
+	2.49873	-0.311127	Q499P8	RUSF1_RAT	Rusf1	RUS family member 1	Q499P8	18.0277	18.3786	18.3455	18.3525	18.4075	18.6447	18.6318	18.6057	18.512	18.6733
+	2.00696	-0.311034	Q8K4V4	SNX27_RAT	Snx27	Sorting nexin-27	Q8K4V4	19.3345	19.6681	19.6297	19.6212	19.8702	19.8703	19.8734	20.0097	19.8947	20.0309
+	1.90357	-0.310206	P52591	PO121_RAT	Pom121	Nuclear envelope pore membrane protein POM 121	P52591	19.5873	19.8651	19.8586	20.0137	19.6753	20.2801	20.1935	20.127	19.9585	19.9919
+	2.8865	-0.308611	Q6AYI5	SHOC2_RAT	Shoc2	Leucine-rich repeat protein SHOC-2	Q6AYI5	17.4904	17.5577	17.4193	17.5448	17.7653	17.9494	17.8365	17.785	17.8812	17.8684
+	1.97322	-0.308142	A0A8I6G8D1	A0A8I6G8D1_RAT	Trim56	RING-type E3 ubiquitin transferase	A0A8I6G8D1	17.7362	18.1465	18.0415	18.0821	18.2611	18.4047	18.4146	18.4061	18.2524	18.3302
+	2.56754	-0.307129	E9PT23	S38AA_RAT	Slc38a10	Putative sodium-coupled neutral amino acid transporter 10	E9PT23	18.615	18.7872	18.5634	18.6577	18.461	19.0466	18.9014	18.9014	19	18.7705
+	2.36135	-0.307023	P63170;Q78P75	DYL1_RAT;DYL2_RAT	Dynll1;Dynll2	Dynein light chain 1, cytoplasmic	P63170;Q78P75	22.4769	22.5011	22.5737	22.4377	22.4347	22.6274	22.6321	22.9714	22.7811	22.9472
+	3.03669	-0.306875	Q5FWT7	UBCP1_RAT	Ublcp1	Ubiquitin-like domain-containing CTD phosphatase 1	Q5FWT7	19.319	19.4621	19.4187	19.4319	19.6124	19.6959	19.693	19.7169	19.8871	19.7856
+	2.77961	-0.305746	F1M7Y5	KPCI_RAT	Prkci	Protein kinase C iota type	F1M7Y5	19.5609	19.8267	19.6832	19.7835	19.6549	20.1348	20.0989	19.9622	19.9374	19.9047
+	3.24309	-0.305631	P62839;P61078	UB2D2_RAT	Ube2d2	Ubiquitin-conjugating enzyme E2 D2	P62839	22.0454	22.0019	22.0255	21.9461	21.9478	22.2287	22.2403	22.2045	22.4858	22.3355
+	2.83794	-0.305425	Q4QR73	Q4QR73_RAT	Dnaja4	DnaJ (Hsp40) homolog, subfamily A, member 4	Q4QR73	19.7554	19.5175	19.7699	19.8073	19.5973	19.8964	20.0051	19.959	20.0818	20.0321
+	2.91118	-0.305154	D3ZR49	D3ZR49_RAT	Man1a2	alpha-1,2-Mannosidase	D3ZR49	19.3958	19.4899	19.4008	19.4208	19.5262	19.8807	19.8972	19.6755	19.6812	19.6247
+	2.1129	-0.30438	Q3SWU3	HNRDL_RAT	Hnrnpdl	Heterogeneous nuclear ribonucleoprotein D-like	Q3SWU3	23.1407	23.3721	23.4545	23.3847	23.2078	23.4452	23.5196	23.752	23.6008	23.7641
+	4.69418	-0.304341	D4AD36	D4AD36_RAT	Fchsd1	FCH and double SH3 domains 1	D4AD36	18.4085	18.4537	18.3017	18.496	18.404	18.6949	18.7415	18.7374	18.6881	18.7237
+	2.19814	-0.304332	F1MAF5	F1MAF5_RAT	Pcid2	PCI domain-containing protein 2	F1MAF5	20.5188	20.824	20.8221	20.8097	20.5863	21.0027	20.8851	21.149	20.9353	21.1104
+	2.82822	-0.304035	Q5BJX0	NTM1A_RAT	Ntmt1	N-terminal Xaa-Pro-Lys N-methyltransferase 1	Q5BJX0	19.2222	19.4416	19.4115	19.474	19.2398	19.7142	19.6233	19.5658	19.6319	19.7741
+	1.92349	-0.303157	F1M8P2	F1M8P2_RAT	Zyg11b	Zyg-11 family member B, cell cycle regulator	F1M8P2	16.6773	17.1105	16.9997	16.9842	17.0708	17.443	17.2868	17.3174	17.151	17.16
+	2.1685	-0.302334	Q5U2Y0	WIPI4_RAT	Wdr45	WD repeat domain phosphoinositide-interacting protein 4	Q5U2Y0	18.113	18.3491	18.417	18.4068	18.5256	18.5625	18.5588	18.7946	18.7484	18.6589
+	1.89524	-0.301328	D4A980	D4A980_RAT	Malt1	MALT1 paracaspase	D4A980	16.6596	16.6311	16.7405	16.7736	16.2657	16.9903	16.8343	16.9384	16.9078	16.9064
+	2.52532	-0.30132	P27274	CD59_RAT	Cd59	CD59 glycoprotein	P27274	19.7917	19.8924	19.9429	19.8814	19.8151	20.2703	20.3105	19.9311	20.1389	20.1793
+	2.04677	-0.300671	F1M1L9	F1M1L9_RAT	Cpne2	Copine 2	F1M1L9	18.2723	18.0951	18.209	18.1322	17.9145	18.5078	18.6277	18.3503	18.3673	18.2733
+	3.08616	-0.300356	F1LZ05	F1LZ05_RAT	Parp14	Poly [ADP-ribose] polymerase	F1LZ05	20.4848	20.6866	20.64	20.7013	20.7654	20.8747	20.8932	21.0028	21.053	20.9563
+	2.45785	-0.300339	D4ABY2	COPG2_RAT	Copg2	Coatomer subunit gamma-2	D4ABY2	19.7639	20.0098	19.9234	20.0258	19.9187	20.1313	20.0848	20.4023	20.2934	20.2316
+	2.6228	-0.300273	P19814	TGON3_RAT	Ttgn1	Trans-Golgi network integral membrane protein TGN38	P19814	18.7475	18.5976	18.6069	18.6043	18.6084	19.013	19.085	18.8779	18.9675	18.7226
+	2.46294	-0.300214	A0A0G2JZU8;A0A0G2K2C7	A0A0G2K2C7_RAT	Usp9x	ubiquitinyl hydrolase 1	A0A0G2K2C7	20.2444	20.5567	20.4958	20.5782	20.6745	20.8052	20.7882	20.8494	20.8198	20.7881
+	3.88302	-0.300179	Q3B7D2	SPTC2_RAT	Sptlc2	Serine palmitoyltransferase 2	Q3B7D2	19.5983	19.778	19.7623	19.7735	19.7832	20.0636	20.1161	20.053	19.9879	19.9755
+	2.08099	-0.296416	Q9EPI0	XYLT2_RAT	Xylt2	Xylosyltransferase 2	Q9EPI0	NaN	17.0641	17.0056	NaN	17.17	17.2769	17.3856	17.3369	NaN	17.5059
+	2.31354	-0.296306	Q497C2	Q497C2_RAT	Rpp38	Ribonuclease P/MRP subunit p38	Q497C2	17.1849	17.4008	17.361	17.4645	17.1508	17.7013	17.5696	17.4614	17.7124	17.5988
+	2.11634	-0.296056	Q6AY09	HNRH2_RAT	Hnrnph2	Heterogeneous nuclear ribonucleoprotein H2	Q6AY09	22.1093	22.4246	22.4041	22.3891	22.311	22.5101	22.6868	22.7489	22.4488	22.7237
+	3.01473	-0.295932	Q6Y1S1	MYD88_RAT	Myd88	Myeloid differentiation primary response protein MyD88	Q6Y1S1	18.316	18.3408	18.4285	18.3734	18.2172	18.6747	18.5883	18.4683	18.7244	18.7
+	2.41856	-0.294819	P53669	LIMK1_RAT	Limk1	LIM domain kinase 1	P53669	19.3537	19.5701	19.4333	19.5221	19.5821	19.6131	19.7535	19.8734	19.7396	19.9558
+	1.99485	-0.293554	Q5PQT2	MTMR3_RAT	Mtmr3	Myotubularin-related protein 3	Q5PQT2	18.0926	18.402	18.2268	18.3157	18.4782	18.4032	18.5376	18.6664	18.6698	18.7061
+	1.89749	-0.293453	A0A8I6GKX8	A0A8I6GKX8_RAT	Iqsec2	IQ motif and Sec7 domain ArfGEF 2	A0A8I6GKX8	17.3428	17.7305	17.5069	17.6975	17.6055	17.673	17.8632	17.9395	17.8451	18.0296
+	2.20415	-0.293221	Q63358;Q9Z1N3	MYO9B_RAT	Myo9b	Unconventional myosin-IXb	Q63358	19.0109	19.2927	19.2011	19.2752	19.419	19.6217	19.5752	19.5168	19.374	19.5772
+	2.84622	-0.293169	Q4QQR9	MEMO1_RAT	Memo1	Protein MEMO1	Q4QQR9	19.5591	19.6117	19.616	19.6398	19.5674	20.0275	19.9978	19.7331	19.9311	19.7704
+	3.13923	-0.291286	P50297	ARY1_RAT	Nat1	Arylamine N-acetyltransferase 1	P50297	18.414	18.4799	18.5683	18.4503	18.3428	18.7101	18.6849	18.6804	18.8988	18.7374
+	3.38847	-0.290907	Q08602	PGTA_RAT	Rabggta	Geranylgeranyl transferase type-2 subunit alpha	Q08602	20.8337	21.0763	21.0159	21.0968	20.9867	21.2833	21.2661	21.2676	21.3675	21.2795
+	2.69593	-0.290486	Q56A27	NCBP1_RAT	Ncbp1	Nuclear cap-binding protein subunit 1	Q56A27	20.1999	20.4707	20.4685	20.2857	20.3301	20.7064	20.5975	20.7057	20.5153	20.6823
+	3.06252	-0.290127	Q62910	SYNJ1_RAT	Synj1	Synaptojanin-1	Q62910	18.9569	19.0592	19.1287	19.1763	19.2659	19.4069	19.338	19.4454	19.4529	19.3945
+	2.79516	-0.289989	A0A8I6GK59;P0C1X8	AAK1_RAT	Aak1	AP2-associated protein kinase 1	P0C1X8	19.9826	20.2342	20.1189	20.2479	20.0709	20.3391	20.3618	20.4397	20.5491	20.4148
+	2.43555	-0.28971	F1LRE5	F1LRE5_RAT	Osbpl9	Oxysterol-binding protein	F1LRE5	19.0764	19.0346	19.0509	19.0163	18.9473	19.139	19.1703	19.3658	19.4814	19.4175
+	3.20442	-0.287891	Q5I0L3	SYYM_RAT	Yars2	Tyrosine--tRNA ligase, mitochondrial	Q5I0L3	18.7074	18.9705	18.8821	18.854	18.9567	19.1971	19.1977	19.1377	19.201	19.0767
+	2.81879	-0.28718	Q6AYK2	JMJD6_RAT	Jmjd6	Bifunctional arginine demethylase and lysyl-hydroxylase JMJD6	Q6AYK2	18.0453	18.1778	18.0797	18.1106	18.2254	18.529	18.4952	18.4572	18.2542	18.3389
+	4.28289	-0.286755	P45953	ACADV_RAT	Acadvl	Very long-chain specific acyl-CoA dehydrogenase, mitochondrial	P45953	20.6651	20.7878	20.7988	20.7551	20.7048	21.0038	20.9941	21.1331	20.9903	21.0243
+	4.0952	-0.284168	A0A8I5ZZG2	A0A8I5ZZG2_RAT	Reep3	Receptor expression-enhancing protein	A0A8I5ZZG2	18.764	18.7501	18.7956	18.7731	18.8833	18.9994	19.0103	19.131	19.0997	19.1464
+	2.20357	-0.282543	D3ZYT8	D3ZYT8_RAT	Pikfyve	1-phosphatidylinositol-3-phosphate 5-kinase	D3ZYT8	17.6101	17.9134	17.844	17.908	18.0188	18.1059	18.1131	18.2556	18.0501	18.1822
+	2.858	-0.281966	Q6AY57	WIPI2_RAT	Wipi2	WD repeat domain phosphoinositide-interacting protein 2	Q6AY57	18.5994	18.7879	18.6377	18.7214	18.8854	18.9713	19.0206	19.0319	19.0936	18.9241
+	3.05211	-0.281332	Q03114	CDK5_RAT	Cdk5	Cyclin-dependent kinase 5	Q03114	19.5091	19.5711	19.6304	19.599	19.5519	19.7177	19.7504	19.9443	19.967	19.8888
+	2.84312	-0.280571	A0A8I5Y868	A0A8I5Y868_RAT	Klc2	Kinesin light chain	A0A8I5Y868	18.9229	19.0948	18.9909	19.191	18.9137	19.2867	19.3211	19.2894	19.3881	19.2308
+	4.6769	-0.277789	B5DF24;Q9QYG8	UCK2_RAT	Uck2	Uridine-cytidine kinase 2	Q9QYG8	19.4714	19.5023	19.4571	19.5452	19.5913	19.8652	19.7629	19.7763	19.7582	19.7935
+	2.80619	-0.277721	O35567	PUR9_RAT	Atic	Bifunctional purine biosynthesis protein ATIC	O35567	22.9277	22.8301	22.8889	22.8497	22.6662	23.0568	23.0933	23.0522	23.2616	23.0874
+	4.56843	-0.27767	Q62915	CSKP_RAT	Cask	Peripheral plasma membrane protein CASK	Q62915	21.0656	20.9651	21.023	20.9459	20.9436	21.2162	21.2269	21.3361	21.2912	21.2612
+	4.80187	-0.276835	Q5M7T1	CIAO1_RAT	Ciao1	Probable cytosolic iron-sulfur protein assembly protein CIAO1	Q5M7T1	19.8438	20.001	19.9705	19.9408	19.9763	20.2172	20.2113	20.2671	20.1921	20.2289
+	2.38008	-0.276789	P97675	ENPP3_RAT	Enpp3	Ectonucleotide pyrophosphatase/phosphodiesterase family member 3	P97675	23.737	23.6191	23.6664	23.4749	23.4486	23.8735	23.9058	23.7576	23.7945	23.9986
+	2.2069	-0.275605	Q5RJS3	Q5RJS3_RAT	Ciao2a	Cytosolic iron-sulfur assembly component 2A	Q5RJS3	18.4346	18.4658	18.4091	18.3902	18.2903	18.5908	18.4433	18.7722	18.7509	18.8108
+	2.76986	-0.274792	Q6AXM5	CEPT1_RAT	Cept1	Choline/ethanolaminephosphotransferase 1	Q6AXM5	21.3642	21.6002	21.5701	21.5418	21.3584	21.6921	21.7733	21.848	21.789	21.7061
+	3.22443	-0.273928	A0A0G2K6D5	A0A0G2K6D5_RAT	Pitrm1	Pitrilysin metalloproteinase 1	A0A0G2K6D5	20.0673	20.2079	20.2054	20.2037	20.3521	20.4918	20.5312	20.483	20.5004	20.3997
+	2.13788	-0.272177	A0A8I5ZLW0	A0A8I5ZLW0_RAT	Xaf1	XIAP associated factor 1	A0A8I5ZLW0	18.9049	18.8893	18.6042	18.7204	18.8937	18.9719	19.0329	19.1542	19.2146	19
+	2.38828	-0.271896	Q9ET64	NSMA_RAT	Smpd2	Sphingomyelin phosphodiesterase 2	Q9ET64	19.2579	19.2935	19.3644	19.3078	19.0077	19.4354	19.4687	19.5827	19.5319	19.5721
+	2.51157	-0.271896	Q68FT7	Q68FT7_RAT	Farsb	Phenylalanine--tRNA ligase beta subunit	Q68FT7	19.7748	20.004	19.883	19.9351	20.1568	20.1999	20.2711	20.1987	20.2142	20.2292
+	4.39236	-0.271293	A0A0G2K7N9	A0A0G2K7N9_RAT	Arhgap5	Rho GTPase activating protein 5	A0A0G2K7N9	18.3495	18.3212	18.4129	18.4411	18.3825	18.5565	18.6636	18.706	18.6862	18.6514
+	2.99669	-0.270741	Q5RK25	Q5RK25_RAT	Pmm1	Phosphomannomutase	Q5RK25	19.0793	19.0666	18.9437	19.1053	19.1423	19.4293	19.3252	19.2627	19.4397	19.234
+	2.77662	-0.270158	P06536	GCR_RAT	Nr3c1	Glucocorticoid receptor	P06536	19.5266	19.7136	19.6608	19.7698	19.6855	20.0279	20.0443	19.9364	19.8543	19.8441
+	2.1189	-0.269975	Q641Z8	PEF1_RAT	Pef1	Peflin	Q641Z8	20.353	20.2767	20.3815	20.3357	20.0064	20.6016	20.5906	20.4569	20.596	20.458
+	2.72051	-0.268616	A0A8I6A6H8;A0A8I5ZQA7	A0A8I6A6H8_RAT	Serpinb6a	Serpin family B member 6A	A0A8I6A6H8	21.4525	21.5585	21.4921	21.5338	21.6241	21.6519	21.7742	21.8428	21.966	21.7691
+	2.48542	-0.268472	P97874	GAK_RAT	Gak	Cyclin-G-associated kinase	P97874	18.827	19.0434	19.0279	19.1159	19.1773	19.3729	19.3412	19.2972	19.2148	19.3077
+	2.83153	-0.26599	Q5RJK9	Q5RJK9_RAT	Polr1c	DNA-directed RNA polymerases I and III subunit RPAC1	Q5RJK9	18.4349	18.5389	18.4796	18.4966	18.5247	18.9117	18.7125	18.782	18.5912	18.8072
+	2.61882	-0.265403	O88658;F1M4A4	KIF1B_RAT	Kif1b	Kinesin-like protein KIF1B	O88658	18.9438	19.2142	19.1343	19.2822	19.2068	19.4063	19.4675	19.4538	19.4158	19.365
+	3.16291	-0.264915	F1M7B8	F1M7B8_RAT	Ube3a	Ubiquitin-protein ligase E3A	F1M7B8	19.2797	19.4683	19.4131	19.5161	19.373	19.5829	19.6902	19.7509	19.7033	19.6475
+	2.5964	-0.2629	Q62639	RHEB_RAT	Rheb	GTP-binding protein Rheb	Q62639	19.554	19.6546	19.6974	19.6386	19.8969	19.9129	19.9006	19.9971	20.0012	19.9444
+	2.42359	-0.262518	D3ZHI8	D3ZHI8_RAT	Trappc11	Trafficking protein particle complex subunit 11	D3ZHI8	20.5451	20.8316	20.8331	20.8074	20.7608	20.986	20.9563	21.1255	20.9428	21.08
+	3.00855	-0.258115	F7EWK1	F7EWK1_RAT	Hmgb3	High mobility group box 3	F7EWK1	19.7799	19.5694	19.7207	19.6408	19.5628	19.8398	19.8973	19.9144	20.0146	19.8982
+	2.45174	-0.257534	Q63615	VP33A_RAT	Vps33a	Vacuolar protein sorting-associated protein 33A	Q63615	18.6069	18.8701	18.8493	18.8992	18.8645	19.0398	19.0037	19.1885	19.0313	19.1143
+	3.46663	-0.256264	Q4V8K5	BROX_RAT	Brox	BRO1 domain-containing protein BROX	Q4V8K5	19.3348	19.5479	19.3861	19.3881	19.3476	19.5987	19.6344	19.6648	19.7182	19.6697
+	2.5795	-0.255365	Q5U1Z0	RBGPR_RAT	Rab3gap2	Rab3 GTPase-activating protein non-catalytic subunit	Q5U1Z0	19.2799	19.5637	19.4918	19.4812	19.5018	19.6736	19.6198	19.8194	19.7147	19.7678
+	3.03515	-0.255224	A0A8I6G2U9	A0A8I6G2U9_RAT	Sh3pxd2a	SH3 and PX domains 2A	A0A8I6G2U9	18.448	18.6884	18.5133	18.6202	18.5958	18.893	18.8749	18.8362	18.7441	18.7938
+	3.99878	-0.253706	A0A8I6GBE0	A0A8I6GBE0_RAT	Dpp9	Dipeptidyl peptidase 9	A0A8I6GBE0	19.1476	19.3091	19.3322	19.2871	19.2516	19.5149	19.4699	19.5543	19.5465	19.5104
+	2.48725	-0.250315	D4A239	D4A239_RAT	Zfp516	Zinc finger protein 516	D4A239	18.2364	18.4056	18.4373	18.2421	18.1906	18.4546	18.5956	18.6449	18.4947	18.5739
+	2.8315	-0.249134	Q5RJR2;A0A8I6GGS8	TWF1_RAT	Twf1	Twinfilin-1	Q5RJR2	21.0762	21.2664	21.2067	21.1571	21.3577	21.5002	21.4991	21.4045	21.4943	21.4117
+	3.60819	-0.248405	A0A8I5Y0Y2	A0A8I5Y0Y2_RAT	Ddi2	DNA damage inducible 1 homolog 2	A0A8I5Y0Y2	19.4756	19.5347	19.5331	19.5099	19.666	19.7494	19.7707	19.8241	19.8671	19.7501
+	2.92907	-0.248344	D4AC45	D4AC45_RAT	Agpat2	1-acyl-sn-glycerol-3-phosphate acyltransferase	D4AC45	18.7372	18.8634	18.7575	18.8536	18.7821	19.1401	19.1558	19.0304	18.9676	18.9416
+	3.13583	-0.246724	A0A8I6AVP7	A0A8I6AVP7_RAT	Odr4	Protein odr-4 homolog	A0A8I6AVP7	19.9825	20.1754	20.1427	20.0998	19.9751	20.2887	20.2787	20.341	20.3985	20.3022
+	3.09792	-0.241641	Q4V8F9	HSDL2_RAT	Hsdl2	Hydroxysteroid dehydrogenase-like protein 2	Q4V8F9	19.8023	19.8023	19.847	19.8541	19.6295	19.9668	20.0925	20.0033	20.0574	20.0234
+	4.03052	-0.241221	Q6P752	TOIP2_RAT	Tor1aip2	Torsin-1A-interacting protein 2	Q6P752	20.202	20.2343	20.2255	20.2054	20.0757	20.4327	20.401	20.4505	20.3846	20.4801
+	2.76775	-0.238769	D4A415	D4A415_RAT	Abraxas2	Abraxas 2, BRISC complex subunit	D4A415	19.1607	19.3872	19.3126	19.3304	19.1639	19.4768	19.4506	19.564	19.4913	19.5658
+	3.08371	-0.237587	A0A1W2Q6P4	A0A1W2Q6P4_RAT	Qtrt2	Queuine tRNA-ribosyltransferase accessory subunit 2	A0A1W2Q6P4	18.4975	18.513	18.461	18.51	18.5403	18.7721	18.8419	18.6644	18.8162	18.6153
+	2.91962	-0.235119	Q9Z214	HOME1_RAT	Homer1	Homer protein homolog 1	Q9Z214	17.0362	17.084	17.1239	17.2374	17.0578	17.3506	17.2552	17.4421	17.3731	17.2938
+	3.05685	-0.226858	Q6P7R8	DHB12_RAT	Hsd17b12	Very-long-chain 3-oxoacyl-CoA reductase	Q6P7R8	22.3799	22.5261	22.5481	22.5198	22.5611	22.7726	22.8071	22.7521	22.6382	22.6994
+	3.04791	-0.225938	O35303	DNM1L_RAT	Dnm1l	Dynamin-1-like protein	O35303	21.5633	21.7063	21.6827	21.6976	21.6347	21.9549	21.9528	21.8112	21.9071	21.7882
+	3.53751	-0.219031	P63245	RACK1_RAT	Rack1	Small ribosomal subunit protein RACK1	P63245	24.0255	24.208	24.1736	24.1572	24.1675	24.3878	24.3643	24.3865	24.2982	24.3903
+	3.13536	-0.216468	Q80U96	XPO1_RAT	Xpo1	Exportin-1	Q80U96	21.4938	21.6604	21.6365	21.6453	21.7156	21.8588	21.838	21.8609	21.8918	21.7845
+	5.5016	-0.196155	A0A8I5ZN24	A0A8I5ZN24_RAT	Dhrs7	Dehydrogenase/reductase 7	A0A8I5ZN24	20.531	20.5901	20.5629	20.5303	20.5487	20.7236	20.7823	20.7289	20.7789	20.7299
+	4.36385	0.194824	D3ZBM3	D3ZBM3_RAT	Fech	Ferrochelatase	D3ZBM3	19.9061	19.9785	20.0389	19.967	19.9164	19.7671	19.7555	19.7824	19.7601	19.7675
+	4.00864	0.2044	P67874	CSK2B_RAT	Csnk2b	Casein kinase II subunit beta	P67874	21.514	21.462	21.4657	21.4066	21.4018	21.2178	21.287	21.2274	21.1986	21.2973
+	3.52933	0.204705	D3ZPW7	D3ZPW7_RAT	Gpx8	Glutathione peroxidase	D3ZPW7	21.7574	21.7674	21.7908	21.6765	21.7765	21.6095	21.5571	21.5441	21.4508	21.5836
+	3.2972	0.212847	F7EXP7	F7EXP7_RAT	Snx7	Sorting nexin 7	F7EXP7	20.5632	20.5082	20.4577	20.4961	20.3649	20.2385	20.2888	20.2819	20.3105	20.2061
+	4.43497	0.215513	Q04970;A0A8I6AHV4;P20171	RASN_RAT	Nras	GTPase NRas	Q04970	22.7088	22.7535	22.6956	22.7207	22.724	22.4831	22.5353	22.5373	22.4187	22.5506
+	3.45449	0.216311	Q6IMX7	HPBP1_RAT	Hspbp1	Hsp70-binding protein 1	Q6IMX7	20.4315	20.5726	20.5666	20.5744	20.512	20.2924	20.3498	20.3316	20.3683	20.2333
+	3.29016	0.224876	A0A8I6ACU2	A0A8I6ACU2_RAT	Ubap2l	Ubiquitin associated protein 2-like	A0A8I6ACU2	21.6161	21.509	21.4982	21.4913	21.4046	21.2742	21.2048	21.322	21.3253	21.2685
+	3.09198	0.225891	Q6MG49	BAG6_RAT	Bag6	Large proline-rich protein BAG6	Q6MG49	21.0317	21.0427	21.0578	21.0894	20.9144	20.876	20.8266	20.826	20.7899	20.6881
+	3.10339	0.232753	Q91Y81	SEPT2_RAT	Septin2	Septin-2	Q91Y81	23.0769	23.122	23.0945	23.0986	22.8839	22.8293	22.8228	22.8358	22.8384	22.7858
+	2.78003	0.233286	Q68FW4	STX18_RAT	Stx18	Syntaxin-18	Q68FW4	18.7949	18.9656	18.8931	18.814	18.8594	18.5064	18.6481	18.758	18.626	18.622
+	2.91398	0.235486	F7EYC4	F7EYC4_RAT	Tom1	Target of myb1 membrane trafficking protein	F7EYC4	21.016	20.9604	20.9729	20.9563	21.1453	20.8016	20.8068	20.7715	20.8419	20.6515
+	2.57874	0.239365	M0R4P9	M0R4P9_RAT	Ube2h	Ubiquitin-conjugating enzyme E2H	M0R4P9	20.2319	19.9314	20.0374	20.074	20.0505	19.827	19.7939	19.8076	19.9302	19.7697
+	3.37237	0.239597	P69682	NECP1_RAT	Necap1	Adaptin ear-binding coat-associated protein 1	P69682	20.2377	20.2059	20.1094	20.1965	20.1767	19.9141	19.8655	19.9267	20.0787	19.9433
+	2.92194	0.240234	Q5FWY5	AIP_RAT	Aip	AH receptor-interacting protein	Q5FWY5	20.7399	20.6529	20.6157	20.5945	20.4691	20.3485	20.395	20.3721	20.4419	20.3136
+	3.4529	0.241018	D3ZJ32	D3ZJ32_RAT	Esyt2	Extended synaptotagmin 2	D3ZJ32	20.8048	20.7257	20.7399	20.7247	20.5758	20.4734	20.49	20.4359	20.4446	20.5218
+	3.41404	0.243281	A0A0G2JYN4	A0A0G2JYN4_RAT	Ergic2	Endoplasmic reticulum-Golgi intermediate compartment protein	A0A0G2JYN4	20.2783	20.3251	20.4091	20.3422	20.3245	20.0396	20.1022	20.0018	20.1069	20.2124
+	3.75817	0.244039	P47942	DPYL2_RAT	Dpysl2	Dihydropyrimidinase-related protein 2	P47942	23.5819	23.6833	23.5875	23.6441	23.6908	23.3535	23.3884	23.4049	23.496	23.3245
+	3.60348	0.244048	A1L1J8;M0RC99;B0BNK1	RAB5A_RAT	Rab5a	Ras-related protein Rab-5A	M0RC99	22.9804	22.9301	22.9739	22.9384	22.8025	22.6308	22.6539	22.7567	22.66	22.7036
+	2.84116	0.244312	Q5PQS6	SMG9_RAT	Smg9	Nonsense-mediated mRNA decay factor SMG9	Q5PQS6	18.1392	18.1021	18.1277	18.1824	17.989	17.8833	17.8977	17.9585	17.8614	17.7179
+	2.73217	0.244579	M0RD40	M0RD40_RAT	Sik3	non-specific serine/threonine protein kinase	M0RD40	20.3837	20.6267	20.5249	20.562	20.3862	20.2559	20.1714	20.3084	20.2813	20.2436
+	2.76894	0.244629	A0A8I6ACX1	A0A8I6ACX1_RAT	LOC690000	Similar to CG3740-PA	A0A8I6ACX1	19.7123	19.6889	19.6551	19.5988	19.5794	19.2959	19.3547	19.5248	19.5014	19.3346
+	2.75341	0.248326	A0A8I6A1D9	A0A8I6A1D9_RAT	Use1	Vesicle transport protein USE1	A0A8I6A1D9	20.2152	20.3463	20.2892	20.3125	20.1748	19.9751	19.9358	20.1708	19.9517	20.0629
+	2.43872	0.25035	Q5FVN0	MBOA5_RAT	Lpcat3	Lysophospholipid acyltransferase 5	Q5FVN0	20.4284	20.5156	20.5245	20.4357	20.637	20.1411	20.1447	20.353	20.2868	20.364
+	3.72902	0.250938	Q32Q54	Q32Q54_RAT	Uqcc1	Ubiquinol-cytochrome c reductase complex assembly factor 1	Q32Q54	19.066	19.1858	19.1483	19.12	19.2512	18.9399	18.8698	18.9484	18.9278	18.8308
+	3.73929	0.251019	P52296	IMB1_RAT	Kpnb1	Importin subunit beta-1	P52296	24.6321	24.7336	24.6967	24.6493	24.5935	24.3365	24.3946	24.4581	24.4964	24.3645
+	3.09288	0.252895	D3ZDI7	D3ZDI7_RAT	Ppp2r5a	Serine/threonine-protein phosphatase 2A 56 kDa regulatory subunit	D3ZDI7	18.2953	18.4222	18.3927	18.4248	18.3422	18.0573	18.0651	18.0471	18.1926	18.2507
+	2.63834	0.256207	P47197	AKT2_RAT	Akt2	RAC-beta serine/threonine-protein kinase	P47197	18.9038	18.9684	18.9381	18.9787	18.9097	18.62	18.8073	18.6229	18.8257	18.5416
+	2.34758	0.257485	D3ZPW6	D3ZPW6_RAT	Lage3	Uncharacterized protein	D3ZPW6	18.866	19.0956	19.0023	18.9983	18.8514	18.7504	18.7542	18.7057	18.7916	18.5244
+	2.9748	0.262663	Q499N6	UBXN1_RAT	Ubxn1	UBX domain-containing protein 1	Q499N6	21.8372	21.7869	21.7291	21.8895	21.6659	21.4249	21.4947	21.5717	21.6226	21.4812
+	2.32119	0.262861	A0A0G2K350	A0A0G2K350_RAT	Napg	NSF attachment protein gamma	A0A0G2K350	20.5337	20.4014	20.5111	20.468	20.1858	20.148	20.2334	20.0854	20.1964	20.1225
+	3.07463	0.263702	B2GV52	BL1S5_RAT	Bloc1s5	Biogenesis of lysosome-related organelles complex 1 subunit 5	B2GV52	19.2695	19.3573	19.3763	19.4271	19.3822	18.9547	19.0846	19.1503	19.2196	19.0847
+	2.40104	0.265592	O88637	PCY2_RAT	Pcyt2	Ethanolamine-phosphate cytidylyltransferase	O88637	19.706	19.579	19.5836	19.6075	19.5864	19.2716	19.1667	19.3964	19.5368	19.363
+	2.54663	0.266957	P67999	KS6B1_RAT	Rps6kb1	Ribosomal protein S6 kinase beta-1	P67999	19.5906	19.8224	19.8402	19.7683	19.8257	19.3599	19.4628	19.5641	19.5217	19.6038
+	2.35419	0.268772	Q9Z1B2	GSTM5_RAT	Gstm5	Glutathione S-transferase Mu 5	Q9Z1B2	20.586	20.7004	20.6559	20.6697	20.94	20.4692	20.5102	20.4475	20.4628	20.3184
+	3.23145	0.269085	P12007	IVD_RAT	Ivd	Isovaleryl-CoA dehydrogenase, mitochondrial	P12007	21.5951	21.656	21.6203	21.623	21.8099	21.2876	21.3741	21.42	21.4718	21.4054
+	2.90514	0.26916	A0A8I6GKE4;P09895	RL5_RAT	Rpl5	Large ribosomal subunit protein uL18	P09895	23.9073	23.8014	23.8977	23.7323	23.8027	23.5061	23.5326	23.6772	23.4366	23.6429
+	2.78312	0.27065	F1M775	DIAP1_RAT	Diaph1	Protein diaphanous homolog 1	F1M775	20.8956	21.1137	21.0775	21.1081	20.8655	20.6826	20.7028	20.7513	20.7802	20.7902
+	2.97802	0.2707	F1MAA1	F1MAA1_RAT	Usp47	Ubiquitin carboxyl-terminal hydrolase 47	F1MAA1	20.3862	20.3044	20.3356	20.4067	20.1568	20.0041	20.0043	20.0484	20.1681	20.0113
+	4.29195	0.272477	P0DMW0;P0DMW1	HS71A_RAT;HS71B_RAT	Hspa1a;Hspa1b	Heat shock 70 kDa protein 1A	P0DMW0;P0DMW1	20.2647	20.3566	20.3141	20.3995	20.2959	20.0071	19.9914	20.1074	20.1177	20.0447
+	2.32901	0.274658	Q8CGS4	CHMP3_RAT	Chmp3	Charged multivesicular body protein 3	Q8CGS4	20.2996	20.1009	20.121	20.0146	20.1163	19.891	19.6664	19.8297	19.9851	19.9069
+	2.8376	0.274861	F1LXF5	F1LXF5_RAT	Get4	Guided entry of tail-anchored proteins factor 4	F1LXF5	20.8345	20.6697	20.783	20.7906	20.8101	20.3635	20.4978	20.5846	20.6408	20.4268
+	2.14367	0.275956	Q498E0	TXD12_RAT	Txndc12	Thioredoxin domain-containing protein 12	Q498E0	22.4282	22.1596	22.2068	22.15	22.0095	21.8682	21.8293	21.928	22.0449	21.904
+	2.93432	0.27604	M0RDE4;B0BNK1	B0BNK1_RAT	Rab5c	RAB5C, member RAS oncogene family	B0BNK1	23.1336	22.948	22.9953	22.9919	22.8965	22.6579	22.7789	22.7969	22.7615	22.59
+	2.32382	0.276205	Q5XIU9	PGRC2_RAT	Pgrmc2	Membrane-associated progesterone receptor component 2	Q5XIU9	22.0948	22.0032	22.1224	21.9792	22.319	21.8733	21.8451	21.6789	21.8441	21.8963
+	3.45405	0.277145	Q01205	ODO2_RAT	Dlst	Dihydrolipoyllysine-residue succinyltransferase component of 2-oxoglutarate dehydrogenase complex, mitochondrial	Q01205	22.296	22.3108	22.3409	22.2632	22.3348	22.0982	22.1509	21.9184	22.0501	21.9424
+	3.22214	0.277851	Q32KK0	Q32KK0_RAT	Arsl	Arylsulfatase E	Q32KK0	22.6164	22.4068	22.4754	22.3817	22.4182	22.1598	22.2314	22.1505	22.2626	22.1051
+	2.42894	0.280842	D3ZUU5;Q5XIP0	Q5XIP0_RAT	Dnajb4	DnaJ heat shock protein family (Hsp40) member B4	Q5XIP0	20.6413	20.5835	20.6292	20.6091	20.355	20.3647	20.3816	20.1301	20.2724	20.2652
+	3.34508	0.281117	P30120	TIMP1_RAT	Timp1	Metalloproteinase inhibitor 1	P30120	19.2491	19.1226	19.1706	19.1213	19.0686	18.775	18.7926	18.8472	18.9568	18.955
+	2.3837	0.284657	A0A8I6GJ92	A0A8I6GJ92_RAT	Eprs1	Glutamyl-prolyl-tRNA synthetase	A0A8I6GJ92	22.9154	23.2381	23.1583	23.2136	22.9632	22.8543	22.8175	22.7974	22.7194	22.8768
+	1.99408	0.284755	Q63803	GNAS1_RAT	Gnas	Guanine nucleotide-binding protein G(s) subunit alpha isoforms XLas	Q63803	20.8981	21.1433	21.0836	21.0373	20.8248	20.5532	20.5825	20.8151	20.7591	20.8535
+	1.966	0.285755	Q62667	MVP_RAT	Mvp	Major vault protein	Q62667	21.9339	21.7611	21.8189	21.7831	21.5663	21.3478	21.3399	21.5079	21.5865	21.6526
+	2.02042	0.286644	D3ZY44	D3ZY44_RAT	Mrps2	Mitochondrial ribosomal protein S2	D3ZY44	19.2596	19.0376	19.2948	18.9641	19.1048	18.6949	18.7378	18.9731	18.8695	18.9525
+	2.31805	0.286984	D3ZWL6	D3ZWL6_RAT	Ahcyl2	Adenosylhomocysteinase-like 2	D3ZWL6	18.8925	18.7898	18.784	18.7115	18.6381	18.2989	18.535	18.5082	18.6512	18.3877
+	2.39542	0.288302	D3ZU63	D3ZU63_RAT	Stard13	StAR-related lipid transfer domain containing 13	D3ZU63	18.431	18.7582	18.6229	18.6897	18.7746	18.3331	18.2666	18.492	18.3848	18.3585
+	2.96623	0.288329	P12368	KAP2_RAT	Prkar2a	cAMP-dependent protein kinase type II-alpha regulatory subunit	P12368	20.879	20.8585	20.8497	20.8314	20.9264	20.7174	20.7023	20.5277	20.4311	20.5249
+	3.91759	0.288356	Q811U3	RB6I2_RAT	Erc1	ELKS/Rab6-interacting/CAST family member 1	Q811U3	18.1485	18.219	18.1442	18.1321	18.2052	17.9262	17.7997	17.7945	17.9908	17.8961
+	2.1001	0.290038	A0A0G2K8S3;A0A8I6AP98	A0A8I6AP98_RAT	Mettl27	Methyltransferase like 27	A0A8I6AP98	18.1267	17.9666	17.8018	17.8865	17.7798	17.4397	17.6517	17.7207	17.726	17.5731
+	2.55773	0.290475	Q499T7	CFA20_RAT	Cfap20	Cilia- and flagella-associated protein 20	Q499T7	17.977	17.8651	18.1015	17.8967	17.912	17.7132	17.487	17.7077	17.5953	17.7967
+	4.14871	0.290797	A0A8I6AA94	A0A8I6AA94_RAT	Ano6	Anoctamin	A0A8I6AA94	21.3818	21.3136	21.3387	21.2692	21.3879	21.0795	21.1468	21.0045	20.9592	21.0473
+	2.25633	0.291115	Q9ESW0	DDB1_RAT	Ddb1	DNA damage-binding protein 1	Q9ESW0	21.7997	21.6472	21.7008	21.6082	21.4899	21.2328	21.2074	21.4653	21.4837	21.4009
+	2.09934	0.291734	P06214	HEM2_RAT	Alad	Delta-aminolevulinic acid dehydratase	P06214	21.2489	21.0577	21.189	20.9764	20.8565	20.6613	20.6844	20.8037	20.8828	20.8378
+	1.91505	0.291874	P53812	PIPNB_RAT	Pitpnb	Phosphatidylinositol transfer protein beta isoform	P53812	22.0517	21.9091	21.9528	21.9389	21.5896	21.6263	21.6474	21.5431	21.7136	21.4523
+	1.97946	0.292263	A0A8I5ZQQ3	A0A8I5ZQQ3_RAT	Pdpr	Pyruvate dehydrogenase phosphatase regulatory subunit	A0A8I5ZQQ3	18.5132	18.6578	18.7091	18.6501	18.5429	18.4634	18.5261	18.2638	18.0759	18.2826
+	1.9711	0.292644	Q62929	ILRL2_RAT	Il1rl2	Interleukin-1 receptor-like 2	Q62929	18.115	18.1767	18.1663	18.0833	18.0032	17.8052	17.8617	18.0665	17.549	17.7989
+	2.34274	0.292818	A0A8I5ZU98	A0A8I5ZU98_RAT	Osbpl5	Oxysterol-binding protein	A0A8I5ZU98	17.7818	17.6833	17.6389	17.7147	17.6571	17.2288	17.3138	17.4847	17.3521	17.6322
+	2.87868	0.292971	Q9R1J8	P3H1_RAT	P3h1	Prolyl 3-hydroxylase 1	Q9R1J8	21.7265	21.5878	21.5875	21.5238	21.4179	21.3566	21.3542	21.1971	21.2616	21.2091
+	3.75633	0.293514	Q64303	PAK2_RAT	Pak2	Serine/threonine-protein kinase PAK 2	Q64303	21.9875	21.9861	21.9257	21.9939	21.8617	21.6183	21.6737	21.6355	21.7886	21.5712
+	2.14474	0.295707	Q6AY96	T2FA_RAT	Gtf2f1	General transcription factor IIF subunit 1	Q6AY96	19.0226	18.787	18.8296	18.7368	18.5625	18.5308	18.5751	18.4134	18.5428	18.3978
+	1.89362	0.29847	E9PSX8	E9PSX8_RAT	Sipa1	Signal-induced proliferation-associated 1	E9PSX8	17.2344	17.1767	17.3584	17.2146	17.127	16.7549	16.7195	17.1483	16.9163	17.0799
+	2.27397	0.299352	Q6MG13	Q6MG13_RAT	Dhx16	RNA helicase	Q6MG13	17.7655	17.762	17.8622	17.8337	17.5834	17.4373	17.5936	17.5899	17.2554	17.4339
+	4.10394	0.299796	A0A8I6AGX2	A0A8I6AGX2_RAT	Rtf1	Rtf1, Paf1/RNA polymerase II complex component, homolog (S. cerevisiae)	A0A8I6AGX2	19.2728	19.1762	19.3022	19.1193	19.2808	18.915	18.9191	18.9079	19.0112	18.8991
+	2.59091	0.300321	F1M9C9	F1M9C9_RAT	Hars2	histidine--tRNA ligase	F1M9C9	20.4211	20.6087	20.7484	20.5825	20.6907	20.4077	20.391	20.2256	20.2032	20.3222
+	3.33256	0.300758	D3ZU83	D3ZU83_RAT	Ergic3	Endoplasmic reticulum-Golgi intermediate compartment protein	D3ZU83	19.6973	19.529	19.6346	19.5827	19.7512	19.4053	19.2873	19.42	19.2334	19.345
+	1.91457	0.301056	P61805	DAD1_RAT	Dad1	Dolichyl-diphosphooligosaccharide--protein glycosyltransferase subunit DAD1	P61805	23.2781	22.9657	23.008	22.9912	22.7436	22.8032	22.7611	22.5839	22.6634	22.6697
+	1.85613	0.301162	B5DFL9	B5DFL9_RAT	Sestd1	SEC14 and spectrin domain containing 1	B5DFL9	18.5725	18.6887	18.7177	18.6974	18.9578	18.3885	18.1952	18.639	18.4106	18.4952
+	3.23083	0.301912	Q68FR9	EF1D_RAT	Eef1d	Elongation factor 1-delta	Q68FR9	25.0568	25.0673	25.0588	25.0676	24.837	24.7739	24.8092	24.6621	24.6707	24.662
+	4.43864	0.302428	Q9JHZ4	GRAP1_RAT	Gripap1	GRIP1-associated protein 1	Q9JHZ4	20.6921	20.5888	20.6136	20.6914	20.5308	20.2951	20.3194	20.3523	20.3752	20.2628
+	3.22528	0.304068	P11960	ODBA_RAT	Bckdha	2-oxoisovalerate dehydrogenase subunit alpha, mitochondrial (Fragment)	P11960	19.9439	19.9847	20.0594	20.0451	19.9359	19.8338	19.7671	19.6151	19.5621	19.6706
+	3.71009	0.304113	A0A8I5ZVT2	A0A8I5ZVT2_RAT	Fndc3a	Fibronectin type III domain containing 3a	A0A8I5ZVT2	20.0852	20.0206	20.0739	20.0993	19.8802	19.7639	19.8004	19.665	19.7181	19.6913
+	3.62354	0.306349	Q6AYK6	CYBP_RAT	Cacybp	Calcyclin-binding protein	Q6AYK6	23.1908	22.9838	23.0412	22.9772	23.0108	22.7722	22.7915	22.6593	22.781	22.6681
+	3.43329	0.30669	P62870;A0A8I6GJ22;A0A8I5ZTT3	ELOB_RAT	Elob	Elongin-B	P62870	23.3095	23.1864	23.2229	23.1682	23.3323	22.9236	22.9664	22.9862	23.0215	22.7882
+	2.4986	0.306998	A0A8I6GEB4	A0A8I6GEB4_RAT	Rpe	Ribulose-phosphate 3-epimerase	A0A8I6GEB4	18.9061	18.9834	18.7529	18.9714	18.8014	18.4494	18.6802	18.4844	18.7454	18.5209
+	1.93011	0.307256	Q4V8C5;A0A8I6AF59	AR2BP_RAT	Arl2bp	ADP-ribosylation factor-like protein 2-binding protein	Q4V8C5	18.9702	18.888	18.6953	18.8772	18.8249	18.275	18.4836	18.7546	18.6756	18.5305
+	1.80575	0.30817	Q63055	ARFRP_RAT	Arfrp1	ADP-ribosylation factor-related protein 1	Q63055	19.0557	19.1909	19.2481	19.1687	18.7234	18.8118	18.7285	18.8448	18.6443	18.8165
+	2.06548	0.308598	Q9R064	GORS2_RAT	Gorasp2	Golgi reassembly-stacking protein 2	Q9R064	21.2337	21.0574	21.1047	21.0997	20.8106	20.6258	20.6247	20.9052	20.8384	20.769
+	4.57687	0.309203	P48721	GRP75_RAT	Hspa9	Stress-70 protein, mitochondrial	P48721	23.8064	23.991	23.9351	23.9708	23.9823	23.6305	23.6659	23.6198	23.6321	23.5914
+	2.08766	0.309486	F1LPV0	F1LPV0_RAT	Nars1	asparagine--tRNA ligase	F1LPV0	23.504	23.5538	23.6009	23.547	23.1309	23.1294	23.1233	23.1269	23.2468	23.1628
+	2.16255	0.309572	Q3B8N7	T22D4_RAT	Tsc22d4	TSC22 domain family protein 4	Q3B8N7	19.4723	19.3223	19.3214	19.4116	19.0504	18.923	18.9725	19.02	19.1785	18.9359
+	2.43583	0.310346	A0A8I5ZTB8	A0A8I5ZTB8_RAT	Mtmr2	Phosphatidylinositol-3,5-bisphosphate 3-phosphatase	A0A8I5ZTB8	18.8456	18.7315	18.8423	18.8365	18.7474	18.3045	18.3631	18.5596	18.5137	18.7106
+	2.31035	0.310445	Q9Z2A6	MK15_RAT	Mapk15	Mitogen-activated protein kinase 15	Q9Z2A6	22.9993	22.8334	22.8966	22.9837	22.6849	22.4884	22.3851	22.6476	22.6821	22.6425
+	3.21433	0.310558	A0A8I6B288	A0A8I6B288_RAT	Nab2	Ngfi-A binding protein 2	A0A8I6B288	19.9921	19.9845	19.9423	19.9518	19.7309	19.5438	19.5758	19.5885	19.7207	19.6202
+	1.785	0.310834	Q6VV72	IF1A_RAT	Eif1a	Eukaryotic translation initiation factor 1A	Q6VV72	22.7323	22.4548	22.5834	22.4621	22.1439	22.0811	22.1718	22.1553	22.2851	22.1292
+	1.84438	0.312013	A0A8I6GBT2;M0R766	A0A8I6GBT2_RAT;M0R766_RAT	AABR07006081.1;Tvp23b	Golgi apparatus membrane protein TVP23 homolog	A0A8I6GBT2;M0R766	19.1907	19.1177	19.1605	19.4299	19.1584	18.8811	19.2022	18.6996	18.8205	18.8937
+	4.263	0.312147	F1LVX2	F1LVX2_RAT	Ehbp1	EH domain binding protein 1	F1LVX2	18.631	18.6447	18.6234	18.6177	18.5621	18.3527	18.2341	18.3904	18.3461	18.1949
+	5.20812	0.312893	A1L1L2	TM214_RAT	Tmem214	Transmembrane protein 214	A1L1L2	19.696	19.6416	19.6261	19.6363	19.5332	19.3369	19.2791	19.3312	19.2786	19.3431
+	2.93732	0.313027	Q66HF9	LRRF1_RAT	Lrrfip1	Leucine-rich repeat flightless-interacting protein 1	Q66HF9	20.7574	20.6396	20.5834	20.6278	20.4467	20.2694	20.3336	20.2818	20.421	20.1839
+	2.42819	0.314007	A0A0G2JYE6;A6YP92;Q62798;Q62782;Q63087;M0R8Z6;O35750;G3V7E0;P97830;P63014;Q9JLT7;F1LN97;D3ZEM1;A0A0G2JXV9	PRRX1_RAT	Prrx1	Paired mesoderm homeobox protein 1	P63014	22.456	22.3992	22.4637	22.4707	22.1141	22.1981	22.0589	21.9609	22.0596	22.0561
+	1.77557	0.314586	Q497C3	MTL26_RAT	Mettl26	Methyltransferase-like 26	Q497C3	18.9981	19.0042	18.9081	18.9542	18.5851	18.5969	18.3411	18.524	18.7478	18.6669
+	2.24309	0.314986	D4AA63	D4AA63_RAT	Ubqln2	Ubiquilin 2	D4AA63	21.6849	21.5157	21.477	21.5849	21.4252	21.2997	21.3941	21.1363	21.2916	20.991
+	4.59605	0.315959	Q68A21	PURB_RAT	Purb	Transcriptional activator protein Pur-beta	Q68A21	22.6797	22.6182	22.7209	22.6519	22.6166	22.3764	22.3484	22.3081	22.2461	22.4287
+	1.95789	0.317218	A0A0G2K2Y9	A0A0G2K2Y9_RAT	Plxnb2	Plexin B2	A0A0G2K2Y9	20.1898	20.2117	20.2139	20.2224	19.7993	19.9058	19.9507	19.7397	19.6872	19.7677
+	4.2301	0.318362	B1WBS4	B1WBS4_RAT	Vps26b	VPS26 retromer complex component B	B1WBS4	20.7651	20.8439	20.8092	20.842	20.6781	20.4114	20.4072	20.5524	20.5043	20.4713
+	2.1024	0.318687	D3ZDR2	D3ZDR2_RAT	Chmp6	Charged multivesicular body protein 6	D3ZDR2	19.3063	19.2605	19.2032	19.0893	19.0212	18.6188	18.7857	19.0563	18.9026	18.9238
+	2.10454	0.318879	P61972	NTF2_RAT	Nutf2	Nuclear transport factor 2	P61972	21.7456	21.8343	21.7132	21.8362	21.9404	21.275	21.4054	21.6283	21.7295	21.437
+	2.15994	0.320078	P07872	ACOX1_RAT	Acox1	Peroxisomal acyl-coenzyme A oxidase 1	P07872	19.5554	19.4494	19.4547	19.4054	19.0754	19.1156	19.0856	18.9568	19.1513	19.0307
+	2.42526	0.32033	D3ZYK9	D3ZYK9_RAT	Npm3	Nucleophosmin/nucleoplasmin, 3	D3ZYK9	19.0097	18.9916	18.8195	18.9027	18.7077	18.6393	18.7141	18.5523	18.5454	18.3786
+	3.14468	0.320772	Q9WVA1	TIM8A_RAT	Timm8a	Mitochondrial import inner membrane translocase subunit Tim8 A	Q9WVA1	21.5957	21.4659	21.5368	21.4385	21.342	21.2369	21.2369	21.0681	21.0408	21.1924
+	3.60846	0.321497	D3ZM20	D3ZM20_RAT	Kif13a	Kinesin family member 13A	D3ZM20	18.8974	18.9492	18.9254	19.0278	18.7541	18.5963	18.5286	18.5629	18.5782	18.6803
+	2.02026	0.322105	Q6PEC0	AP4A_RAT	Nudt2	Bis(5'-nucleosyl)-tetraphosphatase [asymmetrical]	Q6PEC0	19.863	19.6267	19.6642	19.6392	19.5402	19.1805	19.2252	19.3772	19.6286	19.3112
+	2.39624	0.322486	A0A8I6GLB8	A0A8I6GLB8_RAT	Chmp1a	Charged multivesicular body protein 1A	A0A8I6GLB8	19.4152	19.1802	19.2955	19.2122	19.432	19.0692	19.0767	18.7559	19.0774	18.9436
+	2.25521	0.323184	O08839	BIN1_RAT	Bin1	Myc box-dependent-interacting protein 1	O08839	21.9736	21.7723	21.7131	21.7897	21.6064	21.5408	21.5369	21.3549	21.5563	21.2503
+	1.77049	0.323317	D4A4T0	D4A4T0_RAT	Stub1	STIP1 homology and U-box containing protein 1	D4A4T0	21.1021	21.0189	21.0945	21.0489	20.5485	20.6312	20.6811	20.6782	20.545	20.6608
+	2.30541	0.32397	B5DF19	B5DF19_RAT	Dse	Dermatan sulfate epimerase	B5DF19	17.7116	17.8829	17.8323	17.6554	17.5297	17.3325	17.4977	17.5505	17.2414	17.3699
+	2.15098	0.324049	D3ZF21	D3ZF21_RAT	Gprin3	GPRIN family member 3	D3ZF21	18.1507	18.4108	18.1123	18.3597	18.4673	17.9325	17.9955	17.8377	18.1731	17.9418
+	2.30559	0.324173	Q5U2R7	MESD_RAT	Mesd	LRP chaperone MESD	Q5U2R7	23.0435	22.8096	22.8294	22.8618	22.9205	22.383	22.5006	22.6464	22.8093	22.5046
+	2.0905	0.324228	Q5PQN7	LZIC_RAT	Lzic	Protein LZIC	Q5PQN7	19.8648	19.661	19.5185	19.6972	19.557	19.2568	19.245	19.4543	19.5454	19.176
+	2.38734	0.326183	Q9QVC8	FKBP4_RAT	Fkbp4	Peptidyl-prolyl cis-trans isomerase FKBP4	Q9QVC8	21.3925	21.2536	21.203	21.2869	21.3559	21.0522	21.1332	20.824	21.0882	20.7634
+	4.44789	0.326374	F7F875	F7F875_RAT	Srpra	SRP receptor subunit alpha	F7F875	22.2943	22.4218	22.489	22.3622	22.3975	22.0355	22.0633	22.0908	22.0042	22.1391
+	3.05066	0.326716	P54921	SNAA_RAT	Napa	Alpha-soluble NSF attachment protein	P54921	21.2538	21.1258	21.1807	21.1362	20.9419	20.895	20.8804	20.7056	20.7488	20.7752
+	2.01183	0.32675	Q4KLL0	TCEA1_RAT	Tcea1	Transcription elongation factor A protein 1	Q4KLL0	21.8182	21.5888	21.683	21.6235	21.2433	21.2768	21.2815	21.266	21.2979	21.2009
+	2.83634	0.326992	D3ZZK8;A0A8I6AIP8	A0A8I6AIP8_RAT;D3ZZK8_RAT	Frg1;Frg1l1	FSHD region gene 1-like 1	A0A8I6AIP8;D3ZZK8	18.4504	18.5117	18.5955	18.5576	18.5687	18.12	18.1056	18.2446	18.1323	18.4463
+	4.28594	0.327274	D3ZIP8	D3ZIP8_RAT	Endod1	Endonuclease domain containing 1	D3ZIP8	18.67	18.4867	18.5472	18.4967	18.524	18.1582	18.2623	18.2012	18.2925	18.174
+	1.84166	0.327346	P13084	NPM_RAT	Npm1	Nucleophosmin	P13084	23.6078	23.4666	23.551	23.3552	23.0593	22.9951	23.049	23.2208	23.0199	23.1184
+	3.43691	0.32765	Q5XI37	RT15_RAT	Mrps15	Small ribosomal subunit protein uS15m	Q5XI37	18.9261	18.8428	18.7642	18.701	18.8968	18.4804	18.5096	18.5614	18.3677	18.5735
+	2.39394	0.327734	Q2TGK3	ZDHC3_RAT	Zdhhc3	Palmitoyltransferase ZDHHC3	Q2TGK3	18.6043	18.4554	18.462	18.4337	18.1732	18.1069	18.2597	18.0713	18.0322	18.0198
+	2.21451	0.328241	F7FAB7	F7FAB7_RAT	Dynlt3	Dynein light chain Tctex-type 3	F7FAB7	20.9211	20.7288	20.7036	20.6311	20.9954	20.2974	20.533	20.6001	20.5289	20.3793
+	3.10609	0.328337	B2GUZ7	B2GUZ7_RAT	Tbcc	Tubulin folding cofactor C	B2GUZ7	19.4931	19.4373	19.43	19.3753	19.5929	19.1438	19.0743	18.9899	19.2879	19.1911
+	2.17631	0.328379	Q8R2E7	Q8R2E7_RAT	Fadd	FAS-associated death domain protein	Q8R2E7	20.2019	19.9168	20.1031	19.9928	19.942	19.621	19.661	19.763	19.95	19.5198
+	1.80837	0.329935	O35547	ACSL4_RAT	Acsl4	Long-chain-fatty-acid--CoA ligase 4	O35547	21.6497	21.6526	21.6655	21.5564	21.255	21.0241	21.0776	21.3878	21.3697	21.2703
+	2.11197	0.33068	P62260	1433E_RAT	Ywhae	14-3-3 protein epsilon	P62260	26.2442	26.0848	26.1079	26.0514	26.0216	25.5437	25.6778	25.8843	26.035	25.7158
+	4.33415	0.332785	A0A8I6A3I5;Q6NYB7	RAB1A_RAT	Rab1A	Ras-related protein Rab-1A	Q6NYB7	24.429	24.2312	24.3089	24.2463	24.3208	23.9825	23.9674	24.057	23.9213	23.9439
+	2.3445	0.333873	D4A5S6	D4A5S6_RAT	Alg1	ALG1, chitobiosyldiphosphodolichol beta-mannosyltransferase	D4A5S6	17.84	17.6531	17.8534	18.0933	17.932	17.561	17.6613	17.5926	17.5071	17.3803
+	3.32898	0.334183	M0RA26;P24051;Q71TY3	RS27L_RAT	Rps27l	Small ribosomal subunit protein eS27-like	P24051	23.5897	23.6971	23.6939	23.6887	23.6593	23.2022	23.2124	23.4085	23.3476	23.4871
+	1.84864	0.334547	Q80Z70	SE1L1_RAT	Sel1l	Protein sel-1 homolog 1	Q80Z70	20.7769	20.634	20.7153	20.5636	20.1995	20.1667	20.2344	20.3436	20.1712	20.3008
+	1.75325	0.335412	Q9JMB3;Q9WTP0;A0A8I5Y1T6	E41L1_RAT	Epb41l1	Band 4.1-like protein 1	Q9WTP0	21.4595	21.5528	21.558	21.6697	22.0176	21.5401	21.2632	21.2879	21.2449	21.2444
+	2.37332	0.335414	M0RDY6	M0RDY6_RAT	Crybg3	Crystallin beta-gamma domain containing 3	M0RDY6	18.6625	18.9035	18.8763	19.0161	18.5712	18.5113	18.4382	18.4076	18.5272	18.4684
+	1.7004	0.33648	D4AAM1	D4AAM1_RAT	C1h11orf98	Uncharacterized protein	D4AAM1	17.4882	17.4954	17.4967	17.3387	17.1083	17.1325	17.153	16.9355	17.259	16.7649
+	2.05198	0.33652	Q6AYB5	SRP54_RAT	Srp54	Signal recognition particle subunit SRP54	Q6AYB5	21.0963	20.9266	21.0147	20.9425	20.5458	20.5223	20.5524	20.6294	20.6251	20.514
+	1.78546	0.336525	A0A8I6AQL1	A0A8I6AQL1_RAT	Itgb5	Integrin beta	A0A8I6AQL1	21.2294	21.016	21.0955	21.0351	20.8383	20.9146	20.9237	20.5707	20.4721	20.6505
+	2.00193	0.336734	A0A8I5ZRA5;A0A8I6GL75;P62961;Q62764	YBOX3_RAT	Ybx3	Y-box-binding protein 3	Q62764	22.6416	22.4722	22.5062	22.5608	22.0944	22.1634	22.1354	22.051	22.2081	22.0336
+	4.70234	0.336797	Q6AXS5	SERB1_RAT	Serbp1	SERPINE1 mRNA-binding protein 1	Q6AXS5	22.3967	22.3668	22.2608	22.3031	22.3518	22.0085	21.9238	22.0461	22.0746	21.9421
+	4.29712	0.338529	A0A8I6A691	A0A8I6A691_RAT	Hspa12a	Heat shock protein family A (Hsp70) member 12A	A0A8I6A691	19.5561	19.5022	19.4485	19.663	19.5103	19.1786	19.257	19.1644	19.2498	19.1377
+	1.8314	0.338725	P30839	AL3A2_RAT	Aldh3a2	Aldehyde dehydrogenase family 3 member A2	P30839	21.6551	21.421	21.5187	21.3631	21.0359	21.073	21.1493	21.0077	21.1178	20.9524
+	2.34366	0.338868	B1WC29	B1WC29_RAT	Ankrd49	Ankrd49 protein	B1WC29	17.1438	17.0442	17.3232	17.0533	17.0991	16.8175	16.6378	16.6454	16.8542	17.0143
+	2.14284	0.339898	Q62725	NFYC_RAT	Nfyc	Nuclear transcription factor Y subunit gamma	Q62725	18.3169	18.0926	18.1681	18.0874	17.752	17.7062	17.7447	17.7417	17.7049	17.82
+	2.82094	0.340225	P36860	RALB_RAT	Ralb	Ras-related protein Ral-B	P36860	19.7734	19.5399	19.6752	19.4547	19.5295	19.2156	19.3962	19.1843	19.1611	19.3146
+	4.10155	0.341842	O54748;A0A8I6A0F8	STK3_RAT	Stk3	Serine/threonine-protein kinase 3	O54748	20.1699	20.2695	20.2387	20.2737	20.3839	19.8486	19.8572	19.9509	20.006	19.9639
+	2.60869	0.3422	Q5U1Z2	TPPC3_RAT	Trappc3	Trafficking protein particle complex subunit 3	Q5U1Z2	22.7473	22.6029	22.6517	22.6179	22.6469	22.1449	22.1558	22.3921	22.5412	22.3217
+	2.96368	0.342514	Q8R3Z7	Q8R3Z7_RAT	Ehd4	EH-domain containing 4	Q8R3Z7	21.433	21.6023	21.5903	21.6083	21.4881	21.3355	21.3427	21.1766	21.0904	21.0642
+	3.15597	0.343025	P05765;D3ZSE0	RS21_RAT	Rps21	Small ribosomal subunit protein eS21	P05765	24.443	24.3093	24.36	24.2465	24.1296	23.9645	23.9599	24.0522	23.9715	23.8252
+	3.07008	0.343048	Q8K1Q0	NMT1_RAT	Nmt1	Glycylpeptide N-tetradecanoyltransferase 1	Q8K1Q0	21.2592	21.0244	21.1083	21.0054	20.8982	20.6467	20.6542	20.7465	20.745	20.7877
+	1.63513	0.344814	A0A8I5ZV67	A0A8I5ZV67_RAT	Eea1	Early endosome antigen 1	A0A8I5ZV67	22.3494	22.2944	22.3165	22.3214	21.8955	21.7396	21.6376	22.0811	22.0723	21.9225
+	3.88217	0.345696	B5DFL5	B5DFL5_RAT	Sap30bp	SAP30 binding protein	B5DFL5	18.2618	18.1558	18.1894	18.186	18.1058	17.8244	17.7252	17.7988	17.8302	17.9917
+	2.22114	0.345885	Q09325	MGAT1_RAT	Mgat1	Alpha-1,3-mannosyl-glycoprotein 2-beta-N-acetylglucosaminyltransferase	Q09325	19.575	19.8114	19.7561	19.7617	19.4213	19.4651	19.4527	19.2434	19.1839	19.2511
+	1.60666	0.346675	A0A0G2K098	A0A0G2K098_RAT	Mcc	MCC regulator of WNT signaling pathway	A0A0G2K098	18.8906	19.0276	18.8873	18.9923	19.517	18.6217	18.61	18.8191	18.826	18.7047
+	4.51238	0.34995	Q63028	ADDA_RAT	Add1	Alpha-adducin	Q63028	21.2397	21.2567	21.288	21.2617	21.0991	20.9284	20.9446	20.8487	20.8123	20.8614
+	2.53383	0.350732	F7EZE5;M0R5M7	F7EZE5_RAT	Btf3	Transcription factor BTF3	F7EZE5	22.8753	22.495	22.5867	22.5023	22.6087	22.3492	22.2337	22.1813	22.3921	22.1582
+	2.00661	0.351048	P62961;D3ZEV0	YBOX1_RAT	Ybx1	Y-box-binding protein 1	P62961	24.2122	24.005	23.8978	24.141	23.9336	23.6412	23.8834	23.6079	23.8693	23.4324
+	1.87617	0.351873	B5DF04	B5DF04_RAT	Rad51	DNA repair protein RAD51 homolog	B5DF04	18.7914	19.0587	18.9525	19.057	19.3803	18.7396	18.7387	18.7826	18.4765	18.7432
+	1.65362	0.352552	Q811X6	CRYL1_RAT	Cryl1	Lambda-crystallin homolog	Q811X6	17.9436	17.7082	17.7968	17.7172	17.2428	17.3423	17.1674	17.3829	17.393	17.3601
+	1.72601	0.352582	O35783	CALU_RAT	Calu	Calumenin	O35783	24.8196	24.654	24.5373	24.6351	24.1691	24.1898	24.2309	24.2666	24.3366	24.0283
+	2.06598	0.352655	F1LZJ4	F1LZJ4_RAT	Hyi	Putative hydroxypyruvate isomerase	F1LZJ4	19.6849	19.5464	19.52	19.5166	19.4379	18.9529	19.004	19.2404	19.4609	19.2843
+	2.00278	0.353053	D3ZM03	D3ZM03_RAT	Vma21	Vacuolar ATPase assembly integral membrane protein VMA21	D3ZM03	19.4714	19.1327	19.3905	19.3064	19.6047	19.0246	19.0996	19.1212	19.1328	18.7623
+	2.89783	0.354229	Q1RP74	Q1RP74_RAT	Tbcb	Tubulin folding cofactor B	Q1RP74	21.2154	21.0164	21.0704	21.096	20.9829	20.7837	20.8033	20.5979	20.8682	20.557
+	2.17253	0.35504	F7FJT3	F7FJT3_RAT	Rad23a	UV excision repair protein RAD23	F7FJT3	20.9177	20.6499	20.567	20.6883	20.6401	20.2982	20.166	20.3439	20.6253	20.2544
+	2.30876	0.355199	B2GV38	UBL4A_RAT	Ubl4a	Ubiquitin-like protein 4A	B2GV38	20.7863	20.6846	20.7607	20.7721	20.3293	20.4125	20.3705	20.2552	20.256	20.2628
+	1.71757	0.356198	D3ZTT1	D3ZTT1_RAT	Medag	Mesenteric estrogen-dependent adipogenesis	D3ZTT1	17.7514	17.969	17.8572	18.041	NaN	NaN	NaN	17.6466	17.6238	17.3751
+	3.80515	0.356974	Q5RJQ8	CAHM2_RAT	Calhm2	Calcium homeostasis modulator protein 2	Q5RJQ8	18.0214	17.843	17.8051	17.7872	17.9022	17.5622	17.5763	17.442	17.4279	17.5656
+	3.69382	0.357926	Q9WTV5	PSMD9_RAT	Psmd9	26S proteasome non-ATPase regulatory subunit 9	Q9WTV5	21.8778	21.767	21.7582	21.7857	21.6275	21.3347	21.3384	21.3882	21.5464	21.419
+	3.35892	0.358202	Q5I0G4	GARS_RAT	Gars1	Glycine--tRNA ligase	Q5I0G4	21.5691	21.6982	21.7144	21.7201	21.438	21.1792	21.2288	21.2829	21.3459	21.3118
+	2.63259	0.35844	A0A8I6G5K9	A0A8I6G5K9_RAT	Plekha3	Sesquipedalian	A0A8I6G5K9	20.3795	20.4957	20.7595	20.6844	20.4812	20.1376	20.3626	20.133	20.1981	20.1768
+	2.01184	0.35935	D4ADF5	D4ADF5_RAT	Pdcd5	Programmed cell death 5	D4ADF5	22.2148	21.8969	21.991	21.9611	21.8358	21.4322	21.4191	21.7325	21.85	21.6691
+	1.7982	0.35957	D3ZSL2	D3ZSL2_RAT	Abracl	Costars family protein ABRACL	D3ZSL2	23.6726	23.3223	23.2921	23.3513	23.2577	22.91	22.7449	23.0916	23.2871	23.0643
+	2.8716	0.360514	Q6IN36	WIPF1_RAT	Wipf1	WAS/WASL-interacting protein family member 1	Q6IN36	19.7633	19.5949	19.6593	19.6168	19.5491	19.4883	19.2959	19.1368	19.3223	19.1375
+	1.67016	0.360973	Q5U2Q5	Q5U2Q5_RAT	Rrm1	Ribonucleoside-diphosphate reductase	Q5U2Q5	20.6849	20.5723	20.7138	20.5502	20.8737	20.5636	20.6106	20.0628	20.1458	20.2072
+	3.78367	0.361001	D3ZQI1	D3ZQI1_RAT	Gpx7	Glutathione peroxidase	D3ZQI1	21.5626	21.4255	21.4386	21.3676	21.2528	20.9917	21.0152	21.049	21.102	21.0842
+	1.89878	0.361353	D4A234	D4A234_RAT	Uri1	URI1, prefoldin-like chaperone	D4A234	18.9522	18.538	18.5511	18.6477	18.7199	18.6057	18.3164	18.1667	18.3759	18.1373
+	2.30742	0.362341	Q27W01	RBM8A_RAT	Rbm8a	RNA-binding protein 8A	Q27W01	20.4799	20.3174	20.3704	20.4496	20.2049	19.9643	20.0433	20.0063	20.2497	19.747
+	3.76563	0.362584	A0A0G2K4Q1;P19944	RLA1_RAT	Rplp1	Large ribosomal subunit protein P1	P19944	25.4683	25.2888	25.2968	25.2678	25.4822	24.893	25.0677	25.0078	25.013	25.0095
+	1.99444	0.363197	Q5U2M6	DCAF8_RAT	Dcaf8	DDB1- and CUL4-associated factor 8	Q5U2M6	20.948	20.7618	20.7903	20.825	20.5492	20.2188	20.1825	20.5461	20.5201	20.591
+	2.90943	0.363271	D3ZB71;D4ADV8	D3ZB71_RAT	Dvl2	Dishevelled segment polarity protein 2	D3ZB71	18.4202	18.4183	18.5183	18.6167	18.4802	17.9801	18.0524	18.3556	18.0762	18.1729
+	1.59405	0.364084	P24528	MGMT_RAT	Mgmt	Methylated-DNA--protein-cysteine methyltransferase	P24528	18.9659	18.9402	19.0275	19.0709	18.5331	18.5028	18.2478	18.7856	18.5028	18.6781
+	1.91163	0.364328	F7FGS9	F7FGS9_RAT	Marchf5	Membrane associated ring-CH-type finger 5	F7FGS9	18.72	18.6969	18.559	18.677	18.2548	18.3418	18.4379	18.145	18.0988	18.0627
+	2.34274	0.364997	A0A8I6A4W2	A0A8I6A4W2_RAT	Ktn1	Kinectin 1	A0A8I6A4W2	21.6186	21.6396	21.6569	21.6216	21.4331	21.3906	21.4263	21.2167	20.9647	21.1466
+	2.12569	0.365087	A0A8I6A089	A0A8I6A089_RAT	Paxx	PAXX, non-homologous end joining factor	A0A8I6A089	17.8575	17.7588	17.642	17.8148	17.5005	17.2103	17.106	17.4852	17.4789	17.4677
+	2.78503	0.365215	Q5XIM5	CDV3_RAT	Cdv3	Protein CDV3 homolog	Q5XIM5	23.8561	23.7321	23.5783	23.693	23.6855	23.3684	23.2867	23.2713	23.5815	23.2111
+	3.70936	0.365509	P83941;A0A096MIY6;A0A8I6AKW3	ELOC_RAT	Eloc	Elongin-C	P83941	23.3094	23.2366	23.169	23.2181	23.1864	22.7775	22.8285	22.8446	23.056	22.7853
+	1.98944	0.366842	B2RYC8	B2RYC8_RAT	Irak3	Interleukin-1 receptor-associated kinase 3	B2RYC8	20.6732	20.969	20.8756	20.9982	20.4556	20.5326	20.5108	20.3998	20.3184	20.3759
+	1.71093	0.367096	P61983	1433G_RAT	Ywhag	14-3-3 protein gamma	P61983	25.4736	25.4669	25.5017	25.5382	25.2764	24.7424	24.895	25.3203	25.3413	25.1223
+	2.18662	0.367316	Q5M834	DTBP1_RAT	Dtnbp1	Dysbindin	Q5M834	18.0954	18.0576	17.9085	17.972	18.3049	17.7061	17.7757	17.4655	17.9157	17.6387
+	5.05303	0.367604	Q6U6G5	ZC3HF_RAT	Zc3h15	Zinc finger CCCH domain-containing protein 15	Q6U6G5	20.6229	20.6449	20.6653	20.6243	20.7855	20.2619	20.3155	20.378	20.2762	20.2734
+	1.71472	0.367681	D3ZAS9	D3ZAS9_RAT	Ddrgk1	DDRGK domain-containing protein 1	D3ZAS9	20.3257	20.1007	20.1808	19.9995	19.5971	19.7041	19.6697	19.7332	19.5758	19.6826
+	3.80689	0.368169	D3ZU54	D3ZU54_RAT	Denr	Density-regulated protein	D3ZU54	20.0162	19.7984	19.8063	19.8198	19.9044	19.5215	19.5164	19.4221	19.6189	19.4253
+	2.30076	0.368621	Q5M827	PIR_RAT	Pir	Pirin	Q5M827	20.7988	20.6239	20.5947	20.611	20.5615	20.3874	20.4987	20.1452	20.3056	20.0099
+	2.5607	0.368679	A0A8I5ZWT0	A0A8I5ZWT0_RAT	Pcbp3	Poly(rC) binding protein 3	A0A8I5ZWT0	19.0563	18.9492	18.9525	18.9348	18.6397	18.5908	18.6426	18.3914	18.443	18.6214
+	3.34386	0.368818	Q9Z0W7	CLIC4_RAT	Clic4	Chloride intracellular channel protein 4	Q9Z0W7	23.0122	23.034	22.9552	23.0526	22.9037	22.6708	22.6636	22.6204	22.7539	22.4049
+	1.54105	0.369249	Q66H15	RMD3_RAT	Rmdn3	Regulator of microtubule dynamics protein 3	Q66H15	19.8694	19.746	19.7982	19.6513	19.1478	19.4338	19.349	19.2088	19.2295	19.1454
+	2.4922	0.369813	Q6MGC4	Q6MGC4_RAT	Pfdn6	Prefoldin subunit 6	Q6MGC4	21.3832	21.2074	21.1896	21.1965	21.0874	20.7147	20.6201	20.9308	21.0239	20.9257
+	1.71093	0.370155	D3ZRH1	D3ZRH1_RAT	Oxa1l	OXA1L, mitochondrial inner membrane protein	D3ZRH1	17.1079	17.2523	17.3367	17.2101	17.1896	17.0687	16.7858	17.0416	16.4062	16.9434
+	1.8767	0.370166	D3Z8Q7	D3Z8Q7_RAT	Ciao2b	Cytosolic iron-sulfur assembly component 2B	D3Z8Q7	17.3164	17.3394	17.3099	17.2881	17.6799	16.9121	17.0421	16.8587	17.3588	16.9112
+	2.14186	0.370823	Q642A0	PDRG1_RAT	Pdrg1	p53 and DNA damage-regulated protein 1	Q642A0	19.0567	18.7663	18.8488	18.9151	18.4693	18.3696	18.4318	18.4869	18.3684	18.5454
+	1.89236	0.370892	P49806	RGS10_RAT	Rgs10	Regulator of G-protein signaling 10	P49806	18.501	18.3117	18.2723	18.2339	18.055	17.7346	17.6481	18.06	18.1199	17.957
+	2.54602	0.373309	F7FMG9	F7FMG9_RAT	Zfp593	Zinc finger protein 593	F7FMG9	18.1242	18.3641	18.4555	18.4863	18.1596	17.7973	17.9831	17.9203	17.9388	18.0836
+	2.19704	0.373455	Q925S8	YMEL1_RAT	Yme1l1	ATP-dependent zinc metalloprotease YME1L1	Q925S8	19.3297	19.3669	19.3308	19.3257	19.1261	19.1922	19.0836	18.8305	18.6989	18.8069
+	1.68037	0.373608	Q5RKI6	EIF1A_RAT	Eif1ad	Probable RNA-binding protein EIF1AD	Q5RKI6	18.4644	18.3622	18.2627	18.353	17.9247	17.9305	17.7693	17.9349	18.2019	17.6623
+	2.43986	0.373936	A1L1I3	NUMBL_RAT	Numbl	Numb-like protein	A1L1I3	19.8384	19.921	19.8839	19.9307	19.689	19.5018	19.2212	19.4849	19.4548	19.7306
+	1.81503	0.374938	Q6AYJ2	BOD1_RAT	Bod1	Biorientation of chromosomes in cell division protein 1	Q6AYJ2	18.8977	18.7752	18.7987	18.7073	18.4843	18.2733	18.0053	18.5691	18.4913	18.4494
+	1.77852	0.375434	D3ZY02	D3ZY02_RAT	Pgghg	Protein-glucosylgalactosylhydroxylysine glucosidase	D3ZY02	19.0717	18.9191	18.9505	18.9368	18.6384	18.3778	18.2018	18.6845	18.7286	18.6467
+	1.63076	0.375788	B0K013	B0K013_RAT	Coa4	Cytochrome c oxidase assembly factor 4 homolog	B0K013	20.4312	20.2924	20.3755	20.0609	19.815	19.8394	19.8631	20.0111	19.5697	19.8128
+	1.85933	0.376065	Q9QY17	PACN2_RAT	Pacsin2	Protein kinase C and casein kinase substrate in neurons 2 protein	Q9QY17	20.427	20.3217	20.2896	20.3139	19.869	20.012	20.0591	19.7493	19.8121	19.7084
+	2.20709	0.376243	Q5EB81	NB5R1_RAT	Cyb5r1	NADH-cytochrome b5 reductase 1	Q5EB81	19.4122	19.1955	19.311	19.1658	18.9233	18.9546	18.992	18.7265	18.7193	18.7341
+	5.39022	0.376465	A0A8I6ASK1	A0A8I6ASK1_RAT	P4ha2	procollagen-proline 4-dioxygenase	A0A8I6ASK1	23.1835	23.2022	23.1945	23.1675	23.1447	22.8713	22.8559	22.743	22.7068	22.833
+	5.14633	0.376614	P62628	DLRB1_RAT	Dynlrb1	Dynein light chain roadblock-type 1	P62628	21.6234	21.6181	21.5365	21.5665	21.6077	21.1317	21.1552	21.2051	21.2842	21.2929
+	2.77716	0.378148	D4A9D8	D4A9D8_RAT	Osbp	Oxysterol-binding protein	D4A9D8	21.3	21.1234	21.2036	21.1459	20.8261	20.6835	20.7509	20.7787	20.7758	20.7193
+	3.14078	0.379449	O70593	SGTA_RAT	Sgta	Small glutamine-rich tetratricopeptide repeat-containing protein alpha	O70593	22.4705	22.2712	22.1957	22.2463	22.0847	21.8799	21.8646	21.7827	21.9924	21.8515
+	2.49464	0.380883	Q5U2R9	Q5U2R9_RAT	Scfd2	Sec1 family domain containing 2	Q5U2R9	19.4173	19.5292	19.5133	19.5078	19.2653	18.882	18.8766	19.1987	19.1428	19.2283
+	1.93857	0.382859	Q62931	GOSR1_RAT	Gosr1	Golgi SNAP receptor complex member 1	Q62931	20.3663	20.2417	20.399	20.2827	19.7825	19.762	19.8034	19.9691	19.786	19.8374
+	3.47198	0.382947	P97576	GRPE1_RAT	Grpel1	GrpE protein homolog 1, mitochondrial	P97576	20.9535	20.6952	20.6939	20.6977	20.6332	20.404	20.3946	20.3062	20.4039	20.25
+	1.70927	0.382949	P97538	RASM_RAT	Mras	Ras-related protein M-Ras	P97538	18.2407	18.0721	18.131	18.0079	17.686	17.4765	17.3742	17.7662	17.7564	17.8497
+	1.52321	0.384339	A0A8I6AFY4	A0A8I6AFY4_RAT	Nfib	Nuclear factor 1	A0A8I6AFY4	18.452	18.6652	18.7946	18.5368	19.0226	18.7013	18.32	18.1178	18.1297	18.2807
+	2.61411	0.386599	A0A8I5ZV49	A0A8I5ZV49_RAT	Flna	Filamin A	A0A8I5ZV49	23.6564	24.0807	23.9539	24.0394	23.73	23.4592	23.4558	23.5694	23.4688	23.5741
+	1.47145	0.3868	A0A0G2JX72;D3ZQV3	A0A0G2JX72_RAT	Mbnl1	Muscleblind-like splicing regulator 1	A0A0G2JX72	22.3206	22.2356	22.519	22.304	21.8168	22.0565	22.0738	21.7802	21.5502	21.8012
+	2.75847	0.387516	B0BNB5	B0BNB5_RAT	Nup43	LOC683983 protein	B0BNB5	20.9967	20.8909	20.9046	20.872	20.6833	20.6608	20.6165	20.3727	20.4356	20.3241
+	2.13281	0.387573	P10719	ATPB_RAT	Atp5f1b	ATP synthase subunit beta, mitochondrial	P10719	25.7419	25.5882	25.5395	25.5517	25.2677	25.2303	25.4156	25.044	25.0666	24.9947
+	3.06855	0.388154	D4AAU6	D4AAU6_RAT	Ccdc25	Coiled-coil domain-containing protein 25	D4AAU6	19.3861	19.2215	19.2898	19.2144	19.0303	18.6784	18.7957	18.8721	18.9368	18.9183
+	2.81094	0.389655	A0A8I6ACA6;A0A8L2ULK7;P62275	RS29_RAT	Rps29	Small ribosomal subunit protein uS14	P62275	22.47	22.2844	22.2436	22.0667	22.2201	21.9917	21.9476	21.7349	21.7548	21.9076
+	3.47721	0.390245	Q4KMA2;F7FJT3	RD23B_RAT	Rad23b	UV excision repair protein RAD23 homolog B	Q4KMA2	23.3467	23.1782	23.1822	23.1194	23.2985	22.8106	22.7676	22.8406	23.021	22.734
+	1.9005	0.390645	D4A845	D4A845_RAT	Rpa3	Replication protein A3	D4A845	19.2139	19.0513	19.0344	18.9472	19.0213	18.8648	19.0073	18.4655	18.4974	18.4798
+	4.70812	0.391041	Q5PPJ6	Q5PPJ6_RAT	Lars1	leucine--tRNA ligase	Q5PPJ6	20.6604	20.8667	20.8331	20.8336	20.7626	20.3564	20.3778	20.4245	20.361	20.4815
+	3.08581	0.391971	Q6MG87	Q6MG87_RAT	Pbx2	PBX homeobox 2	Q6MG87	18.4551	18.3807	18.2738	18.3571	18.0695	17.9951	17.9116	17.8973	17.7919	17.9805
+	1.45228	0.39198	Q6AXN3	TMED5_RAT	Tmed5	Transmembrane emp24 domain-containing protein 5	Q6AXN3	21.4254	21.1342	21.2749	21.1647	20.6774	20.9472	20.9817	20.6369	20.5732	20.5776
+	2.18242	0.392745	Q9JI85	NUCB2_RAT	Nucb2	Nucleobindin-2	Q9JI85	21.4819	21.1673	21.1995	21.1851	20.85	20.7266	20.7501	20.7967	20.9335	20.713
+	2.41953	0.393087	Q3B7V5;P05712	RAB2A_RAT	Rab2a	Ras-related protein Rab-2A	P05712	23.6658	23.4232	23.5379	23.3073	23.1016	23.0424	22.969	23.0246	23.0119	23.0225
+	1.59212	0.393545	Q5MYX1	Q5MYX1_RAT	Oas1i	2'-5' oligoadenylate synthase	Q5MYX1	18.6673	18.9531	18.8542	18.902	18.4057	18.0546	18.1876	18.5545	18.5724	18.4455
+	1.68113	0.394656	Q9JMA8	Q9JMA8_RAT	Extl3	Exostosin-like glycosyltransferase 3	Q9JMA8	20.874	20.9213	20.8939	20.7904	20.313	20.5414	20.2549	20.3863	20.1278	20.5088
+	1.57375	0.394809	A0A8I6ARL0	A0A8I6ARL0_RAT	Gpt2	alanine transaminase	A0A8I6ARL0	18.2299	18.2843	18.3552	18.3167	17.6304	17.647	17.6282	17.8505	17.9027	17.8141
+	2.15933	0.396243	A0A8I6A2D9	A0A8I6A2D9_RAT	Foxk2	Forkhead box K2	A0A8I6A2D9	18.3336	18.1163	18.2323	18.2171	18.0025	18.0889	17.8284	17.646	17.5336	17.8238
+	2.38131	0.396599	Q9Z269	VAPB_RAT	Vapb	Vesicle-associated membrane protein-associated protein B	Q9Z269	21.8557	21.727	21.7004	21.5678	21.2699	21.2013	21.2313	21.2563	21.2252	21.2237
+	1.44047	0.396625	P12369	KAP3_RAT	Prkar2b	cAMP-dependent protein kinase type II-beta regulatory subunit	P12369	19.464	19.429	19.3762	19.38	19.3902	19.3652	19.4075	18.8095	18.638	18.836
+	2.23751	0.397867	A0A0G2JUB4	A0A0G2JUB4_RAT	Acat2l1	Acetyl-CoA acetyltransferase 2-like 1	A0A0G2JUB4	18.2059	18.2579	NaN	18.3251	NaN	NaN	17.911	NaN	17.8192	NaN
+	3.56084	0.398102	P10536	RAB1B_RAT	Rab1b	Ras-related protein Rab-1B	P10536	22.107	22.1244	22.0595	22.0955	21.9121	21.73	21.8215	21.6183	21.5183	21.6198
+	3.01025	0.398727	Q6AYJ1	RECQ1_RAT	Recql	ATP-dependent DNA helicase Q1	Q6AYJ1	18.0743	18.2435	18.3372	18.2332	18.1014	17.7866	17.9082	17.818	17.5716	17.9116
+	2.77893	0.399354	Q9Z1X1	ESYT1_RAT	Esyt1	Extended synaptotagmin-1	Q9Z1X1	21.1734	20.9557	21.0305	20.9414	20.7747	20.4295	20.4594	20.6925	20.5999	20.6976
+	1.68489	0.39943	A0A0G2K0X0	A0A0G2K0X0_RAT	Tafazzin	Tafazzin family protein	A0A0G2K0X0	16.7651	17.2176	17.2419	17.0934	17.2632	NaN	16.7548	16.9694	16.5979	16.5451
+	1.73561	0.399625	B0BNM9	GLTP_RAT	GLTP	Glycolipid transfer protein	B0BNM9	19.7647	19.6907	19.6522	19.6622	19.0855	19.2971	19.2134	18.9814	19.2544	19.111
+	3.94594	0.401228	A0A8I6AHQ9	A0A8I6AHQ9_RAT	Xpot	Exportin-T	A0A8I6AHQ9	19.905	20.089	20.0466	20.0775	19.8127	19.5549	19.5964	19.5797	19.6481	19.5457
+	3.59288	0.402205	Q53UA7	TAOK3_RAT	Taok3	Serine/threonine-protein kinase TAO3	Q53UA7	20.6829	20.6984	20.667	20.7068	20.4099	20.3493	20.2341	20.1833	20.1656	20.2217
+	1.90207	0.40237	Q9JMB3	Q9JMB3_RAT	Epb41l3	Erythrocyte membrane protein band 4.1-like 3	Q9JMB3	19.7525	19.7227	19.6578	19.6555	19.8088	19.0563	19.0115	19.3877	19.6323	19.4978
+	2.20249	0.403133	A0A0G2K2Z5	A0A0G2K2Z5_RAT	Fmr1nb	FMR1 neighbor	A0A0G2K2Z5	19.4818	19.2749	19.3345	19.2309	19.1457	19.0553	19.1739	18.7846	18.7292	18.7092
+	1.94025	0.403181	Q62848	ARFG1_RAT	Arfgap1	ADP-ribosylation factor GTPase-activating protein 1	Q62848	22.9309	22.749	22.7706	22.7601	22.3109	22.2	22.1516	22.3506	22.5329	22.2704
+	4.09046	0.403296	A0A1W2Q5Z7	A0A1W2Q5Z7_RAT	St3gal1	ST3 beta-galactoside alpha-2,3-sialyltransferase 1	A0A1W2Q5Z7	18.9212	18.9366	18.9127	18.9019	19.088	18.5158	18.6157	18.5459	18.6572	18.4094
+	3.53517	0.403938	O35814	STIP1_RAT	Stip1	Stress-induced-phosphoprotein 1	O35814	23.5408	23.3565	23.3595	23.3412	23.1942	22.9593	23.0015	22.9497	23.0406	22.8215
+	1.44188	0.404681	P08009	GSTM7_RAT	Gstm7	Glutathione S-transferase Mu 7	P08009	18.4526	18.4122	18.3611	18.3891	17.6068	17.8515	17.8573	17.7978	17.8873	17.8045
+	4.30843	0.406684	A0A8I5Y1D5	A0A8I5Y1D5_RAT	Mtmr1	Phosphatidylinositol-3,5-bisphosphate 3-phosphatase	A0A8I5Y1D5	18.9334	18.8753	18.8197	18.7731	18.897	18.3091	18.4819	18.5769	18.4363	18.4608
+	1.78394	0.407285	Q6XQN1	PNCB_RAT	Naprt	Nicotinate phosphoribosyltransferase	Q6XQN1	18.3328	18.4063	18.3901	18.5296	18.6733	17.7808	17.7544	18.2481	18.3059	18.2063
+	3.69587	0.408126	B2GV06	SCOT1_RAT	Oxct1	Succinyl-CoA:3-ketoacid coenzyme A transferase 1, mitochondrial	B2GV06	21.3874	21.436	21.3736	21.3447	21.5898	21.0956	21.092	20.9941	21.0608	20.8484
+	1.61706	0.408265	Q8VHK0	ACOT8_RAT	Acot8	Acyl-coenzyme A thioesterase 8	Q8VHK0	18.8271	18.8382	18.9731	18.8724	18.4795	18.7533	18.5963	18.2801	18.1453	18.1741
+	2.62238	0.40924	Q5RKH3	K1143_RAT		Uncharacterized protein KIAA1143 homolog	Q5RKH3	20.0402	19.772	19.9233	19.9133	19.8558	19.2919	19.3947	19.5527	19.7769	19.4423
+	3.7551	0.410026	B3GNI6	SEP11_RAT	Septin11	Septin-11	B3GNI6	22.8939	22.8923	22.8967	22.7828	22.58	22.3776	22.3805	22.3917	22.3996	22.4462
+	4.6664	0.41123	Q2M1K6	S39AD_RAT	Slc39a13	Zinc transporter ZIP13	Q2M1K6	18.1827	18.2868	18.1223	18.2385	18.1532	17.8991	17.6762	17.7579	17.8057	17.7883
+	3.60253	0.411884	Q63692	CDC37_RAT	Cdc37	Hsp90 co-chaperone Cdc37	Q63692	23.133	22.9668	23.0125	23.0219	22.8362	22.5335	22.5518	22.5955	22.7484	22.4818
+	2.46492	0.412448	Q7TNY6	GCP60_RAT	Acbd3	Golgi resident protein GCP60	Q7TNY6	20.7326	20.5047	20.5781	20.4992	20.308	19.9179	19.9665	20.2518	20.2816	20.1426
+	2.32413	0.41275	Q5PPJ9	SHLB2_RAT	Sh3glb2	Endophilin-B2	Q5PPJ9	20.3837	20.0841	20.1877	20.2187	19.7581	19.6915	19.6874	19.7073	19.8076	19.6748
+	1.51717	0.413049	Q62936	DLG3_RAT	Dlg3	Disks large homolog 3	Q62936	18.6415	18.5566	18.4883	18.5613	17.9577	17.765	17.8203	18.1569	18.2424	18.1556
+	2.22597	0.413083	Q8R5G4	Q8R5G4_RAT	Cdkn2c	Cyclin-dependent kinase inhibitor 2C	Q8R5G4	18.5386	18.1935	18.2323	18.5481	18.4848	18.0752	18.124	17.9038	18.1202	17.7088
+	2.07049	0.413134	P11497	ACACA_RAT	Acaca	Acetyl-CoA carboxylase 1	P11497	20.5562	20.8959	20.8379	20.895	21.2303	20.5609	20.6024	20.4563	20.3079	20.4223
+	1.71264	0.413256	B0BMY5	B0BMY5_RAT	Chchd5	Coiled-coil-helix-coiled-coil-helix domain containing 5	B0BMY5	20.2594	20.0192	20.0865	20.0364	19.524	19.4546	19.5054	19.5708	19.8435	19.4849
+	2.84721	0.41356	Q4V882;O88339	EPN1_RAT	Epn1	Epsin-1	O88339	19.1605	19.0827	19.2299	19.4016	18.9755	18.6594	18.6385	18.8484	18.7524	18.8837
+	2.5671	0.413687	Q5BK56	GSTM4_RAT	Gstm4	Glutathione S-transferase Mu 4	Q5BK56	20.4232	20.3535	20.4157	20.416	19.9876	19.9608	20.0418	19.7702	19.9284	19.8264
+	2.97181	0.413964	Q569B7	RWDD4_RAT	Rwdd4	RWD domain-containing protein 4	Q569B7	20.5126	20.3287	20.3367	20.4863	20.296	20.0015	20.1301	19.8608	20.1206	19.7775
+	3.04797	0.414737	Q5U211	SNX3_RAT	Snx3	Sorting nexin-3	Q5U211	22.531	22.2908	22.3433	22.2686	22.0903	21.8017	21.8012	21.9049	21.9979	21.9447
+	2.60003	0.415722	P08644;P20171	RASK_RAT	Kras	GTPase KRas	P08644	19.6529	19.7363	19.62	19.6333	19.4053	18.8947	19.2851	19.3517	19.2155	19.2221
+	1.94717	0.415833	P21818	STMN2_RAT	Stmn2	Stathmin-2	P21818	21.3264	20.9917	21.2543	21.1941	20.9765	21.0034	20.9234	20.5136	20.7472	20.4763
+	2.7733	0.416116	F2Z3T4	MBNL2_RAT	Mbnl2	Muscleblind-like protein 2	F2Z3T4	22.0742	22.1296	22.1867	22.1583	21.985	21.8935	21.8683	21.6075	21.464	21.6199
+	4.58062	0.416663	Q8R491;Q8R3Z7	EHD3_RAT	Ehd3	EH domain-containing protein 3	Q8R491	21.4207	21.4454	21.3922	21.434	21.2928	21.097	21.0239	20.864	20.9901	20.9269
+	2.49969	0.41669	Q6AYF8	Q6AYF8_RAT	Serpinb9	Serpin family B member 9	Q6AYF8	20.4996	20.5106	20.563	20.571	20.4148	19.8612	19.901	20.2706	20.3436	20.0993
+	2.34463	0.416802	Q642F4	SC22A_RAT	Sec22a	Vesicle-trafficking protein SEC22a	Q642F4	18.3003	18.2347	18.1561	18.1898	17.9503	17.6885	18.0892	17.5652	17.7182	17.6861
+	1.50496	0.416922	D3ZF13	D3ZF13_RAT	Ndufab1	Acyl carrier protein	D3ZF13	21.4377	21.2976	21.4277	20.9407	20.6491	20.7435	20.7307	20.8764	20.618	20.6995
+	3.68413	0.418339	Q3SWT4	IWS1_RAT	Iws1	Protein IWS1 homolog	Q3SWT4	18.1391	17.9648	18.0057	18.0087	17.7909	17.6245	17.6494	17.5668	17.4853	17.4915
+	3.42155	0.419457	Q2M2R8	PEX5_RAT	Pex5	Peroxisomal targeting signal 1 receptor	Q2M2R8	18.466	18.4616	18.4706	18.4365	18.146	17.9173	17.9755	17.9636	18.1062	17.9208
+	2.97804	0.420006	P82471	GNAQ_RAT	Gnaq	Guanine nucleotide-binding protein G(q) subunit alpha	P82471	19.5747	19.6376	19.6142	19.6514	19.3689	19.3023	19.3168	19.06	19.0075	19.0601
+	1.58486	0.420117	Q5U2U3	Q5U2U3_RAT	Parp3	Poly (ADP-ribose) polymerase family, member 3	Q5U2U3	21.4949	21.3052	21.4126	21.2843	20.6384	20.8157	20.7449	20.8284	20.7592	20.8865
+	1.73909	0.420277	D4ADC7	D4ADC7_RAT	Adgra2	Adhesion G protein-coupled receptor A2	D4ADC7	18.074	18.1157	18.2114	18.0632	17.5493	17.3578	17.6729	17.6281	17.4412	17.8122
+	1.66741	0.421548	Q5RJT0	ASHWN_RAT		Ashwin	Q5RJT0	17.0072	16.8088	16.9981	16.9874	16.3722	16.7121	16.4535	16.3641	16.205	16.3312
+	1.87034	0.421595	A0A8I5Y6B0	A0A8I5Y6B0_RAT	Porcn	Porcupine O-acyltransferase	A0A8I5Y6B0	18.7713	18.9986	18.9975	18.9802	NaN	18.6353	18.3581	18.4403	18.8622	18.2806
+	1.84453	0.421879	B2RZ20	B2RZ20_RAT	Ssna1	SS nuclear autoantigen 1	B2RZ20	17.9747	17.86	17.7715	17.8898	18.1027	17.3054	17.1888	17.448	17.8646	17.6824
+	2.05735	0.424522	A0A0G2JW29	A0A0G2JW29_RAT	Man1a1	alpha-1,2-Mannosidase	A0A0G2JW29	19.7439	19.7346	19.8643	19.6458	19.4097	19.4924	19.4822	19.108	19.1626	19.0305
+	2.87091	0.42454	A0A0G2K4E8	A0A0G2K4E8_RAT	R3hdm2	R3H domain containing 2	A0A0G2K4E8	17.038	17.153	17.0873	17.1847	NaN	16.8398	16.8317	16.7203	16.536	16.5282
+	3.35034	0.425275	A0A8I6APP3	A0A8I6APP3_RAT	Plekho2	Pleckstrin homology domain containing O2	A0A8I6APP3	20.6571	20.5026	20.5151	20.5328	20.4892	19.9783	19.9707	20.1778	20.3361	20.1074
+	1.79459	0.42618	D3ZCK4	D3ZCK4_RAT	Def6	DEF6 guanine nucleotide exchange factor	D3ZCK4	17.3376	17.3371	17.3265	17.4184	16.7329	16.6951	16.6661	17.0107	16.8668	16.7829
+	1.77998	0.426662	Q8K5B3	MCFD2_RAT	Mcfd2	Multiple coagulation factor deficiency protein 2 homolog	Q8K5B3	22.1374	22.0282	21.8987	21.8735	21.555	21.3978	21.6722	21.4517	21.6977	21.1401
+	1.76133	0.427587	D4A9Z8;A0A8I5ZP83;Q569C1	A0A8I5ZP83_RAT	Chmp4b	Charged multivesicular body protein 4B	A0A8I5ZP83	23.2479	23.0252	22.9696	22.9475	22.7428	22.3138	22.2556	22.7193	22.8642	22.6422
+	1.49748	0.428341	D3ZYG0	D3ZYG0_RAT	Vav2	Vav guanine nucleotide exchange factor 2	D3ZYG0	16.7445	17.3464	17.0558	17.1503	17.4795	16.8469	16.8527	16.9737	16.4038	16.5577
+	2.70967	0.429544	Q9HB97	PARVA_RAT	Parva	Alpha-parvin	Q9HB97	22.0886	21.9342	21.963	21.9438	21.5597	21.4469	21.503	21.4589	21.5677	21.3651
+	2.55671	0.429732	A0A8I5ZW25;A0A8J8XR33	A0A8J8XR33_RAT	Cstf2	Cleavage stimulation factor, 3' pre-RNA subunit 2	A0A8J8XR33	21.3469	21.3048	21.3187	21.2673	21.2645	21.1209	21.1015	20.7146	20.6536	20.7631
+	4.11408	0.429817	Q10728	MYPT1_RAT	Ppp1r12a	Protein phosphatase 1 regulatory subunit 12A	Q10728	20.8579	20.7283	20.7236	20.8355	20.5875	20.3041	20.2798	20.3855	20.3929	20.2214
+	1.52724	0.429979	G3V8Z3	G3V8Z3_RAT	Gpkow	G-patch domain and KOW motifs-containing protein	G3V8Z3	17.8276	17.7628	17.6026	17.8257	17.3091	17.5299	17.5744	17.0047	17.0695	16.9995
+	1.68155	0.430188	P63003	TLE5_RAT	Tle5	TLE family member 5	P63003	18.1527	18.1794	17.912	18.3071	17.701	17.6331	17.2928	17.7709	17.5133	17.8913
+	1.9572	0.432682	P12785	FAS_RAT	Fasn	Fatty acid synthase	P12785	22.9367	23.2963	23.2325	23.2728	23.7395	22.9329	22.9224	22.7956	22.8517	22.8118
+	4.47749	0.433157	Q9Z158	STX17_RAT	Stx17	Syntaxin-17	Q9Z158	17.9796	18.0064	18.0481	17.9017	17.9615	17.5662	17.4824	17.5901	17.412	17.681
+	2.95824	0.433518	M0R8Y4	M0R8Y4_RAT	Chst14	Carbohydrate sulfotransferase	M0R8Y4	18.4347	18.2271	18.4481	18.2697	18.5351	17.7522	17.8486	18.1121	17.9992	18.035
+	1.42199	0.434797	A0A8I5ZMI8;A0A0G2JUG1;A0A8I6G380;Q4FZU2;A0A8I6AP90	K2C6A_RAT	Krt6a	Keratin, type II cytoskeletal 6A	Q4FZU2	23.084	23.4335	23.3748	23.1023	23.5966	22.5348	22.8737	22.8966	22.7128	23.3993
+	4.2004	0.435155	P62824;Q63941	RAB3B_RAT;RAB3C_RAT	Rab3b;Rab3c	Ras-related protein Rab-3C	P62824;Q63941	20.0427	20.0899	20.0363	19.9503	19.8215	19.5619	19.4725	19.6258	19.4859	19.6188
+	3.69988	0.435381	D4A315;Q7M0E3	DEST_RAT	Dstn	Destrin	Q7M0E3	25.4202	25.437	25.5044	25.3033	25.2195	24.8925	24.8218	24.9766	25.0872	24.9294
+	4.16772	0.436251	P52631	STAT3_RAT	Stat3	Signal transducer and activator of transcription 3	P52631	20.576	20.8393	20.7937	20.8344	20.8154	20.2641	20.2993	20.427	20.3837	20.3035
+	3.42504	0.436713	A0A8I6ANB2;A0A8I5ZVX1	A0A8I6ANB2_RAT	Ppfibp1	PPFIA binding protein 1	A0A8I6ANB2	20.9601	21.1354	21.0068	21.108	20.8583	20.4451	20.4419	20.682	20.6687	20.6474
+	4.73294	0.436794	Q8R511	FNBP1_RAT	Fnbp1	Formin-binding protein 1	Q8R511	18.62	18.5749	18.4942	18.5085	18.4133	18.0575	18.1749	17.9819	18.134	18.0786
+	1.42416	0.437808	Q65Z14	OSMR_RAT	Osmr	Oncostatin-M-specific receptor subunit beta	Q65Z14	18.5785	18.4446	18.6773	18.5869	19.2708	18.6328	18.244	18.2154	18.0137	18.2631
+	1.66315	0.438216	Q66H20	PTBP2_RAT	Ptbp2	Polypyrimidine tract-binding protein 2	Q66H20	20.4245	20.3965	20.559	20.436	20.204	20.1834	20.4085	19.7516	19.6403	19.8452
+	3.29471	0.439605	O88506	STK39_RAT	Stk39	STE20/SPS1-related proline-alanine-rich protein kinase	O88506	20.2142	20.3069	20.2423	20.271	20.5641	19.7869	19.7722	19.9197	20.027	19.8946
+	1.72093	0.439712	B0BMV4	B0BMV4_RAT	Yif1a	Protein YIF1	B0BMV4	19.9653	19.982	19.9568	19.9251	19.4225	19.6582	19.4293	19.2696	19.0924	19.6037
+	4.0141	0.440355	A1L1J8	A1L1J8_RAT	Rab5b	RAB5B, member RAS oncogene family	A1L1J8	21.2538	21.0954	21.077	21.2307	21.079	20.5889	20.618	20.8477	20.7661	20.7134
+	2.57991	0.441721	Q75UQ2	CFDP1_RAT	Cfdp1	Craniofacial development protein 1	Q75UQ2	20.031	19.7617	19.6552	19.7961	19.7172	19.2559	19.2974	19.2182	19.6646	19.3165
+	1.41035	0.442409	Q63135	CR1L_RAT	Cr1l	Complement component receptor 1-like protein	Q63135	21.2796	21.0421	21.0866	21.0098	20.5944	20.9248	20.8791	20.3456	20.3354	20.3157
+	2.82173	0.442643	O35217	MINP1_RAT	Minpp1	Multiple inositol polyphosphate phosphatase 1	O35217	21.3902	21.3007	21.3641	21.2757	21.0983	20.661	20.6435	20.9548	21.0061	20.9504
+	2.28496	0.44271	D4ADP9	D4ADP9_RAT	Copz2	Coatomer subunit zeta	D4ADP9	20.6097	20.7266	20.6357	20.7688	20.5006	19.9726	19.971	20.4095	20.4802	20.1945
+	2.08823	0.443477	D3ZGS3	OCRL_RAT	Ocrl	Inositol polyphosphate 5-phosphatase OCRL	D3ZGS3	18.1652	18.5444	18.5168	18.5849	18.092	NaN	17.96	17.9646	17.8409	17.9833
+	2.87703	0.443984	D4A3S6	D4A3S6_RAT	Mtss2	MTSS I-BAR domain containing 2	D4A3S6	19.2206	19.1911	19.1115	19.4535	19.1912	18.6458	18.7956	18.9524	18.6107	18.9435
+	2.78675	0.44411	Q5M853	KXDL1_RAT	Kxd1	KxDL motif-containing protein 1	Q5M853	18.2962	18.2398	18.3042	18.2715	17.9357	17.7227	17.6969	17.8276	17.5973	17.9825
+	1.54907	0.444345	Q641Z9	Q641Z9_RAT	Sdhc	Succinate dehydrogenase cytochrome b560 subunit, mitochondrial	Q641Z9	20.1782	19.9272	19.9609	19.6178	19.4022	19.1112	19.1836	19.4625	19.559	19.5482
+	1.8198	0.445326	A0A8I6AQR3	A0A8I6AQR3_RAT	Tmem263	Transmembrane protein 263	A0A8I6AQR3	20.5769	20.8452	20.6533	20.5157	20.1809	19.8973	19.9474	20.3737	20.0302	20.2968
+	3.56276	0.445557	P86252	PURA_RAT	Pura	Transcriptional activator protein Pur-alpha	P86252	20.4098	20.4027	20.4475	20.4035	20.6143	20.0078	20.2028	19.963	20.044	19.8325
+	2.8715	0.445706	P97541	HSPB6_RAT	Hspb6	Heat shock protein beta-6	P97541	20.0044	19.9456	19.8367	19.8356	19.6159	19.5164	19.4903	19.2272	19.5144	19.2614
+	2.09253	0.44621	Q3KR92	TPST1_RAT	Tpst1	Protein-tyrosine sulfotransferase 1	Q3KR92	17.7452	17.4888	17.6541	17.4237	17.204	16.8067	17.0156	17.198	16.9706	17.2938
+	4.40106	0.446554	Q5BJY3	IN80C_RAT	Ino80c	INO80 complex subunit C	Q5BJY3	17.6843	17.786	17.8961	17.8262	17.7748	17.405	17.2969	17.4046	17.2811	NaN
+	2.62331	0.447068	O35952	GLO2_RAT	Hagh	Hydroxyacylglutathione hydrolase, mitochondrial	O35952	19.3505	19.0278	19.0825	19.0378	19.1179	18.4904	18.5525	18.8298	18.9185	18.5898
+	3.47479	0.447289	Q00238	ICAM1_RAT	Icam1	Intercellular adhesion molecule 1	Q00238	21.5965	21.3417	21.4568	21.2839	21.5704	20.9912	21.1333	21.0287	20.9952	20.8645
+	1.33357	0.447638	B5DFG1	PINK1_RAT	Pink1	Serine/threonine-protein kinase PINK1, mitochondrial	B5DFG1	17.1443	17.8569	17.7813	17.4026	18.1456	17.2388	17.1288	17.0054	17.4235	17.296
+	1.54579	0.448217	P05503	COX1_RAT	Mtco1	Cytochrome c oxidase subunit 1	P05503	20.5722	20.7793	20.5731	20.9326	NaN	20.6735	20.4228	20.0714	19.9713	20.1914
+	3.09673	0.448418	Q62904	DHB7_RAT	Hsd17b7	3-keto-steroid reductase/17-beta-hydroxysteroid dehydrogenase 7	Q62904	19.4731	19.4624	19.4694	19.5115	19.8406	19.0655	18.9431	19.1705	19.1954	19.1404
+	2.42093	0.449103	D3ZMP9	D3ZMP9_RAT	Rangrf	RAN guanine nucleotide release factor	D3ZMP9	16.3032	16.5198	16.28	16.1056	16.3125	15.9159	NaN	15.915	15.7344	NaN
+	2.92215	0.45127	Q9JKL7	SREK1_RAT	Srek1	Splicing regulatory glutamine/lysine-rich protein 1	Q9JKL7	19.6228	19.6979	19.7409	19.7724	19.3978	19.2622	18.9606	19.3336	19.2297	19.1893
+	3.74107	0.451578	A0A8I6AUQ7	A0A8I6AUQ7_RAT	Zpr1	ZPR1 zinc finger	A0A8I6AUQ7	21.1626	20.9275	20.9146	20.9776	20.8595	20.5507	20.5514	20.4819	20.6363	20.3635
+	2.81522	0.452443	P21708	MK03_RAT	Mapk3	Mitogen-activated protein kinase 3	P21708	22.9301	22.7693	22.8905	22.7187	22.5385	22.1608	22.1623	22.3698	22.4912	22.4009
+	3.24267	0.45257	A0JPM9	EIF3J_RAT	Eif3j	Eukaryotic translation initiation factor 3 subunit J	A0JPM9	22.1666	21.9489	21.9084	21.9234	21.8174	21.5333	21.524	21.4775	21.6647	21.3023
+	1.9792	0.452702	P62832	RL23_RAT	Rpl23	Large ribosomal subunit protein uL14	P62832	23.7454	23.9626	23.9767	23.868	24.3279	23.3902	23.3281	23.7961	23.3925	23.7102
+	3.10623	0.45285	Q5BJW9	DJC25_RAT	Dnajc25	DnaJ homolog subfamily C member 25	Q5BJW9	18.8359	18.7595	18.7091	18.6422	18.4445	18.403	18.3009	18.1575	18.101	18.1645
+	1.5316	0.453316	A0A8I6AC46	A0A8I6AC46_RAT	Med1	Mediator of RNA polymerase II transcription subunit 1	A0A8I6AC46	15.5894	15.6456	15.8128	15.7174	NaN	15.3549	15.3353	15.3132	14.6866	15.5
+	1.8552	0.453479	O08730	GLYG_RAT	Gyg1	Glycogenin-1	O08730	20.6948	20.5223	20.5939	20.6202	21.246	20.1329	20.1373	20.3267	20.3755	20.4374
+	1.55084	0.454017	A0A8I6A371	A0A8I6A371_RAT	Nmi	N-myc (and STAT) interactor	A0A8I6A371	19.6953	19.6471	19.5181	19.4987	18.8635	19.0088	18.7751	18.8504	19.121	19.1974
+	4.35525	0.454507	A0A0G2K4R1	A0A0G2K4R1_RAT	Ppp1r12c	Protein phosphatase 1 regulatory subunit	A0A0G2K4R1	19.4925	19.5125	19.4441	19.4273	19.2963	18.8991	19.0249	19.0851	19.0295	18.8616
+	2.38333	0.454866	Q9JMI1	AACS_RAT	Aacs	Acetoacetyl-CoA synthetase	Q9JMI1	20.1795	20.2433	20.231	20.2772	20.7743	19.7937	19.851	19.8688	19.9964	19.921
+	1.9227	0.455779	D4A414	D4A414_RAT	Cox15	Cytochrome c oxidase assembly homolog COX15	D4A414	18.2121	18.0918	17.9584	17.8963	17.4296	17.3135	17.4402	17.5163	17.58	17.4594
+	1.57759	0.457071	A0A8I5Y9A4	A0A8I5Y9A4_RAT	Ndufb3	NADH dehydrogenase [ubiquinone] 1 beta subcomplex subunit 3	A0A8I5Y9A4	20.0187	19.7514	19.8637	19.6319	NaN	19.5538	19.7609	19.0607	19.2099	19.2114
+	3.17108	0.461264	A0A8I6A8I7	A0A8I6A8I7_RAT	Eif1ax	Eukaryotic translation initiation factor 4C	A0A8I6A8I7	20.1016	20.0993	20.1488	19.9288	19.9212	19.3526	19.6741	19.6109	19.7624	19.4934
+	2.79037	0.462107	P50475	SYAC_RAT	Aars1	Alanine--tRNA ligase, cytoplasmic	P50475	23.3873	23.4781	23.4032	23.4742	23.2182	22.7331	22.7539	22.9937	23.2078	22.9621
+	4.72946	0.462332	Q64611	CSAD_RAT	Csad	Cysteine sulfinic acid decarboxylase	Q64611	18.9313	18.9758	18.8949	18.9572	18.8731	18.3288	18.3688	18.5333	18.531	18.5587
+	3.03839	0.46279	Q9Z2G8	NP1L1_RAT	Nap1l1	Nucleosome assembly protein 1-like 1	Q9Z2G8	23.6022	23.409	23.3624	23.3582	23.2379	23.1465	22.9771	22.8439	22.95	22.7383
+	3.37101	0.46293	Q5FVR4	ERI1_RAT	Eri1	3'-5' exoribonuclease 1	Q5FVR4	18.3566	18.3118	18.4354	18.3792	18.6638	17.8061	18.1027	17.9509	18.0471	17.9254
+	2.06552	0.463421	P08050	CXA1_RAT	Gja1	Gap junction alpha-1 protein	P08050	23.4471	23.6359	23.5986	23.6334	23.6729	22.8391	22.8469	23.3097	23.1875	23.4877
+	1.66632	0.464023	A0A8I5ZJ62	A0A8I5ZJ62_RAT	Glipr2	GLI pathogenesis-related 2	A0A8I5ZJ62	22.4305	22.1713	22.3196	22.0201	21.5673	21.8043	21.6742	21.551	21.4471	21.712
+	1.38134	0.466384	A0A8I6AKB0	A0A8I6AKB0_RAT	Asmtl	Acetylserotonin O-methyltransferase-like	A0A8I6AKB0	19.5092	19.2312	19.3358	19.323	18.8042	18.4182	18.4236	18.9674	19.1768	18.8855
+	1.39163	0.466573	Q09326	MGAT2_RAT	Mgat2	Alpha-1,6-mannosyl-glycoprotein 2-beta-N-acetylglucosaminyltransferase	Q09326	20.0796	19.8153	19.9712	19.7723	19.5088	19.7349	19.7921	19.1132	19.0353	19.1387
+	3.43305	0.466796	Q5RJR8	LRC59_RAT	Lrrc59	Leucine-rich repeat-containing protein 59	Q5RJR8	24.3148	24.1535	24.3092	24.0505	23.9047	23.7056	23.6903	23.6458	23.6513	23.7056
+	1.98023	0.46748	D4A7G9	D4A7G9_RAT	C5h1orf50	Similar to chromosome 1 open reading frame 50	D4A7G9	17.9565	17.7423	17.7234	17.7142	17.3209	17.2102	17.1008	17.2181	17.5765	17.0142
+	2.18959	0.468803	F1M2S2	F1M2S2_RAT	Dnajc24	DnaJ heat shock protein family (Hsp40) member C24	F1M2S2	17.8213	17.5593	17.4831	17.6223	17.4403	17.1798	16.7815	17.0509	17.4622	17.1079
+	1.59986	0.469989	A0A0G2JV76	A0A0G2JV76_RAT	Lig3	DNA ligase	A0A0G2JV76	18.6203	18.7763	18.6231	18.653	17.9043	18.2199	18.079	17.9832	17.8056	18.1394
+	1.65054	0.470921	A0A8I6GEW2;P13668	STMN1_RAT	Stmn1	Stathmin	P13668	22.0969	21.8104	21.8036	21.9137	21.3421	21.5497	21.5494	21.0764	21.3918	21.0449
+	2.99693	0.471028	Q5M7T2	SPRY7_RAT	Spryd7	SPRY domain-containing protein 7	Q5M7T2	19.6583	19.4087	19.516	19.3437	19.1238	18.9405	18.9593	18.9814	18.8311	18.9832
+	3.54227	0.472003	P54690	BCAT1_RAT	Bcat1	Branched-chain-amino-acid aminotransferase, cytosolic	P54690	21.6011	21.5486	21.6259	21.5489	21.4344	21.0295	21.1745	20.8924	21.2942	21.0083
+	2.13792	0.472181	Q5FVM1	TM231_RAT	Tmem231	Transmembrane protein 231	Q5FVM1	18.411	18.1171	18.1172	18.1366	18.4645	17.9649	18.0258	17.7528	17.7239	17.418
+	1.708	0.472261	D4A5T8	D4A5T8_RAT	Ppl	Periplakin	D4A5T8	22.5358	22.6154	22.5801	22.5836	22.2236	22.3788	22.3998	21.8435	21.7448	21.8103
+	4.25659	0.472943	A0A8I6A5U2	A0A8I6A5U2_RAT	Dnajb2	DnaJ heat shock protein family (Hsp40) member B2	A0A8I6A5U2	19.7638	19.7256	19.811	19.8188	19.9	19.2644	19.1793	19.501	19.3554	19.3543
+	2.77274	0.473174	Q6IUR5	NENF_RAT	Nenf	Neudesin	Q6IUR5	22.5354	22.2467	22.2438	22.2057	22.0654	21.7053	21.7327	21.8785	21.9983	21.6162
+	1.49569	0.473344	B2RZC9	KTAP2_RAT	Krtcap2	Keratinocyte-associated protein 2	B2RZC9	20.7794	20.6621	20.4676	20.701	19.9127	20.2513	20.269	19.8578	19.8968	19.8812
+	1.2782	0.475212	P15800	LAMB2_RAT	Lamb2	Laminin subunit beta-2	P15800	19.4149	19.3697	19.4475	19.3847	18.7166	18.3968	18.4428	19.0038	18.9355	19.1785
+	2.62139	0.476229	P63322;P36860	RALA_RAT	Rala	Ras-related protein Ral-A	P63322	21.8201	21.5793	21.6083	21.498	21.1744	21.074	21.1285	20.9616	21.0277	21.1071
+	3.6732	0.477243	Q4KM74	SC22B_RAT	Sec22b	Vesicle-trafficking protein SEC22b	Q4KM74	23.007	22.8651	22.9123	22.8723	22.6237	22.2753	22.3272	22.4334	22.4998	22.3585
+	2.70705	0.478827	A0A8I6GD86	A0A8I6GD86_RAT	Tmem181	Transmembrane protein 181	A0A8I6GD86	18.4307	18.466	18.4271	18.4035	17.9899	17.8823	18.078	17.818	17.7431	17.8015
+	1.6295	0.479153	Q5XJW2	G45IP_RAT	Gadd45gip1	Large ribosomal subunit protein mL64	Q5XJW2	17.6977	17.7916	17.8493	17.8095	18.5777	17.4888	17.6535	17.5227	17.3025	17.3625
+	2.1587	0.479972	O70377	SNP23_RAT	Snap23	Synaptosomal-associated protein 23	O70377	20.16	19.7277	19.7155	19.525	19.8228	19.1	19.1805	19.4483	19.5464	19.276
+	2.04024	0.481455	P62749	HPCL1_RAT	Hpcal1	Hippocalcin-like protein 1	P62749	22.7922	22.5649	22.6256	22.632	22.0425	21.9853	21.9933	22.0364	22.2803	21.9547
+	3.45978	0.482322	Q63312	PHLB1_RAT	Phldb1	Pleckstrin homology-like domain family B member 1 (Fragment)	Q63312	20.6695	20.8703	20.8757	20.8492	20.9868	20.522	20.4438	20.3532	20.1447	20.3764
+	1.35208	0.482584	Q62733	LAP2_RAT	Tmpo	Lamina-associated polypeptide 2, isoform beta	Q62733	22.7164	22.6719	22.7375	22.646	21.9755	22.444	22.3828	21.8657	21.7996	21.8422
+	3.71453	0.483644	D3ZY71	D3ZY71_RAT	Triap1	TP53 regulated inhibitor of apoptosis 1	D3ZY71	17.8742	17.5874	17.6165	17.5338	17.4799	17.1385	17.1931	17.1827	17.1388	17.0204
+	5.28189	0.483966	Q99MI5;A0A8I6GI39	Q99MI5_RAT	Srm	Spermidine synthase	Q99MI5	22.1909	22.2843	22.2631	22.2692	22.4214	21.8682	21.835	21.7556	21.8195	21.7309
+	4.40683	0.484395	Q4V8E4	CFA36_RAT	Cfap36	Cilia- and flagella-associated protein 36	Q4V8E4	19.132	19.2141	19.1142	19.1991	18.9241	18.7298	18.6396	18.5438	18.6277	18.6206
+	1.68893	0.484534	A0A8I6A272	A0A8I6A272_RAT	Raph1	Ras association (RalGDS/AF-6) and pleckstrin homology domains 1	A0A8I6A272	17.2264	17.4653	17.4288	17.4542	17.4437	16.8311	16.4075	16.8566	17.3782	17.1224
+	1.87387	0.485045	D4A305	D4A305_RAT	Mix23	Protein MIX23	D4A305	21.5382	21.3415	21.3194	21.3216	20.7172	20.6383	20.6296	20.823	20.9823	20.7395
+	1.74651	0.486296	F1LM42	F1LM42_RAT	Ank2	Ankyrin 2	F1LM42	17.3621	17.4657	17.5454	17.5281	17.5861	16.8335	16.595	17.4538	17.3041	16.8695
+	1.58849	0.487181	Q5FVR7	CPSF4_RAT	Cpsf4	Cleavage and polyadenylation specificity factor subunit 4	Q5FVR7	18.501	18.5661	18.6377	18.6745	18.8079	18.486	18.4735	18.3039	17.6689	17.819
+	1.91735	0.48719	Q66HD3	NASP_RAT	Nasp	Nuclear autoantigenic sperm protein	Q66HD3	20.7533	20.6099	20.613	20.6745	20.4402	20.4318	20.4937	19.8611	20.0569	19.8115
+	1.8732	0.487729	Q05961	OAS1A_RAT	Oas1a	2'-5'-oligoadenylate synthase 1A	Q05961	19.071	19.2146	19.2213	19.1698	19.1558	18.4187	18.2251	19.021	18.8315	18.8977
+	2.39611	0.488015	P52925;D3ZN59;D3ZS25	D3ZS25_RAT	RGD1561694	Similar to High mobility group protein 2 (HMG-2)	D3ZS25	23.4356	23.2415	23.3951	23.2737	22.786	22.8631	22.7937	22.6624	22.7092	22.6633
+	1.84651	0.488197	Q5BK20	JUPI2_RAT	Jpt2	Jupiter microtubule associated homolog 2	Q5BK20	21.0718	20.8452	20.7469	20.836	20.2784	20.3014	20.311	20.115	20.5484	20.0616
+	4.03096	0.490267	Q6PEC1	TBCA_RAT	Tbca	Tubulin-specific chaperone A	Q6PEC1	24.0419	23.8127	24.0113	23.7608	23.7567	23.3219	23.3611	23.3911	23.4887	23.3692
+	2.9968	0.491426	Q9Z1Z9	PDLI7_RAT	Pdlim7	PDZ and LIM domain protein 7	Q9Z1Z9	21.2288	21.3813	21.3319	21.434	20.9408	20.9017	20.8232	20.7147	20.6504	20.7696
+	3.20333	0.492008	P28042	SSBP_RAT	Ssbp1	Single-stranded DNA-binding protein, mitochondrial	P28042	21.2905	21.1313	21.204	21.1315	20.895	20.8287	20.7219	20.5267	20.4896	20.6253
+	4.09274	0.492976	B0BN18	PFD2_RAT	Pfdn2	Prefoldin subunit 2	B0BN18	21.9651	21.7713	21.7774	21.7776	21.8841	21.2381	21.1971	21.3864	21.4968	21.3923
+	3.14479	0.493617	D4A1B2	D4A1B2_RAT	Arpin	Arpin	D4A1B2	20.1482	19.9156	19.9265	19.9444	19.6298	19.4958	19.366	19.3719	19.5424	19.3203
+	3.05622	0.495261	F1M8B7	F1M8B7_RAT	Chmp2b	Charged multivesicular body protein 2B	F1M8B7	20.3843	20.1829	20.0306	20.178	19.9291	19.5309	19.553	19.6988	19.844	19.6018
+	3.05642	0.496765	G3V8E4	G3V8E4_RAT	Ubfd1	Ubiquitin family domain containing 1	G3V8E4	20.5098	20.3709	20.378	20.4026	20.1556	19.6879	19.68	19.9894	20.0535	19.9223
+	2.36616	0.496782	P08010	GSTM2_RAT	Gstm2	Glutathione S-transferase Mu 2	P08010	23.1448	23.1171	23.1354	23.1752	22.7182	22.7598	22.7983	22.3223	22.4581	22.4685
+	2.37649	0.496865	A0A8I5Y9V8	A0A8I5Y9V8_RAT	Nudcd3	NudC domain containing 3	A0A8I5Y9V8	21.79	21.5884	21.5897	21.615	21.1476	20.9497	20.9362	21.063	21.3006	20.9967
+	3.35088	0.497222	Q6AY53	DHYS_RAT	Dhps	Deoxyhypusine synthase	Q6AY53	20.888	20.7584	20.7345	20.7366	20.4994	20.1263	20.2051	20.2108	20.4564	20.1321
+	1.40611	0.497239	Q8VDA5	ZBP1_RAT	Zbp1	Z-DNA-binding protein 1	Q8VDA5	18.7814	18.6181	18.6843	18.7472	18.017	17.7763	17.7215	18.2276	18.4963	18.1401
+	2.66029	0.498325	D4A213	D4A213_RAT	Scara5	Scavenger receptor class A member 5	D4A213	17.5935	17.5588	17.5519	17.5732	17.2941	16.928	16.675	17.1481	17.1121	17.2167
+	2.39953	0.498626	Q9Z2Q4	METH_RAT	Mtr	Methionine synthase	Q9Z2Q4	19.6147	19.3386	19.4638	19.3124	19.7485	19.1526	19.272	18.7613	18.9022	18.8969
+	2.88233	0.499697	Q4V8B2	DCNL3_RAT	Dcun1d3	DCN1-like protein 3	Q4V8B2	17.2291	17.2565	17.3107	17.1986	17.027	16.431	16.5408	16.8323	16.893	16.8263
+	2.07128	0.499711	M0RCS2	M0RCS2_RAT	Tbl2	Transducin (beta)-like 2	M0RCS2	20.4635	20.3078	20.464	20.3438	19.7866	19.8606	19.9373	19.6673	19.553	19.8491
+	2.65149	0.50055	Q62847	ADDG_RAT	Add3	Gamma-adducin	Q62847	19.6744	19.6546	19.713	19.6476	19.1711	19.1671	19.1534	19.057	18.8812	19.0992
+	3.11555	0.501736	Q5PPL3	NSDHL_RAT	Nsdhl	Sterol-4-alpha-carboxylate 3-dehydrogenase, decarboxylating	Q5PPL3	20.4968	20.6609	20.5924	20.5935	20.8708	19.9277	20.0154	20.298	20.2538	20.2108
+	2.71948	0.502801	A0A0G2K4A0	A0A0G2K4A0_RAT	Rab11fip5	RAB11 family interacting protein 5	A0A0G2K4A0	20.559	20.5926	20.5139	20.6014	20.0225	19.9699	19.9425	19.9315	20.0034	19.9281
+	2.09483	0.503947	D3ZFQ1	D3ZFQ1_RAT	Atxn7l3b	Ataxin 7-like 3B	D3ZFQ1	18.5752	18.7521	18.5159	18.7172	18.9951	18.4102	18.4542	17.8766	18.3149	17.9798
+	3.02162	0.504132	P69736	EDF1_RAT	Edf1	Endothelial differentiation-related factor 1	P69736	21.5132	21.2325	21.3625	21.3244	21.0251	20.7305	20.6479	20.8105	20.9942	20.7538
+	4.17853	0.504976	Q6AYD3	PA2G4_RAT	Pa2g4	Proliferation-associated protein 2G4	Q6AYD3	22.9629	22.8151	22.8801	22.7913	22.6626	22.3918	22.4442	22.2248	22.2193	22.307
+	2.82658	0.505262	P28077	PSB9_RAT	Psmb9	Proteasome subunit beta type-9	P28077	24.4232	24.2716	24.1713	24.2115	23.8317	23.6491	23.8161	23.6154	23.7333	23.5691
+	1.48975	0.505949	P04166	CYB5B_RAT	Cyb5b	Cytochrome b5 type B	P04166	22.5041	22.3039	22.384	22.3482	21.6506	21.9954	22.0752	21.4837	21.5499	21.5569
+	2.40428	0.506	Q5PQK5	Q5PQK5_RAT	Rdx	Radixin	Q5PQK5	22.2363	21.9961	22.1294	22.0422	21.5163	21.5187	21.5422	21.4335	21.488	21.4079
+	2.18057	0.506224	P13832	MRLCA_RAT	Rlc-a	Myosin regulatory light chain RLC-A	P13832	24.5735	24.5877	24.5559	24.5112	24.9188	23.7189	24.0225	24.2871	24.3948	24.1926
+	2.92032	0.507481	P18645	GALE_RAT	Gale	UDP-glucose 4-epimerase	P18645	20.367	20.4408	20.4223	20.5302	20.2445	19.6389	19.7174	20.045	20.1131	19.9531
+	2.14768	0.507888	Q5PQT7	PHLA3_RAT	Phlda3	Pleckstrin homology-like domain family A member 3	Q5PQT7	18.3277	18.2372	18.596	18.4399	18.9127	17.9423	17.7145	18.1211	18.082	18.1141
+	2.05772	0.508237	Q68FP5	SPN1_RAT	Snupn	Snurportin-1	Q68FP5	17.2699	17.3507	17.1703	17.2792	16.6152	16.4641	16.5639	16.8445	16.6237	16.648
+	2.53369	0.508277	Q5U317	FIP1_RAT	Fip1l1	Pre-mRNA 3'-end-processing factor FIP1	Q5U317	20.1014	20.247	20.2083	20.2633	19.7785	19.6958	19.7424	19.594	19.3064	19.7185
+	2.85394	0.508572	E9PSY0	E9PSY0_RAT	Axl	receptor protein-tyrosine kinase	E9PSY0	21.9287	21.9816	22.0009	21.9938	21.6301	21.2574	21.2089	21.4319	21.6626	21.4314
+	2.33022	0.508649	P22734	COMT_RAT	Comt	Catechol O-methyltransferase	P22734	22.6731	22.5059	22.5017	22.5356	22.5059	21.6911	21.7726	22.201	22.3238	22.1905
+	3.07323	0.510651	Q64119	MYL6_RAT	Myl6	Myosin light polypeptide 6	Q64119	25.1404	25.1569	25.1291	25.3065	25.6116	24.6498	24.7689	24.7602	24.8789	24.7334
+	2.35582	0.510782	P51146	RAB4B_RAT	Rab4b	Ras-related protein Rab-4B	P51146	19.8789	19.5162	19.5992	19.4737	19.0864	19.0519	18.974	18.9228	19.0695	18.9823
+	2.81505	0.511976	F1LM93	YES_RAT	Yes1	Tyrosine-protein kinase Yes	F1LM93	18.7362	18.9577	18.9341	18.8167	18.5486	18.1985	18.1706	18.4255	18.1148	18.524
+	3.60537	0.512192	Q641Y9	DALD3_RAT	Dalrd3	DALR anticodon-binding domain-containing protein 3	Q641Y9	18.563	18.55	18.4786	18.6018	NaN	17.9319	17.8747	18.0379	18.2312	18.1051
+	2.83846	0.513176	P63140	NFYB_RAT	Nfyb	Nuclear transcription factor Y subunit beta	P63140	17.869	17.7657	17.5976	17.5419	17.5834	17.3764	17.3633	16.9555	17.0692	17.0273
+	2.83032	0.513182	F1LVX1	F1LVX1_RAT	Dnajc1	DnaJ heat shock protein family (Hsp40) member C1	F1LVX1	19.396	19.0855	19.1955	19.2049	18.8131	18.7635	18.7341	18.5303	18.5766	18.5245
+	2.11578	0.513338	P60841	ENSA_RAT	Ensa	Alpha-endosulfine	P60841	19.2482	18.9013	18.754	19.0088	19.0651	18.5504	18.5835	18.3515	18.818	18.1073
+	3.08361	0.51368	Q4KM49	SYYC_RAT	Yars1	Tyrosine--tRNA ligase, cytoplasmic	Q4KM49	22.2697	22.2222	22.2379	22.1836	21.7953	21.5144	21.5498	21.6238	21.766	21.6863
+	4.97261	0.515266	A0A0G2K162	A0A0G2K162_RAT	Epb41l2	Erythrocyte membrane protein band 4.1-like 2	A0A0G2K162	22.0025	21.98	21.9202	21.9274	21.8006	21.334	21.2961	21.4558	21.4807	21.4879
+	1.80587	0.515715	D4A605	D4A605_RAT	Nnmt	Nicotinamide N-methyltransferase	D4A605	20.2543	20.1712	20.1676	20.2921	20.016	19.326	19.2387	19.8428	20.0678	19.8473
+	2.53968	0.516295	A0A8I6ALM9	A0A8I6ALM9_RAT	Ptk7	Protein tyrosine kinase 7	A0A8I6ALM9	21.1326	21.0916	21.1178	21.0802	20.5298	20.5788	20.4164	20.5158	20.3543	20.5054
+	2.21299	0.517494	D3ZDJ9	D3ZDJ9_RAT	Bicc1	BicC family RNA binding protein 1	D3ZDJ9	18.1558	18.2276	18.3172	18.4073	18.0309	17.8283	17.6406	17.681	17.3205	18.0811
+	3.11942	0.517497	P29457	SERPH_RAT	Serpinh1	Serpin H1	P29457	25.1998	25.2737	25.2742	25.1684	24.7715	24.6725	24.7061	24.5705	24.5931	24.5579
+	1.56581	0.518279	F7F9K9	F7F9K9_RAT	Ndufb8	NADH dehydrogenase [ubiquinone] 1 beta subcomplex subunit 8, mitochondrial	F7F9K9	19.3805	19.262	19.2967	19.1412	NaN	18.9324	19.2416	18.5444	18.3115	18.7292
+	3.52817	0.518787	A0A8I6B5X8	A0A8I6B5X8_RAT	Cmc1	COX assembly mitochondrial protein	A0A8I6B5X8	20.1166	19.871	19.8082	19.697	19.9163	19.2533	19.3757	19.4905	19.4498	19.2461
+	3.22746	0.519576	Q6PCT5	PQBP1_RAT	Pqbp1	Polyglutamine-binding protein 1	Q6PCT5	19.7218	19.6212	19.7616	19.764	19.6831	19.2629	19.5012	19.0909	19.1345	18.9645
+	1.39987	0.520321	Q920D2	DYR_RAT	Dhfr	Dihydrofolate reductase	Q920D2	20.9844	20.7291	20.7323	20.7596	20.1126	20.459	20.4941	19.7863	20.1859	19.7911
+	1.24145	0.520706	D4A9I4	D4A9I4_RAT	Ptcd2	Pentatricopeptide repeat-containing protein 2, mitochondrial	D4A9I4	14.9372	15.3223	15.5998	15.0901	15.4532	15.1398	15.1086	14.8586	14.0326	14.6596
+	3.1215	0.521445	A0A8I6A7V5	A0A8I6A7V5_RAT	Cdk14	Cyclin-dependent kinase 14	A0A8I6A7V5	18.3008	18.2398	18.1525	18.1327	17.9932	17.4613	17.4855	17.6936	17.6443	17.9271
+	1.2401	0.521597	Q63488	S20A2_RAT	Slc20a2	Sodium-dependent phosphate transporter 2	Q63488	17.6563	17.7183	17.7333	17.4879	18.1364	17.6667	17.51	16.6986	NaN	17.0241
+	2.86754	0.522066	D4A9W3	D4A9W3_RAT	Dglucy	D-glutamate cyclase	D4A9W3	18.0571	18.2615	18.2003	18.2442	18.6662	17.7478	17.6799	17.8704	17.8358	17.6851
+	4.04758	0.52343	P02401;D4A4D5;D3ZN03	RLA2_RAT	Rplp2	Large ribosomal subunit protein P2	P02401	24.4085	24.0825	24.1538	24.1084	24.2485	23.6775	23.7209	23.576	23.8074	23.603
+	2.19088	0.523496	A1L1K8	HABP4_RAT	Habp4	Intracellular hyaluronan-binding protein 4	A1L1K8	16.6139	16.6544	16.8452	16.6842	16.6757	15.9508	15.9766	16.181	16.0494	16.6981
+	1.83671	0.523931	Q02527	MGAT3_RAT	Mgat3	Beta-1,4-mannosyl-glycoprotein 4-beta-N-acetylglucosaminyltransferase	Q02527	17.7145	17.556	17.5428	17.6322	NaN	17.1139	16.951	17.4755	16.6456	17.2512
+	4.27021	0.524071	A0A8I6AQA1	A0A8I6AQA1_RAT	Arap1	ArfGAP with RhoGAP domain, ankyrin repeat and PH domain 1	A0A8I6AQA1	19.8307	19.8903	19.9179	19.9575	19.6304	19.289	19.2045	19.3652	19.4092	19.3386
+	2.01154	0.524655	G3V8W9	G3V8W9_RAT	Tstd3	Thiosulfate sulfurtransferase like domain containing 3	G3V8W9	18.2366	17.835	18.0379	17.8467	17.6903	17.0077	17.2215	17.5806	17.63	17.5832
+	3.20165	0.525942	B5DFJ7	B5DFJ7_RAT	Tmem9	Transmembrane protein 9	B5DFJ7	19.9919	19.8625	19.8474	19.7859	20.1001	19.3483	19.1254	19.384	19.5303	19.5702
+	2.31232	0.528244	Q920Q0	PALM_RAT	Palm	Paralemmin-1	Q920Q0	19.559	19.4832	19.3689	19.4812	19.0662	18.605	18.6677	19.0097	19.178	18.8571
+	1.87784	0.52868	Q5M7T9	THNS2_RAT	Thnsl2	Threonine synthase-like 2	Q5M7T9	19.4909	19.4042	19.4639	19.27	19.3373	18.4823	18.4828	19.1967	19.2005	18.9605
+	1.40167	0.528684	A0A8I6AQI9	A0A8I6AQI9_RAT	AABR07021465.2	Elongation factor 1-alpha	A0A8I6AQI9	17.3111	17.0684	17.6914	17.4756	17.9805	17.072	16.6075	17.4154	17.1024	16.6863
+	2.6786	0.529036	A0A8I5ZTU5;A0A8I6ATA7	A0A8I5ZTU5_RAT	Ranbp1	RAN binding protein 1	A0A8I5ZTU5	22.8911	22.7082	22.758	22.9814	22.5014	22.2253	22.4063	22.0989	22.4529	22.0115
+	2.33182	0.529982	D3ZHZ3	D3ZHZ3_RAT	Osbpl3	Oxysterol-binding protein	D3ZHZ3	16.554	16.9112	16.7475	16.5902	16.2264	16.344	16.0647	16.0486	15.8793	16.0428
+	1.53507	0.53028	Q812D1	PSIP1_RAT	Psip1	PC4 and SFRS1-interacting protein	Q812D1	24.0715	23.9479	24.0762	24.105	23.5727	23.8812	23.8055	23.225	23.0546	23.1555
+	3.84873	0.531723	P63086	MK01_RAT	Mapk1	Mitogen-activated protein kinase 1	P63086	22.7304	22.5465	22.6322	22.5037	22.3423	21.9186	21.9572	22.0216	22.1763	22.0227
+	3.79173	0.533068	P85972	VINC_RAT	Vcl	Vinculin	P85972	23.5934	23.5496	23.536	23.5445	23.4072	22.8216	22.8311	23.0929	23.1997	23.0202
+	2.23279	0.533535	B0K025	OSTC_RAT	Ostc	Oligosaccharyltransferase complex subunit OSTC	B0K025	22.6022	22.5939	22.6278	22.2554	22.0076	21.9767	22.0316	21.7569	21.6626	21.9915
+	2.14715	0.537605	P11030	ACBP_RAT	Dbi	Acyl-CoA-binding protein	P11030	23.5076	23.2407	23.3366	23.1995	22.9073	22.5202	22.3836	22.897	22.9913	22.7118
+	2.02766	0.538077	D3ZBX7	D3ZBX7_RAT	Vsig10	V-set and immunoglobulin domain containing 10	D3ZBX7	18.3554	18.2085	18.4728	18.1325	NaN	NaN	NaN	17.7776	NaN	17.7309
+	3.16446	0.538325	Q63632	S12A4_RAT	Slc12a4	Solute carrier family 12 member 4	Q63632	19.2672	19.2992	19.3324	19.2841	18.9366	18.8059	18.6897	18.7054	18.4242	18.8027
+	4.65698	0.53937	P18614	ITA1_RAT	Itga1	Integrin alpha-1	P18614	17.9609	17.845	17.8691	17.8184	17.7803	17.2763	17.3341	17.2424	17.2115	17.5126
+	1.45141	0.539388	Q62908;A0A8I6AJC5	CSRP2_RAT	Csrp2	Cysteine and glycine-rich protein 2	Q62908	18.5253	18.4743	18.3238	18.3737	17.4859	17.8118	17.9339	17.364	17.7023	17.674
+	1.56884	0.540145	Q8K1P9	FADS3_RAT	Fads3	Fatty acid desaturase 3	Q8K1P9	20.022	20.1691	20.1655	20.0977	19.2102	19.3802	19.3954	19.4833	19.1072	19.5978
+	3.32834	0.540914	F1M656	F1M656_RAT	Tulp3	Tubby-like protein	F1M656	18.4541	18.3132	18.3525	18.3157	18.7057	17.6732	17.849	17.9199	17.9907	18.0038
+	2.57895	0.541018	B2RZD1	B2RZD1_RAT	Sec61b	Protein transport protein Sec61 subunit beta	B2RZD1	23.9612	24.059	23.9746	23.7279	23.4181	23.3509	23.2844	23.3207	23.1035	23.3761
+	1.96307	0.543091	P05714	RAB4A_RAT	Rab4a	Ras-related protein Rab-4A	P05714	17.2186	16.7016	16.9896	17.0876	16.8611	16.3796	15.912	16.6534	16.6463	16.5517
+	1.2374	0.543873	D3ZWJ9	F234B_RAT	Fam234b	Protein FAM234B	D3ZWJ9	16.8681	16.914	17.1029	16.8451	17.3461	16.8872	17.0802	16.1196	16.3969	15.8729
+	2.17125	0.544241	Q6AYK1	RNPS1_RAT	Rnps1	RNA-binding protein with serine-rich domain 1	Q6AYK1	19.1323	19.1698	19.3653	18.961	18.5687	18.5843	18.4309	18.5811	18.2583	18.6213
+	3.07273	0.546156	Q5XI72	IF4H_RAT	Eif4h	Eukaryotic translation initiation factor 4H	Q5XI72	23.1948	23.0466	23.0452	23.0236	22.7915	22.6842	22.4543	22.3776	22.6276	22.2271
+	1.54052	0.546317	Q6AYQ4	TM109_RAT	Tmem109	Transmembrane protein 109	Q6AYQ4	20.0013	19.9692	20.0486	19.8615	20.0351	19.9531	19.7364	18.9655	19.5677	18.9616
+	2.90585	0.546571	D3ZAI6	D3ZAI6_RAT	Nt5dc3	5'-nucleotidase domain containing 3	D3ZAI6	19.132	18.8832	19.0952	18.8839	18.5234	18.3328	18.4247	18.4208	18.2658	18.3408
+	1.36294	0.549192	A0A8I5ZU57	A0A8I5ZU57_RAT	Ccny	Cyclin Y	A0A8I5ZU57	17.0985	17.2404	17.3713	17.4064	18.3336	16.9433	16.6895	16.9481	16.9951	17.1282
+	3.6776	0.549195	Q08849	STX3_RAT	Stx3	Syntaxin-3	Q08849	18.2093	18.1794	18.1767	18.0441	18.101	17.678	17.3016	17.6369	17.7786	17.5694
+	5.81789	0.550464	F7FG68	F7FG68_RAT	Syvn1	Synoviolin 1	F7FG68	19.3104	19.3081	19.2593	19.1658	19.1124	18.742	18.702	18.6343	18.6563	18.669
+	1.74227	0.550678	Q5BJK8	GOLI4_RAT	Golim4	Golgi integral membrane protein 4	Q5BJK8	20.9629	20.7134	20.7579	20.6257	19.8969	20.0884	20.1572	19.9984	19.9461	20.0133
+	2.25616	0.551567	Q4G074	KBP_RAT	Kifbp	KIF-binding protein	Q4G074	16.7356	16.7065	16.7774	16.523	17.1208	15.9051	16.3013	16.4051	16.4701	16.0239
+	3.70634	0.552302	B0BN94	F136A_RAT	Fam136a	Protein FAM136A	B0BN94	21.2401	20.9846	21.0542	20.9506	20.8523	20.4838	20.5702	20.4522	20.5557	20.2583
+	1.65323	0.552418	Q7TPJ0	SSRA_RAT	Ssr1	Translocon-associated protein subunit alpha	Q7TPJ0	23.8196	23.5148	23.521	23.4367	23.1777	23.3389	23.3525	22.7086	22.7098	22.598
+	3.4102	0.554818	D4A1Q0;P39032;M0RCN1;D3ZZ95	RL36_RAT	Rpl36	Large ribosomal subunit protein eL36	P39032	21.8442	21.9344	21.9843	21.8868	22.2368	21.501	21.5841	21.4338	21.1929	21.4005
+	3.98571	0.554823	Q11205	SIA4B_RAT	St3gal2	CMP-N-acetylneuraminate-beta-galactosamide-alpha-2,3-sialyltransferase 2	Q11205	19.4245	19.4386	19.4844	19.2616	19.2753	18.8157	18.7938	18.8902	18.6113	18.9994
+	1.39432	0.556268	O08557	DDAH1_RAT	Ddah1	N(G),N(G)-dimethylarginine dimethylaminohydrolase 1	O08557	19.4277	19.2889	19.244	19.4638	19.3895	18.8644	17.9313	19.1112	18.9986	19.127
+	2.51985	0.557042	Q63686	CDK16_RAT	Cdk16	Cyclin-dependent kinase 16	Q63686	17.2424	17.3281	17.2931	17.1164	16.9735	16.3141	16.5983	17.0309	16.5576	16.6674
+	1.75431	0.558638	Q08420	SODE_RAT	Sod3	Extracellular superoxide dismutase [Cu-Zn]	Q08420	20.1682	20.0242	20.019	20.0609	19.3755	19.597	19.5208	19.056	19.5955	19.0852
+	2.46303	0.560886	Q712U5	ARP19_RAT	Arpp19	cAMP-regulated phosphoprotein 19	Q712U5	22.2742	22.0446	21.9279	22.0965	21.7206	21.3536	21.4405	21.4397	21.8196	21.206
+	2.60564	0.563208	A0A8I6AAX6	A0A8I6AAX6_RAT	Gapdh-ps1	Glyceraldehyde-3-phosphate dehydrogenase, pseudogene 1	A0A8I6AAX6	19.7916	19.7548	20.2105	19.9888	19.5628	19.1226	19.2223	19.3749	19.5193	19.2534
+	2.62354	0.563575	P05942	S10A4_RAT	S100a4	Protein S100-A4	P05942	29.7823	29.5596	29.5076	29.5652	29.764	28.9702	29.0178	29.1971	29.4328	28.7429
+	2.03089	0.56602	Q9QZH4	AAKB2_RAT	Prkab2	5'-AMP-activated protein kinase subunit beta-2	Q9QZH4	17.4537	17.4683	17.3119	17.3068	17.001	16.4072	16.4936	16.8238	17.2226	16.7644
+	1.85709	0.567805	D3ZCS4	D3ZCS4_RAT	Iqgap3	IQ motif containing GTPase activating protein 3	D3ZCS4	18.4932	18.8569	18.7375	18.7365	18.9042	18.6569	18.4938	17.8886	17.843	18.0069
+	3.06917	0.568106	P13109	FGF2_RAT	Fgf2	Fibroblast growth factor 2	P13109	17.3848	17.152	17.2631	17.0382	17.3509	16.7913	16.9302	16.4777	16.4707	16.6787
+	3.48038	0.569498	D3ZZB0	D3ZZB0_RAT	Dip2c	Disco-interacting protein 2 homolog C	D3ZZB0	17.2812	17.3241	17.3571	17.2664	17.1738	16.8103	16.4998	16.5746	17.0057	16.6646
+	3.50262	0.570224	Q6QGW5	SRA1_RAT	Sra1	Steroid receptor RNA activator 1	Q6QGW5	19.7531	19.6241	19.5761	19.6405	19.4129	18.9597	18.8661	19.0559	19.3138	18.9599
+	3.94612	0.570691	P62076	TIM13_RAT	Timm13	Mitochondrial import inner membrane translocase subunit Tim13	P62076	22.6656	22.4054	22.4929	22.3507	22.2767	21.897	22.0289	21.7898	21.8574	21.7648
+	4.48721	0.573402	D3Z8L7	RRAS_RAT	Rras	Ras-related protein R-Ras	D3Z8L7	20.5465	20.6721	20.6532	20.6585	20.3381	19.9405	20.0515	19.9969	19.9392	20.0734
+	3.82831	0.574776	Q5PQR4	RSRC2_RAT	Rsrc2	Arginine/serine-rich coiled-coil protein 2	Q5PQR4	19.1334	18.9335	19.0259	18.9885	18.6486	18.2887	18.4056	18.3684	18.4455	18.3478
+	3.11792	0.574943	Q5M849	Q5M849_RAT	Ifi35	Interferon-induced protein 35	Q5M849	20.1446	20.0441	20.0079	20.0776	19.6489	19.5226	19.2434	19.2537	19.4906	19.5379
+	1.54171	0.576373	A0A8I6AHV4;P20171	RASH_RAT	Hras	GTPase HRas	P20171	18.0234	18.1591	18.1005	17.8216	17.5764	17.7526	17.8093	17.193	16.8	17.2443
+	1.73759	0.576605	A0A8I6AIW6	A0A8I6AIW6_RAT	Tmem222	Transmembrane protein 222	A0A8I6AIW6	18.195	18.013	17.9976	18.0266	17.3749	NaN	17.6489	17.3845	17.17	17.1758
+	2.3519	0.576698	B0BNL7	B0BNL7_RAT	Rell1	RELT-like 1	B0BNL7	17.3629	17.4499	17.2288	17.2248	17.353	16.9437	16.9879	16.8804	16.7066	16.2173
+	3.64317	0.578942	Q62868	ROCK2_RAT	Rock2	Rho-associated protein kinase 2	Q62868	21.0939	21.1341	21.1422	21.1938	20.695	20.4685	20.4499	20.516	20.4875	20.4424
+	1.88446	0.581757	P29418	ATP5E_RAT	Atp5f1e	ATP synthase subunit epsilon, mitochondrial	P29418	22.7575	22.2715	22.7185	22.2144	23.0067	22.2932	22.1559	21.6881	21.9588	21.9639
+	3.35502	0.582934	D3ZKX1	D3ZKX1_RAT	Washc3	WASH complex subunit 3	D3ZKX1	20.5312	20.407	20.5606	20.6139	20.9658	19.9997	19.9403	20.178	20.017	20.0288
+	5.16384	0.583245	Q9JJK4	PEX3_RAT	Pex3	Peroxisomal biogenesis factor 3	Q9JJK4	18.9222	18.8831	18.9866	19.0033	18.9382	18.313	18.4495	18.251	18.281	18.5227
+	1.84751	0.584071	P54290	CA2D1_RAT	Cacna2d1	Voltage-dependent calcium channel subunit alpha-2/delta-1	P54290	18.5942	18.4958	18.6377	18.5274	17.7518	17.9446	17.8258	17.5226	17.7471	18.0464
+	2.67075	0.584317	P85973	PNPH_RAT	Pnp	Purine nucleoside phosphorylase	P85973	23.2574	23.1103	23.1573	23.1229	22.6109	22.4706	22.5207	22.4912	22.6294	22.2253
+	3.16194	0.586024	D4AB31;Q6MG87;A0A8I5ZR45	A0A8I5ZR45_RAT	Pbx1	PBX homeobox 1	A0A8I5ZR45	19.2462	19.1731	19.224	19.1733	18.7387	18.6305	18.5992	18.4952	18.3194	18.5809
+	2.81316	0.58625	Q9Z1Z3	EPN2_RAT	Epn2	Epsin-2	Q9Z1Z3	19.18	19.1835	19.186	19.2781	18.6555	18.6749	18.5824	18.5128	18.3857	18.3962
+	3.64101	0.586718	Q3KR97	BI2L1_RAT	Baiap2l1	Brain-specific angiogenesis inhibitor 1-associated protein 2-like protein 1	Q3KR97	19.9791	19.9985	20.0384	20.1256	19.6329	19.5042	19.404	19.2983	19.3322	19.3023
+	2.23217	0.587135	Q5M856	SPC25_RAT	Spc25	Kinetochore protein Spc25	Q5M856	18.128	18.0283	18.0799	18.1165	17.7546	17.758	17.7675	17.1961	17.0792	17.3707
+	6.0808	0.587226	A0A0G2JTW1	A0A0G2JTW1_RAT	Rap2a	Ras-related protein Rap-2	A0A0G2JTW1	19.2306	19.2797	19.2383	19.309	19.4468	18.7162	18.7517	18.6597	18.6867	18.754
+	1.96465	0.589337	A0A0G2JZ40	A0A0G2JZ40_RAT	Reck	Reversion-inducing-cysteine-rich protein with kazal motifs	A0A0G2JZ40	19.634	19.5241	19.5972	19.4302	18.8323	18.5904	18.5806	18.8503	18.9518	19.0981
+	2.25611	0.590723	Q3T1J1;G3V7J7	IF5A1_RAT	Eif5a	Eukaryotic translation initiation factor 5A-1	Q3T1J1	25.0329	24.8428	24.671	24.8298	24.9062	24.3805	24.4294	24.2175	24.5729	23.7289
+	1.85629	0.591418	A0A0G2K1B6	A0A0G2K1B6_RAT	Nfix	Nuclear factor 1	A0A0G2K1B6	19.5608	19.7752	19.7229	19.6765	19.1485	19.3993	19.2292	18.8999	18.5321	18.8663
+	4.19179	0.59155	A0A8I6GMM6;D4A2T5	D4A2T5_RAT	Meis2	Meis homeobox 2	D4A2T5	18.7249	18.7041	18.728	18.6068	18.4313	17.9919	18.134	18.1549	17.8633	18.0933
+	4.70005	0.591711	E9PT53	E9PT53_RAT	Wfs1	Wolframin ER transmembrane glycoprotein	E9PT53	21.1802	21.0132	21.0129	20.9468	21.1794	20.5871	20.5874	20.4043	20.3849	20.4105
+	2.30965	0.592292	P62893	RL39_RAT	Rpl39	Large ribosomal subunit protein eL39	P62893	22.4638	22.3991	22.4852	22.4773	22.5419	21.5774	21.5241	22.1835	21.8503	22.2706
+	2.84111	0.592411	O88483	PDP1_RAT	Pdp1	[Pyruvate dehydrogenase [acetyl-transferring]]-phosphatase 1, mitochondrial	O88483	19.4271	19.3242	19.2889	19.2443	19.7475	18.9747	19.0472	18.6682	18.7765	18.6034
+	3.4981	0.593503	F7FF81	F7FF81_RAT	Pfdn5	Prefoldin subunit 5	F7FF81	21.4215	21.2124	21.1915	21.1506	21.4919	20.7201	20.5397	20.7682	20.9208	20.5516
+	1.96291	0.594271	D4A1D4	D4A1D4_RAT	Nudt14	Nudix hydrolase 14	D4A1D4	21.5913	21.3191	21.3958	21.3189	20.5907	20.5537	20.5223	20.6686	20.8541	20.6458
+	3.55512	0.59498	D3ZTY0	D3ZTY0_RAT	Cnih4	Cornichon family AMPA receptor auxiliary protein 4	D3ZTY0	20.7985	20.9487	20.9863	21.0596	20.8278	20.115	20.3115	20.4799	20.5542	20.1854
+	2.67032	0.595107	A0A8I6G8N1	A0A8I6G8N1_RAT	Aida	Axin interactor, dorsalization associated	A0A8I6G8N1	20.3776	20.0982	20.1514	20.0258	19.6883	19.6341	19.6702	19.3698	19.3394	19.3522
+	3.1749	0.595305	Q08850	STX4_RAT	Stx4	Syntaxin-4	Q08850	20.4537	20.2008	20.2242	20.3423	19.8513	19.6534	19.6715	19.5442	19.7364	19.4903
+	1.50858	0.59557	Q5EAJ6	IKIP_RAT	Ikbip	Inhibitor of nuclear factor kappa-B kinase-interacting protein	Q5EAJ6	21.7218	21.3784	21.5664	21.4574	20.5597	20.9399	21.0427	20.5231	20.5852	20.615
+	4.25953	0.595699	Q63190	EMD_RAT	Emd	Emerin	Q63190	21.3683	21.2856	21.3439	21.285	21.0267	20.8257	20.6319	20.6857	20.5376	20.6502
+	4.14039	0.597001	A0A0G2JYJ7	A0A0G2JYJ7_RAT	Rbms2	RNA binding motif, single stranded interacting protein 2	A0A0G2JYJ7	20.9752	20.8849	20.9144	20.9283	20.8007	20.1959	20.0952	20.4307	20.2924	20.5042
+	2.11252	0.598578	Q63942	RAB3D_RAT	Rab3d	GTP-binding protein Rab-3D	Q63942	20.9307	20.8192	20.8383	20.8846	20.0667	20.1048	20.3001	19.9943	20.0512	20.0961
+	4.17026	0.600434	D3ZCG4	D3ZCG4_RAT	Spag7	Sperm-associated antigen 7	D3ZCG4	18.9467	18.8078	18.7856	18.8695	18.658	18.3003	18.2372	18.1921	18.3531	17.9825
+	1.89845	0.602029	A0A0G2JZ88	A0A0G2JZ88_RAT	RGD1306556	RIKEN cDNA 2900026A02 gene	A0A0G2JZ88	16.5052	16.6065	16.7016	16.5185	15.9669	16.0509	15.4222	15.9655	15.6678	16.1822
+	1.67867	0.604145	A0A0G2JT78	A0A0G2JT78_RAT	Rab6b	RAB6B, member RAS oncogene family	A0A0G2JT78	18.5296	18.5589	18.4926	18.4738	18.5003	NaN	17.3036	17.8644	18.4131	18.0464
+	3.46588	0.604215	Q5I0E3	CG050_RAT		Uncharacterized protein C7orf50 homolog	Q5I0E3	18.0279	17.7903	18.1034	17.8845	17.8131	17.472	17.4494	17.2545	17.0326	17.3897
+	2.67355	0.605134	F7FH79	F7FH79_RAT	Nat9	N-acetyltransferase 9	F7FH79	19.1588	19.146	19.245	19.1552	18.6315	18.2771	18.2619	18.5983	18.6096	18.5641
+	1.29649	0.605547	Q6AYB3	ISY1_RAT	Isy1	Pre-mRNA-splicing factor ISY1 homolog	Q6AYB3	19.0084	18.7732	18.724	18.5529	18.1016	18.5338	18.521	17.923	17.6592	17.4953
+	3.17098	0.605688	Q5BQE6	DHC24_RAT	Dhcr24	Delta(24)-sterol reductase	Q5BQE6	18.3536	18.5362	18.561	18.5527	18.7103	18.1611	18.1116	17.6557	17.7689	17.9882
+	3.41756	0.607395	Q5BK07	CCD43_RAT	Ccdc43	Coiled-coil domain-containing protein 43	Q5BK07	22.5876	22.3638	22.3229	22.4089	22.1016	21.8084	21.7917	21.7233	21.9178	21.5066
+	3.3436	0.607962	A0A8I6GCB5;Q63690	BAX_RAT	Bax	Apoptosis regulator BAX	Q63690	22.1051	21.6685	21.8596	21.7666	21.8463	21.1313	21.3429	21.1542	21.4985	21.0796
+	2.42433	0.607973	Q5FVC5	Q5FVC5_RAT	Nectin2	Nectin cell adhesion molecule 2	Q5FVC5	19.1631	18.9961	19.0478	19.0941	18.3779	18.1693	18.3139	18.3232	18.4834	18.3493
+	2.86056	0.610485	A0A0G2K1V3	A0A0G2K1V3_RAT	Tsen15	tRNA splicing endonuclease subunit 15	A0A0G2K1V3	20.003	19.7324	19.6783	19.8357	20.028	19.4552	19.5233	19.1224	19.1696	18.9543
+	2.1851	0.610837	D3ZW58	D3ZW58_RAT	Golm2	Golgi membrane protein 2	D3ZW58	20.0059	19.7061	19.7933	19.8009	19.0875	19.1482	19.2373	18.8865	18.9813	19.0863
+	2.07889	0.612165	Q99NI4	IPMK_RAT	Ipmk	Inositol polyphosphate multikinase	Q99NI4	17.177	16.9298	16.9826	16.9072	16.4494	16.2632	15.7935	16.4999	16.3395	16.4891
+	1.80964	0.613699	F1LQN1	F1LQN1_RAT	Galnt16	Polypeptide N-acetylgalactosaminyltransferase	F1LQN1	20.0914	19.8456	20.0204	19.8718	19.1789	19.0014	18.8519	19.3651	19.2239	19.4973
+	4.82592	0.615995	Q6PCT3	TPD54_RAT	Tpd52l2	Tumor protein D54	Q6PCT3	22.7889	22.5836	22.6386	22.55	22.4749	21.9429	21.9869	21.9633	22.1469	21.9161
+	2.25588	0.618246	A0A8I6AA43	A0A8I6AA43_RAT	Rex1bd	Required for excision 1-B domain containing	A0A8I6AA43	18.6203	18.5087	18.4595	18.4844	18.0324	18.111	18.1278	17.6187	17.6074	17.5493
+	2.96361	0.619503	D3ZC96	TT39B_RAT	Ttc39b	Tetratricopeptide repeat protein 39B	D3ZC96	18.9262	19.0601	19.0378	19.0314	19.0709	18.7406	18.6457	18.315	18.1328	18.1948
+	2.26239	0.620164	D4A3V6	D4A3V6_RAT	Bloc1s3	Biogenesis of lysosome-related organelles complex 1 subunit 3	D4A3V6	19.2019	19.0766	18.9834	19.0888	18.6576	18.1716	17.998	18.4501	18.7771	18.5109
+	1.76606	0.620383	G3V6G8	G3V6G8_RAT	Pkmyt1	Protein kinase, membrane associated tyrosine/threonine 1	G3V6G8	NaN	17.0564	17.3404	16.9841	17.2304	16.7708	16.8953	16.0115	16.6895	16.295
+	1.95622	0.620473	Q6P6S4	SIL1_RAT	Sil1	Nucleotide exchange factor SIL1	Q6P6S4	19.3425	19.1784	19.1659	19.1807	18.424	18.1312	18.2985	18.551	18.662	18.5464
+	2.36815	0.620809	P0C5E3	PALLD_RAT	Palld	Palladin (Fragment)	P0C5E3	20.978	20.9693	20.9625	20.9842	21.0097	19.9914	19.9592	20.6311	20.6295	20.5883
+	2.96029	0.620919	Q5RJZ6	SCOC_RAT	Scoc	Short coiled-coil protein	Q5RJZ6	18.3517	18.3282	18.1368	18.2073	18.5907	17.6344	17.8487	17.6696	17.9647	17.3927
+	2.28765	0.62361	A0A8J8XRQ3	A0A8J8XRQ3_RAT	Gna14	G protein subunit alpha 14	A0A8J8XRQ3	17.7004	17.7545	17.9847	17.7964	17.6865	17.3367	17.0442	17.3583	16.6075	17.4577
+	3.65166	0.624339	F1MAH6	F1MAH6_RAT	Cdh11	Cadherin 11	F1MAH6	18.474	18.7963	18.4585	18.4494	18.8154	17.9727	18.0085	17.9981	18.0999	17.7927
+	2.22632	0.624812	Q5M9H0	ANKS3_RAT	Anks3	Ankyrin repeat and SAM domain-containing protein 3	Q5M9H0	15.5404	16.006	16.0016	15.8465	16.163	15.4938	15.3087	14.9393	15.4051	NaN
+	3.73206	0.624826	Q64232	TECR_RAT	Tecr	Very-long-chain enoyl-CoA reductase	Q64232	22.0829	22.33	22.3902	22.3642	22.3023	21.8569	21.8558	21.5632	21.4779	21.5915
+	2.50148	0.625409	Q5XII4	Q5XII4_RAT	Slx9	Family with sequence similarity 207, member A	Q5XII4	18.5619	18.3641	18.342	18.4507	18.0964	18.0432	18.0612	17.5161	17.5679	17.4996
+	2.89267	0.625571	Q8VII6	CTL1_RAT	Slc44a1	Choline transporter-like protein 1	Q8VII6	18.2925	18.0413	18.1313	17.9417	18.6355	17.6713	17.6735	17.4967	17.4615	17.6114
+	1.80619	0.629032	Q9WU70	STXB5_RAT	Stxbp5	Syntaxin-binding protein 5	Q9WU70	19.7853	19.748	19.7554	19.6664	18.7932	18.8348	18.6522	19.0079	19.042	19.0663
+	6.9106	0.631779	A0A0G2JUA5	A0A0G2JUA5_RAT	Ahnak	AHNAK nucleoprotein	A0A0G2JUA5	25.795	25.8046	25.7327	25.7669	25.8052	25.0662	25.1154	25.1893	25.2582	25.1165
+	2.93665	0.632708	Q62786	FPRP_RAT	Ptgfrn	Prostaglandin F2 receptor negative regulator	Q62786	21.5095	21.3435	21.4273	21.3038	21.1426	20.9465	21.0267	20.5228	20.5259	20.5412
+	2.35198	0.632742	Q62622	4EBP1_RAT	Eif4ebp1	Eukaryotic translation initiation factor 4E-binding protein 1	Q62622	22.5872	22.3753	22.403	22.4989	21.8653	21.4788	21.5964	21.7799	22.0699	21.641
+	5.78997	0.63523	B0BMT9	B0BMT9_RAT	Sqor	Sulfide quinone oxidoreductase	B0BMT9	22.2205	22.3717	22.377	22.334	22.1439	21.6922	21.6789	21.6668	21.5681	21.665
+	3.9112	0.635444	G3V9N7	G3V9N7_RAT	Pacsin3	Protein kinase C and casein kinase substrate in neurons 3	G3V9N7	20.0442	19.9866	20.0093	19.9173	19.5866	19.2364	19.2734	19.319	19.1527	19.3852
+	2.58575	0.635682	Q91XU1	QKI_RAT	Qki	KH domain-containing RNA-binding protein QKI	Q91XU1	20.5459	20.4816	20.5072	20.4781	19.9987	20.0338	19.9865	19.6545	19.4633	19.6951
+	3.43252	0.636064	B5DEP7	B5DEP7_RAT	LOC687679	Small nuclear ribonucleoprotein G	B5DEP7	22.5168	22.3436	22.4896	22.3613	22.0397	21.5872	21.6945	21.9672	21.7054	21.6165
+	1.30851	0.638031	Q9JI03	CO5A1_RAT	Col5a1	Collagen alpha-1(V) chain	Q9JI03	18.4509	18.0283	18.1577	18.2252	19.4224	17.9861	18.1454	17.603	17.8169	17.543
+	1.38499	0.639248	Q4KM58	Q4KM58_RAT	Ctnnbip1	Catenin, beta-interacting protein 1	Q4KM58	18.5436	18.4177	18.3201	18.1351	17.3488	NaN	17.5711	17.3708	17.3388	17.7746
+	1.41911	0.639338	Q5U1Z8	PREY_RAT	Pyurf	Protein preY, mitochondrial	Q5U1Z8	17.7546	17.4132	17.6011	17.231	NaN	NaN	17.1412	17.1425	16.2419	16.917
+	2.06939	0.641676	A0A8I5ZUD8	A0A8I5ZUD8_RAT	Slc30a9	Proton-coupled zinc antiporter SLC30A9, mitochondrial	A0A8I5ZUD8	18.254	18.3821	18.5144	18.2801	17.5012	17.5881	17.604	17.5446	17.6469	17.3399
+	3.02014	0.643313	D4A7U1	D4A7U1_RAT	Zyx	Zyxin	D4A7U1	23.3985	23.364	23.2197	23.3587	22.9108	22.418	22.4176	22.6976	22.8867	22.6153
+	1.75012	0.646646	P97710	SHPS1_RAT	Sirpa	Tyrosine-protein phosphatase non-receptor type substrate 1	P97710	21.081	20.8271	20.9591	20.8473	20.3545	19.8486	19.6324	20.3851	20.5324	20.4373
+	6.85008	0.647186	Q5U302;A0A0G2JYF7	Q5U302_RAT	Ctnna1	Catenin alpha 1	Q5U302	21.362	21.2866	21.2711	21.2708	21.2101	20.5838	20.5653	20.6752	20.7222	20.6183
+	5.06227	0.647594	P20070	NB5R3_RAT	Cyb5r3	NADH-cytochrome b5 reductase 3	P20070	23.9015	23.6735	23.7388	23.5467	23.6236	23.0281	23.1123	23.0522	23.085	22.9684
+	3.97682	0.648736	Q2EJA0	YAP1_RAT	Yap1	Transcriptional coactivator YAP1	Q2EJA0	22.6979	22.5592	22.634	22.5678	22.4397	21.6957	21.7857	22.0167	22.1244	22.0324
+	2.62277	0.649211	Q91V26	SPHK1_RAT	Sphk1	Sphingosine kinase 1	Q91V26	17.7322	17.8265	17.7273	17.6834	17.8315	16.569	17.373	17.0741	17.1975	17.3414
+	1.68168	0.649334	O88775	EMB_RAT	Emb	Embigin	O88775	21.4936	21.2465	21.3141	21.2488	21.4167	21.1697	21.29	20.2902	20.2884	20.4348
+	1.21	0.650222	D4A9T5	D4A9T5_RAT	Efhd1	EF-hand domain family, member D1	D4A9T5	16.9263	16.7471	16.7107	16.8988	16.2255	15.2846	NaN	16.263	16.6656	15.9925
+	2.4744	0.650261	Q6MFY6	PP1RB_RAT	Ppp1r11	E3 ubiquitin-protein ligase PPP1R11	Q6MFY6	17.8385	17.775	17.8042	17.7732	17.3769	16.6629	16.9785	16.9577	17.382	17.3354
+	2.3923	0.650669	F1LYS7	F1LYS7_RAT	Sgcd	Sarcoglycan, delta	F1LYS7	20.9621	21.0309	21.1394	21.0582	20.9518	20.7253	20.7878	20.1175	20.0059	20.2526
+	3.17373	0.652227	Q9JLJ3	AL9A1_RAT	Aldh9a1	4-trimethylaminobutyraldehyde dehydrogenase	Q9JLJ3	24.0553	23.88	23.9076	23.9026	23.422	23.0273	23.0977	23.207	23.3595	23.2147
+	2.93539	0.65274	Q498M9;F1M269;F1LUV3;F1LUI2;Q9ESV6;M0R660;D3ZEN2;D3ZME3;A0A0G2JWC0;M0R7H7;A0A0G2K8S2;D3ZQT0;E9PTV9;A0A8I5ZWK4;F1M2N4;A0A8I6B4A1;P04797;F1M4G6	D3ZEN2_RAT	ENSRNOG00000065048	Glyceraldehyde 3-phosphate dehydrogenase NAD(P) binding domain-containing protein	D3ZEN2	26.011	26.0786	26.1732	26.0037	26.3251	25.1965	25.7286	25.4733	25.7274	25.2021
+	1.78694	0.653745	A0A0G2K904	A0A0G2K904_RAT	Sltm	SAFB-like, transcription modulator	A0A0G2K904	16.8445	16.9658	17.4085	17.2987	16.3717	16.334	16.2678	16.6017	15.9339	16.483
+	2.87112	0.655438	O35115	FHL2_RAT	Fhl2	Four and a half LIM domains protein 2	O35115	20.7468	20.929	20.9214	20.9949	20.2574	20.081	20.0667	20.1729	20.1636	20.088
+	2.81711	0.655927	P97711;P70507	GRK6_RAT	Grk6	G protein-coupled receptor kinase 6	P97711	18.6284	18.438	18.6081	18.408	17.8616	17.7178	17.7396	17.7269	17.7135	17.7667
+	1.24964	0.657641	Q6VBQ5	MYADM_RAT	Myadm	Myeloid-associated differentiation marker	Q6VBQ5	21.8888	22.045	22.2102	22.0903	20.7938	21.4946	21.3808	20.7876	20.8407	21.2362
+	1.99967	0.658817	Q99MC0	PP14A_RAT	Ppp1r14a	Protein phosphatase 1 regulatory subunit 14A	Q99MC0	19.5454	19.176	19.2131	19.3486	18.5838	18.1007	18.4526	18.65	18.7136	18.6558
+	5.50675	0.658871	P62845	RS15_RAT	Rps15	Small ribosomal subunit protein uS19	P62845	23.2617	23.2375	23.1856	23.2601	23.1134	22.3901	22.5942	22.6425	22.652	22.4851
+	2.16562	0.659093	Q5U2S5	SNX24_RAT	Snx24	Sorting nexin-24	Q5U2S5	16.6802	16.7504	16.6267	16.6645	17.562	16.2068	16.1385	16.3094	16.0746	16.2591
+	2.89224	0.660803	Q63396;A0A8I6AUU4	TCP4_RAT	Sub1	Activated RNA polymerase II transcriptional coactivator p15	Q63396	22.0855	22.0843	22.2779	21.7306	21.9336	21.0743	21.1749	21.6064	21.4408	21.5115
+	3.43916	0.663224	Q4QQV2	DOK1_RAT	Dok1	Docking protein 1	Q4QQV2	18.1042	18.0402	18.1972	18.4012	17.927	17.439	17.2035	17.6898	17.5394	17.4818
+	1.74192	0.667379	D4ACX1;A0A8I5ZKT7;P36201	CRIP2_RAT	Crip2	Cysteine-rich protein 2	P36201	22.0021	21.9046	21.859	21.9036	20.9579	21.2671	21.3947	20.9127	20.9301	20.7858
+	3.49597	0.668123	Q6PDU1	SRSF2_RAT	Srsf2	Serine/arginine-rich splicing factor 2	Q6PDU1	23.416	23.291	23.3878	23.3748	22.8414	22.581	22.6677	22.6424	22.4998	22.5796
+	1.09559	0.669868	A0A8I6ABT3	A0A8I6ABT3_RAT	Pigo	GPI ethanolamine phosphate transferase 3	A0A8I6ABT3	16.4466	15.9326	15.4777	16.3044	NaN	15.8491	15.5826	15.2923	NaN	14.7578
+	3.55345	0.671134	P0CD94;A0A8I6A3R7	UQCC3_RAT	Uqcc3	Ubiquinol-cytochrome-c reductase complex assembly factor 3	P0CD94	17.0821	16.9155	16.9717	16.9568	NaN	NaN	16.282	NaN	NaN	16.3387
+	2.7102	0.672245	O35112	CD166_RAT	Alcam	CD166 antigen	O35112	18.5909	18.4851	18.525	18.3964	18.7958	18.1898	18.1745	17.4953	17.7412	17.8313
+	1.55509	0.673105	A0A8I6AAM1;O35331	PDXK_RAT	Pdxk	Pyridoxal kinase	O35331	24.1429	23.8826	23.9073	23.7684	22.9534	22.8782	22.6103	23.2096	23.4712	23.1196
+	2.54027	0.673106	Q9JJ19	NHRF1_RAT	Nherf1	Na(+)/H(+) exchange regulatory cofactor NHE-RF1	Q9JJ19	20.7442	20.548	20.4586	20.5221	19.9999	19.7724	19.8772	19.6358	20.103	19.5188
+	2.03358	0.673356	P56536	KIF5C_RAT	Kif5c	Kinesin heavy chain isoform 5C	P56536	16.376	17.109	16.164	16.6799	16.788	16.1505	15.9004	16.0586	16.0983	15.5423
+	5.46079	0.674248	A0A8I6A9K9	A0A8I6A9K9_RAT	Hypk	Huntingtin interacting protein K	A0A8I6A9K9	22.1848	22.0642	22.1222	22.0312	21.8593	21.3305	21.4307	21.3756	21.433	21.3207
+	5.39235	0.675949	P17256	KIME_RAT	Mvk	Mevalonate kinase	P17256	19.1833	19.1002	19.1053	19.2881	19.0942	18.3673	18.3706	18.5734	18.4819	18.5982
+	2.8308	0.677347	B4F7C7	B4F7C7_RAT	Hebp1	Heme binding protein 1	B4F7C7	20.1012	19.9408	19.9085	19.9792	20.24	19.0858	19.04	19.5733	19.6936	19.3903
+	4.30283	0.68029	Q8VHI8	SEC20_RAT	Bnip1	Vesicle transport protein SEC20	Q8VHI8	18.845	18.6548	18.6125	18.5532	18.5444	17.6983	18.072	18.0345	17.9895	18.0142
+	2.50178	0.68216	A1A5P0	BORG5_RAT	Cdc42ep1	Cdc42 effector protein 1	A1A5P0	18.6598	18.7204	18.6859	18.807	18.8914	17.8089	17.5937	18.195	18.3834	18.3727
+	3.91756	0.68237	O35532	MSMO1_RAT	Msmo1	Methylsterol monooxygenase 1	O35532	20.4761	20.4399	20.611	20.4985	20.3197	19.952	19.9726	19.5311	19.6441	19.8335
+	2.86248	0.682544	D3ZIS5	D3ZIS5_RAT	Cox19	Cytochrome c oxidase assembly factor COX19	D3ZIS5	16.9802	NaN	16.7973	16.8558	17.3296	16.2439	16.4843	16.429	16.3132	16.0707
+	1.8377	0.685145	Q9R1B1;F1LTU8	T10B_RAT	Timm10b	Mitochondrial import inner membrane translocase subunit Tim10 B	Q9R1B1	18.4227	18.117	18.2779	18.0095	17.4877	17.6421	17.8093	17.1727	16.9869	17.2782
+	1.33079	0.685517	D4A1B6	D4A1B6_RAT	Abhd13	Abhydrolase domain containing 13	D4A1B6	16.5389	16.5405	16.366	16.1623	15.5081	NaN	15.7664	NaN	15.2941	15.5524
+	3.98473	0.68639	D3ZH34	D3ZH34_RAT	Tent5a	polynucleotide adenylyltransferase	D3ZH34	17.0177	17.165	17.2074	17.1789	17.0628	16.481	16.3424	16.2686	NaN	16.6679
+	3.3634	0.686584	F1LPC5	F1LPC5_RAT	Tmem259	Transmembrane protein 259	F1LPC5	18.8837	18.8853	18.8336	18.9976	18.4481	18.2389	18.2124	18.0528	18.2464	17.865
+	3.85736	0.687824	P63025	VAMP3_RAT	Vamp3	Vesicle-associated membrane protein 3	P63025	22.7936	22.6515	22.6311	22.5149	22.6063	22.1277	22.1298	21.7767	22.0281	21.6961
+	1.6616	0.689922	Q5XIP9	TMM43_RAT	Tmem43	Transmembrane protein 43	Q5XIP9	23.6601	23.5044	23.5961	23.4323	22.4852	22.9014	22.9081	22.3922	22.435	22.592
+	3.87976	0.690475	P10252	CD48_RAT	Cd48	CD48 antigen	P10252	18.1622	17.6949	18.2099	17.9716	17.8677	17.328	17.2982	17.1925	17.3919	17.2434
+	2.25737	0.690521	P55062	BI1_RAT	Tmbim6	Bax inhibitor 1	P55062	19.824	19.751	19.7392	19.542	18.8706	18.723	18.7258	18.8887	18.9648	18.9719
+	1.76334	0.691076	A0A8I6GKT2	A0A8I6GKT2_RAT	Prtfdc1	Phosphoribosyl transferase domain containing 1	A0A8I6GKT2	18.11	17.9218	18.1149	17.9039	17.5908	16.6267	16.8329	17.5916	17.5251	17.6098
+	3.54006	0.695861	P05943	S10AA_RAT	S100a10	Protein S100-A10	P05943	24.7261	24.6453	24.737	24.5092	24.3461	23.903	23.8419	23.7111	23.8073	24.2212
+	1.64801	0.696343	B1WC09	B1WC09_RAT	Ddr2	receptor protein-tyrosine kinase	B1WC09	20.5988	20.532	20.5685	20.4882	19.3399	19.4943	19.7564	19.5175	19.6068	19.6707
+	1.22724	0.696791	A0A0G2JWV6	A0A0G2JWV6_RAT	Fam219b	Family with sequence similarity 219, member B	A0A0G2JWV6	16.7575	16.8455	16.7613	16.9467	15.9054	16.4836	16.2656	15.644	NaN	15.3928
+	1.26154	0.698299	D3ZAA9	MPP2_RAT	Mpp2	MAGUK p55 subfamily member 2	D3ZAA9	17.3241	16.7696	17.1995	17.2602	16.1059	16.0173	15.8111	16.3023	16.0206	17.0165
+	3.67124	0.699594	A0A0G2K865	A0A0G2K865_RAT	Tpd52	Tumor protein D52	A0A0G2K865	21.3778	20.9832	21.0221	21.0086	20.9887	20.2547	20.2353	20.444	20.6575	20.2911
+	4.35829	0.706272	Q5XFX0	TAGL2_RAT	Tagln2	Transgelin-2	Q5XFX0	26.6538	26.5833	26.6571	26.5899	26.2937	25.7002	25.7408	25.8944	26.0145	25.8965
+	1.60678	0.708628	P63083	S10A5_RAT	S100a5	Protein S100-A5	P63083	20.1634	19.9167	19.9332	19.8779	18.9362	18.7739	19.0543	19.3672	19.386	18.7028
+	1.68096	0.709583	P04692	TPM1_RAT	Tpm1	Tropomyosin alpha-1 chain	P04692	23.1976	23.1199	23.0416	22.9671	21.9064	22.0111	22.2063	22.039	22.3666	22.0617
+	1.58687	0.713928	Q5FVR3	CD302_RAT	Cd302	CD302 antigen	Q5FVR3	16.9559	16.6765	16.7482	16.8108	16.991	16.3702	16.6666	16.0848	NaN	15.3687
+	1.90429	0.715796	A0A1W2Q626	A0A1W2Q626_RAT	Slc39a10	Solute carrier family 39 member 10	A0A1W2Q626	17.2442	17.2548	17.1661	17.2293	17.7826	16.9316	16.8894	16.5751	NaN	16.0822
+	4.24119	0.715978	Q99MZ8	LASP1_RAT	Lasp1	LIM and SH3 domain protein 1	Q99MZ8	24.132	23.9482	23.9673	23.9559	23.6641	23.0523	23.181	23.2227	23.3901	23.2416
+	1.96651	0.716119	Q5U1V9	TSN31_RAT	Tspan31	Tetraspanin-31	Q5U1V9	20.7983	20.522	20.6435	20.4642	19.5916	19.5567	19.8314	19.7561	19.6046	19.6903
+	4.26728	0.720366	P37397	CNN3_RAT	Cnn3	Calponin-3	P37397	22.7957	22.835	22.6739	22.7612	22.5263	21.8422	21.8041	22.0918	22.1906	22.0615
+	3.10133	0.721317	P97829	CD47_RAT	Cd47	Leukocyte surface antigen CD47	P97829	21.777	21.5359	21.6662	21.4601	21.4422	21.0793	21.2195	20.6589	20.6637	20.6535
+	4.7825	0.723642	Q6AZ50	ATG3_RAT	Atg3	Ubiquitin-like-conjugating enzyme ATG3	Q6AZ50	20.1619	20.1165	20.1071	20.1483	20.1307	19.2348	19.3172	19.4807	19.6803	19.3331
+	1.56483	0.724218	P31430	DPEP1_RAT	Dpep1	Dipeptidase 1	P31430	18.1596	18.3401	18.5662	18.2909	18.9366	17.6311	17.8377	NaN	NaN	NaN
+	2.46534	0.728452	Q5RK24	Q5RK24_RAT	Pmvk	Phosphomevalonate kinase	Q5RK24	18.8731	18.771	18.6794	18.7173	18.2481	17.6077	17.5708	18.0625	18.1925	18.2131
+	1.39714	0.730309	D3ZZ37	D3ZZ37_RAT	Malsu1	Mitochondrial assembly of ribosomal large subunit 1	D3ZZ37	15.4055	15.3188	15.0858	15.0926	14.7271	15.2745	14.1545	14.5167	13.5861	14.4465
+	3.23839	0.731262	Q5HZA6	PPCEL_RAT	Prepl	Prolyl endopeptidase-like	Q5HZA6	19.5281	19.7151	19.6442	19.6434	19.1111	18.7768	18.5087	18.9456	18.8683	18.8862
+	3.43282	0.745417	D4A1C5	D4A1C5_RAT	Spc24	Kinetochore protein Spc24	D4A1C5	18.4215	18.3819	18.4746	18.645	18.1876	17.9476	17.9008	17.5616	17.5262	17.4473
+	1.71484	0.753138	P62329	TYB4_RAT	Tmsb4x	Thymosin beta-4	P62329	25.3202	25.2278	24.9497	24.8902	24.4466	23.7676	23.6905	24.3956	24.7565	24.4587
+	1.63534	0.754129	P51886	LUM_RAT	Lum	Lumican	P51886	22.4277	22.349	22.3293	22.2957	22.1306	20.9644	20.8597	21.857	22.1001	21.9804
+	1.83261	0.754597	F1M107;A0A0G2JU98	F1M107_RAT	Stac	SH3 and cysteine rich domain	F1M107	18.765	18.6686	18.7675	18.7418	18.2225	18.1665	18.3557	17.3636	17.6282	NaN
+	5.30469	0.755032	D3ZX38	D3ZX38_RAT	Pfdn1	Prefoldin subunit 1	D3ZX38	21.7143	21.4942	21.5361	21.4626	21.4371	20.6593	20.8425	20.7878	20.9159	20.6637
+	3.20865	0.75775	D3ZCR5	D3ZCR5_RAT	Larp6	La ribonucleoprotein 6, translational regulator	D3ZCR5	18.0615	18.1437	18.1409	18.2967	18.0031	17.0134	17.1517	17.7269	17.4046	17.5605
+	3.82865	0.759934	Q5M820	MOFA1_RAT	Mrfap1	MORF4 family-associated protein 1	Q5M820	19.2097	19.1701	19.1471	19.0552	19.6481	18.6035	18.5684	18.4637	18.4391	18.3559
+	2.3434	0.761111	A0A8I5XWT0	A0A8I5XWT0_RAT	Cd55	CD55 molecule (Cromer blood group)	A0A8I5XWT0	18.715	18.599	18.4712	18.4493	17.7649	17.485	17.3758	17.8008	17.5931	17.9392
+	1.52401	0.761747	P35467	S10A1_RAT	S100a1	Protein S100-A1	P35467	20.288	19.9694	20.045	20.0486	19.8102	18.7051	18.4873	19.8015	19.7148	19.6438
+	2.77914	0.761941	D4A1Y5	D4A1Y5_RAT	Mthfd2	methenyltetrahydrofolate cyclohydrolase	D4A1Y5	22.2401	22.1613	22.1705	22.1944	21.5241	21.588	21.4243	21.1227	21.2644	21.0813
+	2.83112	0.762572	A0A8I5Y9V4	A0A8I5Y9V4_RAT	Cars1	cysteine--tRNA ligase	A0A8I5Y9V4	21.381	21.1846	21.2697	21.2165	20.4982	20.2707	20.259	20.368	20.4658	20.3736
+	6.58345	0.76592	D3ZWW0	D3ZWW0_RAT	Slc35c1	Solute carrier family 35 member C1	D3ZWW0	18.1453	18.2536	18.2168	18.2938	18.2168	17.4553	17.3573	17.3767	17.5466	17.5607
+	1.24474	0.766547	Q5FVM4	NONO_RAT	Nono	Non-POU domain-containing octamer-binding protein	Q5FVM4	22.059	22.0348	22.1087	22.0209	21.2269	21.8647	21.8591	20.6374	20.57	20.6864
+	5.07086	0.769556	E9PTX9	E9PTX9_RAT	Slc12a2	Solute carrier family 12 member 2	E9PTX9	18.5227	18.6021	18.4965	18.5434	18.2764	17.728	17.6399	17.9141	17.7	17.6114
+	2.41672	0.779332	A0A8I6AC00	A0A8I6AC00_RAT	Sun2	Sad1 and UNC84 domain containing 2	A0A8I6AC00	18.8726	18.9242	19.0337	18.9004	18.2187	17.8781	17.6376	18.3002	17.9392	18.2979
+	1.96521	0.780847	A0A8I5ZL52	A0A8I5ZL52_RAT	RGD1309104	Similar to RIKEN cDNA 1700025G04 gene	A0A8I5ZL52	16.1399	16.0307	15.9678	15.4869	16.0944	NaN	NaN	15.184	NaN	15.1422
+	6.14095	0.780883	Q66H94	FKBP9_RAT	Fkbp9	Peptidyl-prolyl cis-trans isomerase FKBP9	Q66H94	24.4898	24.2366	24.3119	24.2575	24.4001	23.5709	23.6025	23.5218	23.637	23.4593
+	2.24382	0.784732	D4A244	D4A244_RAT	Frs2	Fibroblast growth factor receptor substrate 2	D4A244	18.0261	17.9724	18.1328	17.918	17.6138	16.5068	17.3627	16.943	17.3413	17.5857
+	3.29533	0.790633	G3V7V5	G3V7V5_RAT	Fkbp11	peptidylprolyl isomerase	G3V7V5	20.7952	20.5092	20.4656	20.4517	20.0449	19.8056	19.872	19.5881	19.4881	19.5598
+	4.24087	0.791602	D4A5F0;A0A8I5ZXD6	A0A8I5ZXD6_RAT	Fam114a1	Family with sequence similarity 114, member A1	A0A8I5ZXD6	20.8409	20.736	20.6857	20.7833	20.3104	19.8264	19.7726	19.9048	20.0227	19.8719
+	5.16063	0.792211	P08082	CLCB_RAT	Cltb	Clathrin light chain B	P08082	21.3142	21.0468	21.0823	21.0924	21.0248	20.288	20.1203	20.4402	20.335	20.4159
+	2.58917	0.794221	D4AEJ0	D4AEJ0_RAT	RGD1560617	Hypothetical gene supported by NM_053561;AF062594	D4AEJ0	20.6016	20.3696	20.2228	20.3654	20.4126	19.7167	20.0689	19.2423	19.8161	19.1568
+	1.90938	0.797595	Q6AYE7	Q6AYE7_RAT	Ifit3	Interferon-induced protein with tetratricopeptide repeats 3	Q6AYE7	18.8429	18.8389	18.7994	18.8677	19.2858	17.5812	17.6243	18.5904	18.6741	18.1767
+	2.78055	0.798729	B0BNB0	B0BNB0_RAT	Golt1b	Golgi transport 1B	B0BNB0	18.9039	18.7163	18.8853	18.7416	19.0176	18.3425	18.4866	17.7033	18.054	17.6846
+	3.06864	0.799179	Q920L7	ELOV5_RAT	Elovl5	Elongation of very long chain fatty acids protein 5	Q920L7	21.468	21.7141	21.6779	21.6362	21.1398	20.9299	21.0418	20.5909	20.4265	20.651
+	1.76826	0.799577	E9PSU5	E9PSU5_RAT	AABR07048397.1	RRM domain-containing protein	E9PSU5	17.4775	17.0933	17.302	16.8029	18.3386	16.5596	16.4937	16.7837	16.7039	16.4755
+	1.62515	0.80076	Q920D5	CASPC_RAT	Casp12	Caspase-12	Q920D5	17.9821	17.739	17.9429	17.8408	16.5519	16.7199	17.216	16.7395	16.7445	16.6331
+	2.17152	0.804846	A0A8I6ADE8	A0A8I6ADE8_RAT	Sync	Syncoilin, intermediate filament protein	A0A8I6ADE8	18.4494	18.7078	18.6102	18.7222	18.0608	NaN	17.168	17.9807	17.8232	17.849
+	3.86018	0.806659	F1LP13	F1LP13_RAT	Ptprg	protein-tyrosine-phosphatase	F1LP13	17.9582	17.8283	18.019	17.7389	17.5246	16.7921	16.8311	17.1226	17.1281	17.1618
+	2.59146	0.810854	A0A8I6GJ11	A0A8I6GJ11_RAT	Acss2	propionate--CoA ligase	A0A8I6GJ11	20.9618	21.03	21.0282	20.9691	21.0062	19.6951	19.7687	20.5517	20.4683	20.457
+	2.94203	0.811108	Q498E2	TDRP_RAT	Tdrp	Testis development-related protein	Q498E2	17.232	16.9831	17.0136	17.0611	17.4675	15.966	NaN	16.5682	16.3835	16.4436
+	3.32378	0.812402	Q9ES72	CCN1_RAT	Ccn1	CCN family member 1	Q9ES72	18.6195	18.4279	18.6564	18.6566	18.5363	18.2717	17.7789	17.7333	17.5422	17.5086
+	2.89654	0.816162	Q6JP77	AKA7G_RAT	Akap7	A-kinase anchor protein 7 isoforms delta and gamma	Q6JP77	19.4201	19.3429	19.2879	19.3025	19.2947	18.2983	18.0544	18.769	18.4546	18.991
+	3.42253	0.816587	P42533	TF_RAT	F3	Tissue factor	P42533	20.8817	20.6818	20.8272	20.6347	20.1134	19.8156	19.7102	19.8449	19.8033	19.8819
+	3.66032	0.816742	P63045	VAMP2_RAT	Vamp2	Vesicle-associated membrane protein 2	P63045	19.5667	19.4904	19.3969	19.3174	19.2163	18.8987	18.6622	18.3556	18.6936	18.2939
+	5.33945	0.820267	P97680	RIN1_RAT	Rin1	Ras and Rab interactor 1	P97680	19.7029	19.7172	19.8589	19.8441	19.7394	19.051	18.7595	18.9816	18.8384	19.1306
+	2.4989	0.822073	A0A8I5ZYB9	A0A8I5ZYB9_RAT	Lrrc32	Leucine rich repeat containing 32	A0A8I5ZYB9	18.429	18.2559	18.4624	18.2591	17.4907	17.1173	17.2226	17.3714	17.4614	17.6139
+	2.40746	0.822548	G3V6K6	G3V6K6_RAT	Egfr	Receptor protein-tyrosine kinase	G3V6K6	18.779	18.7312	18.7215	18.7139	17.8172	17.6796	17.5099	17.7044	18.0637	17.6923
+	1.39817	0.823833	A0A096MJN4	SEPT4_RAT	Septin4	Septin-4	A0A096MJN4	17.3679	16.7898	17.5422	17.2168	16.5921	NaN	NaN	16.3142	NaN	16.2416
+	1.13675	0.82526	D4A266	D4A266_RAT	Tmem208	Transmembrane protein 208	D4A266	17.1662	17.3674	16.9153	17.3818	15.5605	16.2224	16.6984	15.8792	16.0526	15.4122
+	5.98814	0.825789	Q9Z2Z8	DHCR7_RAT	Dhcr7	7-dehydrocholesterol reductase	Q9Z2Z8	21.08	21.1675	21.2343	21.1487	21.2468	20.2427	20.2681	20.3895	20.3037	20.5444
+	2.74737	0.826912	Q2IBC5	CAV2_RAT	Cav2	Caveolin-2	Q2IBC5	18.7071	18.6218	18.8011	18.5803	17.9405	17.9659	17.6658	17.5785	17.4338	17.8723
+	4.10326	0.830483	Q9JK41	COPT1_RAT	Slc31a1	High affinity copper uptake protein 1	Q9JK41	18.0725	18.1657	18.122	18.2334	18.28	17.4684	17.6824	17.3179	17.1481	17.1042
+	3.40492	0.833375	A0A8I5ZRH3	A0A8I5ZRH3_RAT	Aldh1l2	10-formyltetrahydrofolate dehydrogenase	A0A8I5ZRH3	21.1423	21.105	21.1553	21.0293	20.4907	19.9973	19.9746	20.2259	20.2486	20.3093
+	1.34556	0.8379	B2RZD7	LYRM9_RAT	Lyrm9	LYR motif-containing protein 9	B2RZD7	15.5752	14.7874	15.7089	15.48	NaN	14.2494	13.7554	14.6746	15.2875	14.783
+	2.92816	0.840577	Q6B345;F1LYQ0	S10AB_RAT	S100a11	Protein S100-A11	Q6B345	25.5657	25.4338	25.3864	25.4626	25.7577	24.2887	24.3028	24.932	24.9909	24.889
+	1.40743	0.843958	A0A8I5YC74	A0A8I5YC74_RAT	ENSRNOG00000066004	Tropomyosin	A0A8I5YC74	19.7264	19.6005	19.5334	19.8799	18.0877	18.2659	18.3979	18.4299	18.8933	18.6211
+	1.78448	0.844199	P55053	FABP5_RAT	Fabp5	Fatty acid-binding protein 5	P55053	25.1936	24.8927	25.0344	24.9715	24.6548	23.4655	23.49	24.5446	24.7211	24.3048
+	3.05215	0.854964	A0A8I6AKG0	A0A8I6AKG0_RAT	Cebpzos	CEBPZ opposite strand	A0A8I6AKG0	18.0855	17.9401	18.0058	17.5289	NaN	17.0017	17.0457	16.8517	16.8811	17.3956
+	4.82058	0.858017	Q6AY84	SCRN1_RAT	Scrn1	Secernin-1	Q6AY84	20.8084	20.8255	20.7743	20.8808	21.0716	19.8818	19.9202	20.0581	20.2943	19.9162
+	2.46061	0.858702	A0A8I6AUT9;D3ZF39	D3ZF39_RAT	Uap1	UDP-N-acetylglucosamine pyrophosphorylase 1	D3ZF39	24.085	23.9257	23.8962	23.9255	22.9758	22.788	22.7985	22.9355	23.1429	22.8497
+	2.93474	0.85998	Q62736	CALD1_RAT	Cald1	Non-muscle caldesmon	Q62736	24.2747	24.2535	24.2438	24.2928	23.546	23.4949	23.5047	23.1156	23.1519	23.0438
+	4.60707	0.865426	A0A8I6AC13;Q5RKI9	RRFM_RAT	Mrrf	Ribosome-recycling factor, mitochondrial	Q5RKI9	17.3376	17.2289	17.2943	17.3294	17.0077	16.4246	16.0801	16.3558	16.4754	16.535
+	3.03352	0.865692	D4A3S0	D4A3S0_RAT	Trappc6a	Trafficking protein particle complex subunit 6A	D4A3S0	16.175	16.5131	16.5333	16.5161	16.5408	15.2882	15.3396	15.9056	15.3958	16.0205
+	4.74876	0.866203	Q641Z6	EHD1_RAT	Ehd1	EH domain-containing protein 1	Q641Z6	19.8892	20.0393	19.8879	19.9655	20.0725	19.2673	19.3477	18.978	19.0496	18.8807
+	1.18395	0.866216	Q9ES58	MO2R1_RAT	Cd200r1	Cell surface glycoprotein CD200 receptor 1	Q9ES58	18.9873	18.7859	18.7263	18.9258	17.9726	18.566	18.7409	17.0659	17.6701	17.0239
+	3.11533	0.868935	M0RA39	M0RA39_RAT	Mxra7	Matrix remodeling associated 7	M0RA39	21.3892	21.3207	21.3068	21.2115	21.3854	20.5941	20.6645	20.1844	20.8519	19.9741
+	5.39504	0.870483	Q5BK21	Q5BK21_RAT	Tm7sf2	Transmembrane 7 superfamily member 2	Q5BK21	17.9086	17.8682	17.8873	17.9984	17.7028	16.8942	16.9478	17.0612	17.2198	16.8898
+	1.48333	0.874154	O08590	AOC3_RAT	Aoc3	Membrane primary amine oxidase	O08590	18.8417	18.8618	18.8267	18.6297	19.5469	18.2941	NaN	17.8867	18.7897	17.2983
+	3.25423	0.874647	Q9JJ46	EBP_RAT	Ebp	3-beta-hydroxysteroid-Delta(8),Delta(7)-isomerase	Q9JJ46	22.8087	22.7508	22.8398	22.7453	22.1498	21.8675	22.0829	21.6989	21.5276	21.7443
+	2.22131	0.878065	D3ZVP7	ZFY21_RAT	Zfyve21	Zinc finger FYVE domain-containing protein 21	D3ZVP7	17.7302	17.5046	17.6216	17.7314	16.9599	15.9323	16.693	16.6587	16.8111	17.0624
+	2.7943	0.888593	P07340	AT1B1_RAT	Atp1b1	Sodium/potassium-transporting ATPase subunit beta-1	P07340	20.7408	20.5936	20.7136	20.6269	19.7916	19.3499	19.6379	19.6725	19.7595	19.6036
+	3.44157	0.895338	B2RZB5	B2RZB5_RAT	Chmp2a	Charged multivesicular body protein 2A	B2RZB5	20.5329	20.3587	20.3389	20.2651	19.9119	19.1222	19.1335	19.4354	19.6753	19.5643
+	3.58885	0.895874	D4A5E5	D4A5E5_RAT	Sgcb	Beta-sarcoglycan	D4A5E5	19.0969	19.2526	19.2201	19.1964	18.8786	18.5434	18.518	18.0384	17.9118	18.1535
+	9.00657	0.896788	Q62920	PDLI5_RAT	Pdlim5	PDZ and LIM domain protein 5	Q62920	23.0516	23.1529	23.0481	23.165	23.0988	22.1987	22.1695	22.2227	22.2489	22.1927
+	2.36013	0.898701	A0A8I6AL64	A0A8I6AL64_RAT	Rbpj	Recombination signal binding protein for immunoglobulin kappa J region	A0A8I6AL64	20.9131	20.8208	20.9286	20.7445	19.813	19.9669	19.9634	19.598	19.6055	19.5926
+	2.31584	0.899995	A0JPN6	MED22_RAT	Med22	Mediator of RNA polymerase II transcription subunit 22	A0JPN6	17.6947	17.4217	17.3971	17.4475	17.9355	16.7896	16.7258	16.9314	15.8781	17.0716
+	3.06948	0.901892	I6L9G5	RCN3_RAT	Rcn3	Reticulocalbin-3	I6L9G5	23.9893	23.8221	23.7504	23.7669	23.0627	22.8441	22.9078	22.786	22.8381	22.5058
+	5.00976	0.905566	M0RCP9	M0RCP9_RAT	Pin4	Peptidyl-prolyl cis-trans isomerase	M0RCP9	21.3944	21.0404	21.1517	21.084	21.1727	20.0899	20.2377	20.368	20.4671	20.1525
+	2.88328	0.911494	Q5HZB0	PORIM_RAT	Tmem123	Porimin	Q5HZB0	18.7474	18.1907	18.5136	18.2987	18.1269	16.912	17.4244	17.7576	17.7046	17.5212
+	1.69931	0.921525	Q4V7C4	CCD71_RAT	Ccdc71	Coiled-coil domain-containing protein 71	Q4V7C4	19.2993	19.4718	19.2832	19.6922	20.8671	18.9038	18.4759	18.9782	18.5701	19.0779
+	2.54951	0.924693	D3ZR52	D3ZR52_RAT	Lpcat4	Lysophosphatidylcholine acyltransferase 4	D3ZR52	17.2585	17.4096	17.4014	17.7245	16.8333	16.4423	16.8156	15.8729	16.2421	16.6309
+	1.50733	0.925789	A0A0G2JZZ4	A0A0G2JZZ4_RAT	Selenom	Selenoprotein M	A0A0G2JZZ4	17.6462	17.2264	17.212	17.2283	15.9908	15.7509	15.9437	16.7358	16.5714	15.673
+	4.6959	0.926876	P05964	S10A6_RAT	S100a6	Protein S100-A6	P05964	27.6961	27.5376	27.7875	27.6393	27.2635	26.6468	26.6605	26.6111	26.8456	26.5255
+	2.68033	0.927955	Q920G2	NHRF2_RAT	Nherf2	Na(+)/H(+) exchange regulatory cofactor NHE-RF2	Q920G2	19.1119	19.0998	19.1235	19.0916	18.5612	18.4764	18.4901	17.6782	17.7223	17.9812
+	2.04824	0.928874	A0A8I6AML2;D4A5Z0	D4A5Z0_RAT	Csgalnact2	Hexosyltransferase	D4A5Z0	17.9543	17.4667	17.7679	17.4484	17.1379	17.3018	17.0113	16.3261	16.0406	16.451
+	2.91565	0.930978	Q01728	NAC1_RAT	Slc8a1	Sodium/calcium exchanger 1	Q01728	19.6193	19.6147	19.6932	19.6844	19.2757	19.074	19.0244	18.2087	18.5676	18.3577
+	4.61967	0.931911	Q5U318	PEA15_RAT	Pea15	Astrocytic phosphoprotein PEA-15	Q5U318	21.9892	21.7606	21.7304	21.8178	21.5385	20.6902	20.6844	20.8963	21.11	20.7959
+	1.34765	0.938576	A0A8I6GFD8	A0A8I6GFD8_RAT	Sfpq	Splicing factor proline and glutamine rich	A0A8I6GFD8	22.9527	22.8848	22.9994	22.8695	21.9091	22.5501	22.6603	21.3163	21.0877	21.3081
+	3.81534	0.942825	P41350	CAV1_RAT	Cav1	Caveolin-1	P41350	23.7768	23.8129	24.0272	23.884	23.2828	22.7915	22.8928	22.6717	22.7017	23.012
+	5.18053	0.948833	A0A8I6AAN3	A0A8I6AAN3_RAT	Aldh18a1	Delta-1-pyrroline-5-carboxylate synthase	A0A8I6AAN3	21.8454	22.0626	22.0145	21.9813	21.7376	20.8356	20.8378	21.0802	20.9518	21.1918
+	1.92945	0.950399	A0A8I6AE85	A0A8I6AE85_RAT	Peg10	Paternally expressed 10	A0A8I6AE85	17.3051	17.2868	17.4539	17.047	18.4451	16.8056	17.0392	16.2706	16.1685	16.502
+	2.98101	0.952784	Q8VIF7	SBP1_RAT	Selenbp1	Methanethiol oxidase	Q8VIF7	20.151	19.9815	20.0344	19.994	19.9235	18.5647	18.6536	19.3747	19.3926	19.3349
+	3.04742	0.954708	D3ZZX1	I5P1_RAT	Inpp5a	Inositol polyphosphate-5-phosphatase A	D3ZZX1	19.067	18.9552	18.9484	19.0245	18.5353	18.3293	18.2916	17.689	17.9233	17.5236
+	3.22474	0.956882	P17425	HMCS1_RAT	Hmgcs1	Hydroxymethylglutaryl-CoA synthase, cytoplasmic	P17425	21.116	21.1905	21.1202	21.1663	21.6377	20.608	20.6675	19.9781	20.1198	20.0729
+	8.2348	0.957407	Q6P0K8;Q9WU82	CTNB1_RAT	Ctnnb1	Catenin beta-1	Q9WU82	19.5068	19.4936	19.5151	19.4256	19.3952	18.4456	18.4962	18.5526	18.4576	18.5973
+	2.49332	0.96037	G3V9W0	G3V9W0_RAT	Cetn2	Centrin 2	G3V9W0	17.9405	17.5969	17.7421	17.7815	16.9845	16.2208	16.5841	17.1512	16.8486	16.4389
+	2.00101	0.961874	P01830	THY1_RAT	Thy1	Thy-1 membrane glycoprotein	P01830	25.3264	25.3244	25.4739	25.1278	23.9696	24.2843	24.1671	23.85	23.9253	24.186
+	1.5821	0.962173	D3ZGS5	D3ZGS5_RAT	Uaca	Uveal autoantigen with coiled-coil domains and ankyrin repeats	D3ZGS5	16.5985	16.8675	16.8488	17.1205	16.2824	14.5443	16.2617	16.2851	16.0665	15.7492
+	1.69669	0.963741	Q6P747	HP1B3_RAT	Hp1bp3	Heterochromatin protein 1-binding protein 3	Q6P747	20.4496	20.3549	20.5815	20.3525	20.2119	20.316	20.0957	18.9392	18.6741	19.1068
+	2.13834	0.968008	G3V9V6	G3V9V6_RAT	Ackr4	Atypical chemokine receptor 4	G3V9V6	16.6547	16.8467	16.9515	16.7675	NaN	16.4545	16.2823	15.6431	15.3789	15.4266
+	3.54694	0.9779	Q5BJP9	PHYD1_RAT	Phyhd1	Phytanoyl-CoA dioxygenase domain-containing protein 1	Q5BJP9	19.2969	19.195	19.185	19.048	18.8239	17.8571	17.7571	18.2554	18.4583	18.3313
+	2.85701	0.978056	Q9QX67	DAP1_RAT	Dap	Death-associated protein 1	Q9QX67	21.1449	20.8566	20.8449	20.9995	20.1022	19.9114	20.0178	19.4542	19.7851	19.8893
+	3.03715	0.981511	G3V667	G3V667_RAT	Itga6	Integrin subunit alpha 6	G3V667	17.5505	17.4617	17.4163	17.4298	17.1041	16.4422	16.9068	15.9092	16.1494	16.6472
+	3.11042	0.988045	A0A8I6AAY8	A0A8I6AAY8_RAT	Glt8d2	Glycosyltransferase 8 domain containing 2	A0A8I6AAY8	18.4166	18.3801	18.5425	18.4419	17.9333	17.6782	17.4274	17.306	16.7862	17.5765
+	3.6932	0.990651	Q05175	BASP1_RAT	Basp1	Brain acid soluble protein 1	Q05175	22.6197	22.5019	22.3032	22.4096	22.3833	21.2827	21.4403	21.2966	22.0128	21.232
+	2.43372	0.993076	Q5M9G0	DCTD_RAT	Dctd	Deoxycytidylate deaminase	Q5M9G0	17.0821	16.8331	16.8351	16.8242	17.7893	16.2725	16.2749	15.8788	15.8925	NaN
+	4.09083	0.994147	O35760	IDI1_RAT	Idi1	Isopentenyl-diphosphate Delta-isomerase 1	O35760	20.216	20.1837	20.1509	20.0784	20.794	19.2851	19.2803	19.1615	19.415	19.3104
+	4.52625	0.995413	D3ZFM1	D3ZFM1_RAT	Asf1a	Anti-silencing function 1A histone chaperone	D3ZFM1	19.6025	19.4604	19.4165	19.299	19.1108	18.3641	18.5986	18.5271	18.2992	18.123
+	3.25352	0.997724	Q8K3X8	HSBP1_RAT	Hsbp1	Heat shock factor-binding protein 1	Q8K3X8	20.3734	19.7423	19.5886	20.2037	19.8879	18.7652	18.6656	19.2535	19.0757	19.0472
+	4.8964	1.00442	P20720	UD12_RAT	Ugt1a2	UDP-glucuronosyltransferase 1-2	P20720	17.8612	17.5187	17.649	17.4157	17.693	16.5441	16.3976	16.6896	16.6448	16.8394
+	3.19553	1.00744	Q64654	CP51A_RAT	Cyp51a1	Lanosterol 14-alpha demethylase	Q64654	20.3804	20.4025	20.4216	20.3901	21.2964	19.4806	19.4313	19.6131	19.6475	19.6813
+	3.87675	1.0139	Q2PS20	JPH2_RAT	Jph2	Junctophilin-2	Q2PS20	21.2405	21.1439	21.2163	21.2363	20.4872	20.0039	19.9636	20.1067	20.1095	20.0709
+	5.53496	1.01439	Q62967	MVD1_RAT	Mvd	Diphosphomevalonate decarboxylase	Q62967	21.5581	21.2716	21.3349	21.3179	21.1271	20.2308	20.3198	20.24	20.5135	20.2335
+	4.33372	1.01856	Q5XIC8	ALKB3_RAT	Alkbh3	Alpha-ketoglutarate-dependent dioxygenase alkB homolog 3	Q5XIC8	19.2882	19.2133	19.2494	19.237	18.7256	17.9768	17.9401	18.2375	18.1408	18.3255
+	2.20601	1.02791	Q4V8H9	Q4V8H9_RAT	Ifit2	Interferon-induced protein with tetratricopeptide repeats 2	Q4V8H9	17.6963	17.6662	17.7375	17.662	17.9017	15.7091	16.6596	17.0459	16.766	17.3435
+	5.31392	1.03188	D4A1U8	D4A1U8_RAT	RGD1311744	Similar to RIKEN cDNA 5830475I06	D4A1U8	20.5338	20.5682	20.4975	20.5255	20.2762	19.419	19.1462	19.5567	19.5528	19.567
+	7.11331	1.03315	A0A0G2JTT4	A0A0G2JTT4_RAT	Rab30	RAB30, member RAS oncogene family	A0A0G2JTT4	18.1299	18.2759	18.2129	18.1121	18.2031	17.2222	17.2916	17.0785	17.1474	17.0285
+	4.75531	1.03601	A0A8I6GKY7	A0A8I6GKY7_RAT	Rbms3	RNA binding motif, single stranded interacting protein 3	A0A8I6GKY7	17.5746	17.5827	17.4234	17.5189	17.3188	16.6143	16.3673	16.5905	16.2185	NaN
+	4.06435	1.03611	A0A8I6AH39	A0A8I6AH39_RAT	Pck2	phosphoenolpyruvate carboxykinase (GTP)	A0A8I6AH39	21.8111	21.9313	21.9114	21.927	21.273	20.5956	20.5538	20.8304	20.8329	20.8606
+	3.83402	1.0387	D4A900	D4A900_RAT	Filip1l	Filamin A interacting protein 1-like	D4A900	16.3392	16.5762	16.4823	16.4758	NaN	NaN	NaN	15.4164	NaN	15.443
+	2.62296	1.03923	B0BMS9	B0BMS9_RAT	Prkrip1	PRKR interacting protein 1	B0BMS9	18.9839	18.8473	19.0963	18.923	18.3823	18.0611	17.94	18.0847	17.0013	17.9495
+	2.50587	1.04013	D3ZCG9	D3ZCG9_RAT	Itga3	Integrin alpha 3 variant A	D3ZCG9	22.3829	22.1473	22.2062	22.0598	21.4376	21.4283	21.5141	20.6712	20.7076	20.7118
+	2.42012	1.04371	Q5XIL4	Q5XIL4_RAT	Sorbs3	Sorbin and SH3 domain containing 3	Q5XIL4	18.743	18.9065	19.0251	18.8984	18.4401	17.9816	16.8353	18.1264	17.7749	18.0762
+	1.50958	1.04558	Q76GL9	Q76GL9_RAT	Slc1a4	Amino acid transporter	Q76GL9	19.8612	19.5778	19.5868	19.5986	18.7987	19.3674	19.2362	17.7426	17.7772	18.0717
+	3.92132	1.0482	O09018;F2Z3S9	COT2_RAT	Nr2f2	COUP transcription factor 2	O09018	18.4549	18.6277	18.5099	18.4497	18.4056	17.7258	17.6661	17.2059	NaN	17.1678
+	2.65258	1.05346	Q642B3	RHBD3_RAT	Rhbdd3	Rhomboid domain-containing protein 3	Q642B3	16.4639	16.7589	16.9441	16.9594	16.4675	15.6421	NaN	NaN	NaN	15.6885
+	1.52618	1.05672	D3ZIX4	D3ZIX4_RAT	H1f10	H1.10 linker histone	D3ZIX4	17.2179	17.0736	17.3343	17.0222	17.7954	16.6765	16.6752	NaN	15.3442	NaN
+	3.68232	1.06656	Q63544	SYUG_RAT	Sncg	Gamma-synuclein	Q63544	24.0486	23.9489	23.7641	23.8565	24.2662	22.6497	22.6019	23.055	23.3784	22.8664
+	3.3462	1.06708	P82458	TRI18_RAT	Mid1	E3 ubiquitin-protein ligase Midline-1	P82458	15.5327	15.9471	15.7271	15.8383	15.4684	14.3259	14.4302	14.7721	15.0143	NaN
+	2.74424	1.06874	G3V6R9	G3V6R9_RAT	Bloc1s4	Biogenesis of lysosomal organelles complex 1 subunit 4	G3V6R9	18.2189	18.0339	18.0476	18.1425	17.7278	16.3628	16.5337	17.4787	17.2399	17.2119
+	2.81417	1.06977	Q9QXY8	CCL7_RAT	Ccl7	C-C motif chemokine 7	Q9QXY8	18.1424	18.0009	18.005	18.0372	18.1424	16.6662	16.4384	17.1331	17.7546	16.9868
+	7.70181	1.07544	Q5BJU0	Q5BJU0_RAT	Rras2	RAS related 2	Q5BJU0	20.2388	20.3858	20.2635	20.3391	20.267	19.1629	19.1134	19.2525	19.3513	19.2368
+	3.22396	1.08527	P02696	RET1_RAT	Rbp1	Retinol-binding protein 1	P02696	17.482	17.352	17.2743	17.3197	NaN	NaN	NaN	16.4147	NaN	16.1287
+	3.27064	1.08549	Q920R3	FADS1_RAT	Fads1	Acyl-CoA (8-3)-desaturase	Q920R3	19.6931	19.8282	19.7674	19.8459	19.518	18.1295	18.2763	18.935	18.8202	19.0642
+	2.83785	1.08599	M0RCP6	PROF3_RAT	Pfn3	Profilin-3	M0RCP6	18.7298	18.2898	18.7761	18.7726	19.4853	17.5418	17.5237	17.9831	18.073	17.502
+	6.00826	1.09201	Q64017	GP176_RAT	Gpr176	Probable G-protein coupled receptor 176	Q64017	18.1045	18.2341	18.2057	18.2735	17.9623	17.115	17.0515	17.1036	17.2054	16.8445
+	4.3825	1.09223	D3ZS52	D3ZS52_RAT	Tmem258b	Transmembrane protein 258	D3ZS52	21.4852	21.1908	21.4175	21.235	20.9652	20.2228	20.532	20.0354	19.9798	20.0624
+	1.725	1.09284	A0A0G2K862	A0A0G2K862_RAT	Tchh	Trichohyalin	A0A0G2K862	21.6893	21.5123	21.4546	21.4717	19.8522	19.8219	19.6884	20.1289	20.3971	20.4795
+	2.97298	1.09438	F7FHZ1	F7FHZ1_RAT	Ifngr1	Interferon gamma receptor 1	F7FHZ1	16.6398	16.3327	16.4692	16.6036	15.7257	15.3028	15.0503	15.5063	15.6067	14.833
+	1.85043	1.11402	D3ZJ25	AAAT_RAT	Slc1a5	Neutral amino acid transporter B(0)	D3ZJ25	20.3833	20.3206	20.2632	20.3385	19.0587	19.561	19.57	18.4366	18.602	18.6246
+	3.77454	1.12103	B2GUV6	B2GUV6_RAT	Sesn2	Sestrin 2	B2GUV6	17.1872	17.498	17.4372	17.473	NaN	16.5533	16.1671	16.0271	NaN	16.3639
+	3.01251	1.12126	D4A650	D4A650_RAT	Msrb3	L-methionine (R)-S-oxide reductase	D4A650	17.8727	17.7236	17.6488	17.8585	17.1958	15.9792	16.2343	16.7064	16.875	16.898
+	5.04307	1.12295	F1LQ00	F1LQ00_RAT	Col5a2	Collagen type V alpha 2 chain	F1LQ00	20.1341	19.9664	20.0048	19.9409	19.5106	18.7646	18.7061	18.8713	18.7018	18.8984
+	3.35115	1.12514	P24483	ADX_RAT	Fdx1	Adrenodoxin, mitochondrial	P24483	22.0031	21.7582	21.7465	21.7165	20.8801	20.3903	20.3967	20.5572	20.5893	20.5452
+	7.84251	1.13132	P85125	CAVN1_RAT	Cavin1	Caveolae-associated protein 1	P85125	23.7103	23.7989	23.7918	23.8176	23.9734	22.6559	22.6831	22.7265	22.6151	22.7548
+	1.24922	1.13163	D3ZVY0;A0A8I6A8A3;A0A8I6G9G8	A0A8I6G9G8_RAT	LOC102550988	isopentenyl-diphosphate Delta-isomerase	A0A8I6G9G8	NaN	NaN	NaN	18.8112	18.8839	18.0375	NaN	16.9408	18.2209	17.6646
+	3.57339	1.13509	P49088	ASNS_RAT	Asns	Asparagine synthetase [glutamine-hydrolyzing]	P49088	21.3052	21.5128	21.4543	21.5004	21.2242	19.8842	19.7993	20.4741	20.6263	20.5376
+	2.18397	1.13792	Q91ZV2	DCBD2_RAT	Dcbld2	Discoidin, CUB and LCCL domain-containing protein 2	Q91ZV2	18.8505	18.6892	18.8536	18.8309	17.318	17.3019	17.096	17.6489	17.3969	17.4088
+	2.98571	1.14213	P41738	AHR_RAT	Ahr	Aryl hydrocarbon receptor	P41738	19.3085	19.5548	19.4914	19.5077	19.2633	18.5815	18.8752	17.7637	18.4064	17.7881
+	2.84169	1.15892	Q9EQZ1	T22D3_RAT	Tsc22d3	TSC22 domain family protein 3	Q9EQZ1	18.1875	18.3152	18.2115	18.1497	NaN	17.5435	16.4162	17.4131	16.9866	16.9259
+	2.4297	1.16225	G3V909	ATF6A_RAT	Atf6	Cyclic AMP-dependent transcription factor ATF-6 alpha	G3V909	15.868	15.7072	15.6671	15.9523	NaN	15.3911	14.6515	14.641	14.5889	13.9095
+	6.73968	1.17208	Q9Z1H9	CAVN3_RAT	Cavin3	Caveolae-associated protein 3	Q9Z1H9	22.6869	22.5522	22.661	22.5043	22.463	21.3427	21.3538	21.4549	21.2654	21.5902
+	1.82429	1.17461	Q5PQJ5	RHG29_RAT	Arhgap29	Rho GTPase-activating protein 29	Q5PQJ5	18.0565	18.2666	18.2308	18.2945	17.1578	16.1659	15.964	17.2271	17.349	17.4271
+	5.06129	1.17989	Q99068	AMRP_RAT	Lrpap1	Alpha-2-macroglobulin receptor-associated protein	Q99068	21.6262	21.4161	21.4249	21.3592	20.933	20.184	20.267	20.1966	20.133	20.0792
+	6.21483	1.18912	O08838	AMPH_RAT	Amph	Amphiphysin	O08838	20.244	19.9825	19.9754	20.0339	20.0032	18.7611	18.8625	18.8099	19.1161	18.7438
+	2.94296	1.19625	Q5M819	SERB_RAT	Psph	Phosphoserine phosphatase	Q5M819	22.3514	22.121	22.2034	22.1618	21.0464	20.7297	20.6294	20.7589	20.9677	20.817
+	4.06042	1.20038	P47875	CSRP1_RAT	Csrp1	Cysteine and glycine-rich protein 1	P47875	23.3781	23.2022	23.2367	23.2942	22.7098	21.7053	21.6727	22.0921	22.2575	22.0916
+	2.16953	1.20288	P58775	TPM2_RAT	Tpm2	Tropomyosin beta chain	P58775	23.1314	22.9626	22.7918	22.7717	21.355	21.1261	21.2642	21.4195	21.6539	21.5344
+	1.62369	1.2098	Q9R0K8	STC2_RAT	Stc2	Stanniocalcin-2	Q9R0K8	18.9564	18.8099	18.8753	18.5275	17.1576	16.3392	16.9655	17.5256	17.4997	17.9476
+	4.40537	1.21126	P35465	PAK1_RAT	Pak1	Serine/threonine-protein kinase PAK 1	P35465	21.1535	21.1056	21.0571	21.1675	20.4703	19.5999	19.6228	19.9156	19.923	19.8364
+	3.27048	1.21639	D3ZAR8	D3ZAR8_RAT	Otub2	ubiquitinyl hydrolase 1	D3ZAR8	17.0045	17.022	17.0869	17.1562	16.3587	15.5333	NaN	15.6717	16.1039	15.5282
+	2.63608	1.22552	Q4G075	ILEUA_RAT	Serpinb1a	Leukocyte elastase inhibitor A	Q4G075	24.2421	24.2057	24.235	24.242	23.0048	22.4277	22.4509	22.911	23.0457	22.9667
+	4.32712	1.22561	A0A0G2JUB4;Q5XI22	THIC_RAT	Acat2	Acetyl-CoA acetyltransferase, cytosolic	Q5XI22	21.6399	21.4972	21.4744	21.3067	21.0515	19.9076	19.879	20.2867	20.4788	20.2895
+	4.32108	1.23455	D4A096;Q9R175;P26376	IFM3_RAT	ifitm3	Interferon-induced transmembrane protein 3	P26376	23.7717	23.677	23.7425	23.6739	23.0784	22.4784	22.6275	22.1517	22.3086	22.2044
+	3.4678	1.26529	B2RZ77	B2RZ77_RAT	Dpt	Dermatopontin	B2RZ77	20.7853	20.6438	20.6067	20.5883	19.6916	18.9332	19.0974	19.2355	19.3705	19.3525
+	6.04905	1.26648	P05369	FPPS_RAT	Fdps	Farnesyl pyrophosphate synthase	P05369	22.9497	23.0618	23.0388	23.0775	23.0698	21.5835	21.5396	21.8378	22.0133	21.8912
+	2.92469	1.26879	P56702	DBIL5_RAT	Dbil5	Diazepam-binding inhibitor-like 5	P56702	15.189	15.1584	14.5274	14.8779	15.5043	NaN	13.7303	13.7884	13.8292	NaN
+	2.44838	1.29006	Q63016	LAT1_RAT	Slc7a5	Large neutral amino acids transporter small subunit 1	Q63016	21.4469	21.3499	21.1842	21.3394	20.612	20.5661	20.5781	19.3673	19.5989	19.3716
+	5.18101	1.33541	D3ZRX9	D3ZRX9_RAT	Cnn2	Calponin	D3ZRX9	23.4319	23.5862	23.5851	23.6714	23.0383	21.9787	21.9823	22.2631	22.1578	22.254
+	4.029	1.33573	Q4V8K3;A0A8I6A9B2;A0A0G2K7P4	NAA11_RAT	Naa11	N-alpha-acetyltransferase 11	Q4V8K3	18.8689	19.0503	18.6955	18.7623	18.5532	17.4466	18.0275	17.0917	17.5245	17.161
+	5.23374	1.33857	Q63532	SPR1A_RAT	Sprr1a	Cornifin-A	Q63532	20.2137	20.2761	20.2343	20.365	20.7586	18.7756	18.9308	19.1726	19.179	19.0968
+	4.15374	1.34745	Q9R1E9	CCN2_RAT	Ccn2	CCN family member 2	Q9R1E9	17.7728	17.8839	17.8487	17.7225	NaN	16.5532	16.3658	NaN	NaN	NaN
+	4.89729	1.35261	D3ZY47	D3ZY47_RAT	C19h1orf198	Similar to RIKEN cDNA 2310022B05	D3ZY47	19.869	19.9274	19.7694	19.9884	19.9491	18.0679	18.4932	18.6563	18.9067	18.616
+	3.37479	1.35378	A0A0G2K0Q8	A0A0G2K0Q8_RAT	Susd2	Sushi domain containing 2	A0A0G2K0Q8	15.9729	16.2222	15.757	15.7916	NaN	14.1716	14.5968	14.5999	NaN	14.9603
+	3.4107	1.35558	Q5QD51	AKA12_RAT	Akap12	A-kinase anchor protein 12	Q5QD51	20.5705	20.5392	20.4125	20.634	21.4289	19.0351	19.0026	19.5004	19.7227	19.5463
+	4.12486	1.35683	P25086	IL1RA_RAT	Il1rn	Interleukin-1 receptor antagonist protein	P25086	18.9331	18.6731	18.7159	18.9352	19.6017	17.7467	17.3177	17.6787	17.6742	17.6575
+	3.1184	1.36645	P70552	GFRP_RAT	Gchfr	GTP cyclohydrolase 1 feedback regulatory protein	P70552	17.2649	16.8138	17.2805	17.4032	16.0526	15.7972	15.7493	15.4248	15.4771	15.5343
+	2.80932	1.38687	P30823	CTR1_RAT	Slc7a1	High affinity cationic amino acid transporter 1	P30823	18.8155	18.5994	18.7854	18.5678	17.7162	17.7357	17.5243	16.7328	16.7072	16.85
+	1.87771	1.38691	P09606	GLNA_RAT	Glul	Glutamine synthetase	P09606	22.5044	22.3869	22.3674	22.3098	20.2908	20.8921	20.8588	20.3748	20.3815	20.4176
+	3.09142	1.40589	A0A8I6AC18	A0A8I6AC18_RAT	Tmem179b	Transmembrane protein 179B	A0A8I6AC18	17.2279	16.9813	16.8471	17.2683	16.0902	15.511	15.1408	15.4735	15.1901	16.07
+	6.03216	1.40908	Q4V8H8	EHD2_RAT	Ehd2	EH domain-containing protein 2	Q4V8H8	21.9582	21.9859	21.9546	22.0266	21.5864	20.6308	20.642	20.4739	20.2689	20.4508
+	5.54226	1.43755	P62966	RABP1_RAT	Crabp1	Cellular retinoic acid-binding protein 1	P62966	26.6489	26.4587	26.5204	26.4228	26.0765	24.8835	24.7832	24.9959	25.2606	25.0164
+	1.83351	1.45643	P13444	METK1_RAT	Mat1a	S-adenosylmethionine synthase isoform type-1	P13444	16.8346	16.8627	16.8448	16.6957	16.6613	13.8758	NaN	15.8134	16.2235	15.3808
+	3.33118	1.45814	Q6AY71	CF418_RAT	Cfap418	Cilia- and flagella-associated protein 418	Q6AY71	18.3141	18.2106	18.16	18.4034	18.3115	16.2627	NaN	NaN	17.1179	17.0846
+	2.07146	1.45827	F1LRH4	F1LRH4_RAT	Lamc2	Laminin subunit gamma 2	F1LRH4	20.5098	20.2498	20.1489	20.3443	18.2804	18.5742	18.5431	18.4577	18.5689	18.098
+	1.9814	1.46296	A0A0G2K0D3	LMOD1_RAT	Lmod1	Leiomodin-1	A0A0G2K0D3	18.836	18.5117	18.5614	18.4522	17.8348	NaN	NaN	17.283	17.5652	16.0805
+	1.67142	1.46399	Q76K24	ANR46_RAT	Ankrd46	Ankyrin repeat domain-containing protein 46	Q76K24	15.0137	14.733	14.8432	15.0435	NaN	NaN	12.4452	13.701	14.1868	NaN
+	3.8731	1.46803	Q62638	GSLG1_RAT	Glg1	Golgi apparatus protein 1	Q62638	22.2789	22.0322	22.1654	22.0322	21.1376	20.5948	20.6454	20.4192	20.2642	20.3825
+	2.37306	1.47287	P70560	COCA1_RAT	Col12a1	Collagen alpha-1(XII) chain (Fragment)	P70560	19.4204	19.4957	19.5959	19.7012	19.3123	17	17.4282	18.7629	18.0879	18.8821
+	1.93647	1.49854	B2RYL1	DERPC_RAT	Derpc	Decreased expression in renal and prostate cancer protein	B2RYL1	17.3977	17.2608	17.3787	16.9337	16.2921	NaN	16.3855	15.3219	14.9547	NaN
+	4.6227	1.50142	D3ZXI0	D3ZXI0_RAT	Pycr1	Pyrroline-5-carboxylate reductase	D3ZXI0	19.7428	20.0737	19.8867	20.1063	19.1735	18.3664	18.1741	18.2936	18.2807	18.3611
+	5.45586	1.51342	O08651	SERA_RAT	Phgdh	D-3-phosphoglycerate dehydrogenase	O08651	21.6229	21.6916	21.6637	21.7242	21.248	19.8096	19.87	20.1157	20.3008	20.2871
+	4.79783	1.55654	P18757	CGL_RAT	Cth	Cystathionine gamma-lyase	P18757	20.6276	20.4309	20.5273	20.4605	19.8309	18.6928	18.5401	18.9182	19.0951	18.8483
+	3.26236	1.64309	P23928	CRYAB_RAT	Cryab	Alpha-crystallin B chain	P23928	18.2297	18.1207	18.0233	18.1978	18.4121	16.5086	17.2892	16.3751	15.6015	16.9937
+	5.00832	1.65961	Q64122	MYL9_RAT	Myl9	Myosin regulatory light polypeptide 9	Q64122	20.8476	20.8632	20.7467	20.9666	20.9552	18.672	19.0019	19.4207	19.5318	19.455
+	4.50769	1.67899	A0A0G2K931	A0A0G2K931_RAT	Psat1	Phosphoserine aminotransferase	A0A0G2K931	22.4365	22.5042	22.4261	22.4851	21.529	20.4856	20.411	20.581	20.7929	20.7156
+	5.24598	1.68985	Q6P7B9	SCD2_RAT	Scd2	Stearoyl-CoA desaturase 2	Q6P7B9	18.9837	19.4609	19.0417	19.4872	18.8209	17.7103	17.622	17.2181	17.3834	17.4112
+	1.4734	1.69067	D4A1U1	D4A1U1_RAT	Zbtb20	Zinc finger and BTB domain containing 20	D4A1U1	13.7769	15.3122	14.8175	14.779	NaN	NaN	12.6158	NaN	NaN	13.3457
+	2.35032	2.06653	Q9WV75	SPON2_RAT	Spon2	Spondin-2	Q9WV75	19.4029	19.2494	19.3787	19.2777	17.6912	NaN	NaN	16.7325	16.6884	17.3794
+	3.32933	2.24662	F1LUU1	F1LUU1_RAT	Itga11	Integrin subunit alpha 11	F1LUU1	18.4181	18.3057	18.2004	18.2543	16.705	15.6387	15.0629	15.811	15.6223	16.5155
+	2.3186	2.33558	D4A6K0	D4A6K0_RAT	Scand1	SCAN domain-containing 1	D4A6K0	15.3191	15.0215	15.0004	15.0506	NaN	NaN	NaN	13.411	NaN	12.1137
+	3.6986	2.4391	Q5I0K3	CLYBL_RAT	Clybl	Citramalyl-CoA lyase, mitochondrial	Q5I0K3	17.3557	17.2707	17.3512	16.8848	17.6063	NaN	NaN	15.1558	14.5536	NaN
+	3.23587	3.11177	P31232	TAGL_RAT	Tagln	Transgelin	P31232	22.9661	22.7626	22.811	22.7804	21.9543	21.0467	20.5794	18.4471	19.1443	18.4981
+	3.258	3.35445	Q9QUK5	HSPB7_RAT	Hspb7	Heat shock protein beta-7 (Fragment)	Q9QUK5	18.4602	18.3171	18.2781	18.403	17.1759	14.4831	15.0617	NaN	NaN	NaN
	0	-2.98568	P09006	SPA3N_RAT	Serpina3n	Serine protease inhibitor A3N	P09006	NaN	NaN	14.168	NaN	NaN	16.7203	NaN	17.0885	17.4794	17.3266
	0	-2.75789	A0A8I5ZTA7	A0A8I5ZTA7_RAT	Lrp8	LDL receptor related protein 8	A0A8I5ZTA7	NaN	NaN	13.0793	NaN	NaN	15.8987	15.7756	NaN	NaN	NaN
	0	-2.56733	Q00728;Q64598;D3ZVK7;Q4FZT6;P0C169;P0C170;A9UMV8;G3V9C0;A0A8I5ZYY0;M0RDM4;Q6I8Q6;A0A8I6ARS7;A0A8L2QLK6	H2A3_RAT;H2AJ_RAT	H2ac25;H2aj	Histone H2A.J	A9UMV8;Q4FZT6	NaN	NaN	13.0978	NaN	NaN	NaN	NaN	15.662	NaN	15.6682
	0.726943	-2.45765	P18292	THRB_RAT	F2	Prothrombin	P18292	NaN	14.0824	NaN	NaN	18.033	16.6306	17.022	18.8356	20.3292	19.7593
	0	-2.43692	P29598	UROK_RAT	Plau	Urokinase-type plasminogen activator	P29598	NaN	14.8017	NaN	NaN	NaN	17.3418	16.5852	17.3401	17.4339	17.4921
	0.660008	-2.43371	P02770	ALBU_RAT	Alb	Albumin	P02770	21.2765	21.1987	20.8932	21.8498	27.2102	21.6933	21.5498	26.3971	28.218	26.7387
	0	-2.316	G3V6X1	G3V6X1_RAT	Fbln2	Fibulin 2	G3V6X1	NaN	15.4697	NaN	NaN	NaN	17.2113	17.1969	18.26	17.9201	18.34
	0	-2.3149	Q63772	GAS6_RAT	Gas6	Growth arrest-specific protein 6	Q63772	NaN	NaN	12.9431	NaN	NaN	15.1706	NaN	15.2753	15.0178	15.5683
	0	-2.17921	Q9WUQ1	ATS1_RAT	Adamts1	A disintegrin and metalloproteinase with thrombospondin motifs 1	Q9WUQ1	NaN	12.6875	NaN	NaN	NaN	15.4772	15.4641	NaN	13.659	NaN
	0	-1.78247	Q5BJM5	PKHO1_RAT	Plekho1	Pleckstrin homology domain-containing family O member 1	Q5BJM5	13.4067	NaN	NaN	NaN	NaN	13.8992	NaN	15.7412	15.1737	15.9425
	0	-1.74848	P55314	CO8B_RAT	C8b	Complement component C8 beta chain	P55314	NaN	NaN	NaN	NaN	15.8126	16.0827	NaN	17.8604	18.3127	17.9884
	0.167282	-1.67188	P24090	FETUA_RAT	Ahsg	Alpha-2-HS-glycoprotein	P24090	NaN	NaN	NaN	17.2418	27.1961	20.3431	19.4365	25.8464	27.3966	26.4313
	0.751285	-1.65586	Q08834	MGT5A_RAT	Mgat5	Alpha-1,6-mannosylglycoprotein 6-beta-N-acetylglucosaminyltransferase A	Q08834	14.1666	NaN	14.3482	13.8152	14.9928	14.1038	15.6067	NaN	NaN	18.2491
	0.738868	-1.55653	Q6IE52;A0A8I6AG69;Q03626;P14046	A1I3_RAT	A1i3	Alpha-1-inhibitor 3	P14046	18.5446	18.6029	18.5515	18.3684	21.8383	18.8056	18.7882	21.1537	22.7593	22.1816
	0.745108	-1.52326	P35444;P49744	TSP4_RAT	Thbs4	Thrombospondin-4	P49744	16.1319	16.4026	NaN	NaN	18.0639	NaN	16.3403	18.5865	19.4684	19.1623
	0	-1.46971	Q9WVC1	SLIT2_RAT	Slit2	Slit homolog 2 protein (Fragment)	Q9WVC1	NaN	NaN	NaN	NaN	14.943	16.6107	16.2509	16.4116	16.1132	16.6773
	0	-1.46387	A0A8I6GHG1	A0A8I6GHG1_RAT	Ralgps2	Ral GEF with PH domain and SH3 binding motif 2	A0A8I6GHG1	12.8672	NaN	NaN	NaN	NaN	NaN	NaN	14.2558	14.0146	14.7227
	0	-1.44156	P26644	APOH_RAT	Apoh	Beta-2-glycoprotein 1	P26644	NaN	NaN	NaN	NaN	18.1134	18.3053	NaN	19.5347	20.4115	19.9682
	0	-1.4207	P04916	RET4_RAT	Rbp4	Retinol-binding protein 4	P04916	NaN	NaN	NaN	NaN	16.8482	NaN	NaN	17.3648	19.026	18.4158
	0.666973	-1.4139	Q9Z2L0	VDAC1_RAT	Vdac1	Voltage-dependent anion-selective channel protein 1	Q9Z2L0	22.6214	23.2469	23.2703	23.3343	18.5816	24.6817	24.9714	22.2933	23.0553	23.1223
	0	-1.41209	P35577	THBG_RAT	Serpina7	Thyroxine-binding globulin	P35577	NaN	NaN	NaN	NaN	15.163	NaN	NaN	NaN	17.368	15.7821
	0.72284	-1.35482	D4AEE9	D4AEE9_RAT	Elof1	Transcription elongation factor 1 homolog	D4AEE9	17.9344	17.7545	17.8395	17.9396	20.2323	17.8637	17.8481	20.062	22.0425	20.6582
	0	-1.33361	Q5U308	LRC8D_RAT	Lrrc8d	Volume-regulated anion channel subunit LRRC8D	Q5U308	NaN	NaN	NaN	15.522	NaN	16.8884	16.823	NaN	NaN	NaN
	0	-1.23081	P06866	HPT_RAT	Hp	Haptoglobin	P06866	NaN	18.1711	NaN	18.6394	NaN	NaN	NaN	19.636	NaN	NaN
	0.477761	-1.21879	P06238	A2MG_RAT	A2m	Alpha-2-macroglobulin	P06238	18.513	18.2161	18.3943	18.2128	21.4719	17.8272	17.8263	20.8747	22.6406	21.7335
	0.806438	-1.21769	Q6MG90;P08649	Q6MG90_RAT	C4b	Complement C4B (Chido blood group)	Q6MG90	17.8021	17.5827	17.5776	17.4964	20.0235	17.9361	17.8926	19.5459	20.8635	20.3324
	0	-1.18883	F7ELL4	F7ELL4_RAT	Hgfac	HGF activator	F7ELL4	NaN	NaN	NaN	NaN	16.6669	NaN	NaN	NaN	18.1053	17.6062
	0	-1.17731	Q9R0D6	TCO2_RAT	Tcn2	Transcobalamin-2	Q9R0D6	13.9012	NaN	NaN	NaN	NaN	14.7276	13.4664	15.3734	15.7456	16.0796
	0.640926	-1.14744	O35568	FBLN3_RAT	Efemp1	EGF-containing fibulin-like extracellular matrix protein 1	O35568	NaN	16.4725	NaN	NaN	17.789	17.2885	17.1576	18.5182	19.4277	18.9991
	0	-1.10665	Q64605	PTPRS_RAT	Ptprs	Receptor-type tyrosine-protein phosphatase S	Q64605	NaN	16.2833	NaN	NaN	NaN	17.283	17.1394	17.35	17.517	17.6603
	0	-1.10495	B1WBS6	B1WBS6_RAT	Glb1l	Galactosidase, beta 1-like	B1WBS6	NaN	NaN	19.5383	NaN	NaN	NaN	NaN	20.6383	NaN	20.6481
	0.9044	-1.10224	Q99N01	SO4A1_RAT	Slco4a1	Solute carrier organic anion transporter family member 4A1	Q99N01	15.3287	14.6018	15.4716	NaN	NaN	16.5339	16.9157	NaN	15.2591	NaN
	0	-1.06475	Q5HZF2	WBP4_RAT	Wbp4	WW domain-binding protein 4	Q5HZF2	16.3142	15.8182	15.9744	16.6547	NaN	NaN	NaN	17.2551	NaN	NaN
	0.807506	-1.00627	P05982	NQO1_RAT	Nqo1	NAD(P)H dehydrogenase [quinone] 1	P05982	22.6621	22.4963	22.5885	22.4149	22.4904	25.0833	25.129	22.4862	22.4759	22.5093
	0.184976	-1.00199	P01026	CO3_RAT	C3	Complement C3	P01026	NaN	NaN	17.295	NaN	21.178	17.639	17.6323	21.1328	22.764	22.0243
	0.929764	-0.99731	A0A8I6ANT7	A0A8I6ANT7_RAT	Ttc33	Tetratricopeptide repeat domain 33	A0A8I6ANT7	13.6741	14.8576	14.0725	NaN	NaN	16.1487	15.5338	15.539	14.6839	14.0883
	0.867336	-0.97517	Q91XU7	CDHR1_RAT	Cdhr1	Cadherin-related family member 1	Q91XU7	15.9043	15.1287	15.4157	16.0001	17.2791	15.4933	16.1782	17.5293	17.6704	17.7326
	0.455258	-0.96733	P14844	CCL2_RAT	Ccl2	C-C motif chemokine 2	P14844	NaN	16.8037	NaN	NaN	19.0694	18.6849	18.7583	NaN	19.2684	NaN
	0	-0.950418	P35444	COMP_RAT	Comp	Cartilage oligomeric matrix protein	P35444	NaN	NaN	NaN	NaN	18.0282	NaN	NaN	18.2485	19.7544	18.9329
	0	-0.943416	Q6RIA2	PAF15_RAT	Pclaf	PCNA-associated factor	Q6RIA2	NaN	NaN	13.3215	NaN	NaN	15.2856	15.3041	12.8654	13.6048	NaN
	0.880696	-0.941914	D3ZPN1	D3ZPN1_RAT	Nprl2	NPR2-like, GATOR1 complex subunit	D3ZPN1	12.2367	12.2378	13.0233	13.9082	NaN	NaN	14.3333	13.5827	NaN	13.4643
	0.842788	-0.925394	Q8R490	Q8R490_RAT	Cdh13	Cadherin 13	Q8R490	16.3838	16.949	16.9245	16.909	NaN	NaN	16.1282	18.0807	18.3758	18.2832
	0	-0.874062	P08934	KNG1_RAT	Kng1	Kininogen-1	P08934	NaN	NaN	NaN	NaN	19.2516	NaN	NaN	19.3689	20.7782	20.23
	0.602851	-0.871181	P35355	PGH2_RAT	Ptgs2	Prostaglandin G/H synthase 2	P35355	20.895	20.8396	20.9402	20.6883	19.6624	22.9657	23.1782	20.6473	20.5262	20.064
	0.533841	-0.857676	Q75Q40	TOM40_RAT	Tomm40	Mitochondrial import receptor subunit TOM40 homolog	Q75Q40	19.3013	19.6157	19.6939	19.4546	16.2911	20.5991	20.7936	18.9655	19.0521	19.2346
	0.582009	-0.850155	Q5U2M7	ZFAN3_RAT	Zfand3	AN1-type zinc finger protein 3	Q5U2M7	NaN	NaN	NaN	13.8009	15.8643	NaN	15.6856	15.9326	15.4164	15.6965
	0.539708	-0.844206	D4AAL2	D4AAL2_RAT	Ncapg2	Non-SMC condensin II complex, subunit G2	D4AAL2	NaN	14.5082	14.1399	15.0975	NaN	16.1239	15.9891	14.1651	NaN	NaN
	0	-0.829971	Q62950	DPYL1_RAT	Crmp1	Dihydropyrimidinase-related protein 1	Q62950	NaN	NaN	NaN	15.2853	NaN	NaN	NaN	16.2762	16.0737	15.9959
	0.563949	-0.825675	M0RBD9	M0RBD9_RAT	Znrf2	Zinc and ring finger 2	M0RBD9	17.7456	17.6758	17.6449	17.679	NaN	17.3472	17.3229	19.5009	NaN	19.877
	0.88337	-0.805153	Q68FV2	AR6P6_RAT	Arl6ip6	ADP-ribosylation factor-like protein 6-interacting protein 6	Q68FV2	17.2503	17.4728	16.9372	17.7414	16.193	NaN	NaN	17.9215	NaN	17.9267
	0.505726	-0.802583	A0A8I6AAY1	A0A8I6AAY1_RAT	Cox7a2l	Cytochrome c oxidase subunit 7A2 like	A0A8I6AAY1	18.6048	18.5822	18.7661	18.6299	15.1445	19.2867	19.4027	18.2133	18.3218	18.5159
	1.01185	-0.79974	A0A8I6AI80	A0A8I6AI80_RAT	Trim24	RING-type E3 ubiquitin transferase	A0A8I6AI80	14.7544	14.6358	15.0807	15.0509	13.4322	15.5561	15.7734	16.0433	14.2973	15.2826
[truncated: 4,702 more rows]

## Sheet: Supplementary table 2
Significant	#NAME?	Difference	Protein.Ids	Protein.Names	Genes	First.Protein.Description	Protein.Group	GOBP name	GOBP	D:\Xcalibur\Data\MARGOT\LISATI CELLULARI E ORGANOIDI ALE 01.24\LISATI_CELLULARI_TEM_1_12_23_1.raw	D:\Xcalibur\Data\MARGOT\LISATI CELLULARI E ORGANOIDI ALE 01.24\LISATI_CELLULARI_TEM_1_12_23_2.raw	D:\Xcalibur\Data\MARGOT\LISATI CELLULARI E ORGANOIDI ALE 01.24\LISATI_CELLULARI_TEM_1_12_23_3.raw	D:\Xcalibur\Data\MARGOT\LISATI CELLULARI E ORGANOIDI ALE 01.24\LISATI_CELLULARI_TEM_1_12_23_4.raw	D:\Xcalibur\Data\MARGOT\LISATI CELLULARI E ORGANOIDI ALE 01.24\LISATI_CELLULARI_TEM_5_10_23.raw	D:\Xcalibur\Data\MARGOT\LISATI CELLULARI E ORGANOIDI ALE 01.24\LISATI_ORGANOIDI_TEM_6_12_23_1.raw	D:\Xcalibur\Data\MARGOT\LISATI CELLULARI E ORGANOIDI ALE 01.24\LISATI_ORGANOIDI_TEM_6_12_23_2.raw	D:\Xcalibur\Data\MARGOT\LISATI CELLULARI E ORGANOIDI ALE 01.24\LISATI_ORGANOIDI_TEM_11_10_23_1.raw	D:\Xcalibur\Data\MARGOT\LISATI CELLULARI E ORGANOIDI ALE 01.24\LISATI_ORGANOIDI_TEM_11_10_23_2.raw	D:\Xcalibur\Data\MARGOT\LISATI CELLULARI E ORGANOIDI ALE 01.24\LISATI_ORGANOIDI_TEM_11_10_23_3.raw
+	5.20538	-3.55814	A0A0G2JY81	A0A0G2JY81_RAT	Fbln1	Fibulin-1	A0A0G2JY81	biological regulation;blood coagulation, fibrin clot formation;cellular component organization;cellular component organization or biogenesis;cellular process;embryo implantation;external encapsulating structure organization;extracellular matrix organization;extracellular structure organization;macromolecule metabolic process;metabolic process;negative regulation of biological process;negative reg…	GO:0001932;GO:0001933;GO:0006807;GO:0007162;GO:0007566;GO:0008152;GO:0008285;GO:0009892;GO:0009966;GO:0009968;GO:0009987;GO:0010563;GO:0010605;GO:0010646;GO:0010648;GO:0010810;GO:0010812;GO:0016043;GO:0019220;GO:0019222;GO:0019538;GO:0022414;GO:0023051;GO:0023057;GO:0030155;GO:0030198;GO:0031323;GO:0031324;GO:0031399;GO:0031400;GO:0040012;GO:0040013;GO:0042127;GO:0042325;GO:0042326;GO:0043062;GO:…	17.7845	17.7883	17.5977	17.1974	19.1353	21.2272	21.2108	21.6597	21.6101	21.5861
+	6.84147	-3.44215	A0A8I5Y8F2	A0A8I5Y8F2_RAT	Efemp2	EGF containing fibulin extracellular matrix protein 2	A0A8I5Y8F2	anatomical structure development;anatomical structure morphogenesis;aorta development;aorta smooth muscle tissue morphogenesis;artery development;biological regulation;blood vessel development;cell development;cellular component assembly;cellular component organization;cellular component organization or biogenesis;cellular developmental process;cellular process;developmental process;elastic fiber…	GO:0001568;GO:0001952;GO:0001954;GO:0008285;GO:0009653;GO:0009987;GO:0010810;GO:0010811;GO:0016043;GO:0022607;GO:0030155;GO:0030198;GO:0032502;GO:0035904;GO:0042127;GO:0043062;GO:0045229;GO:0045595;GO:0045597;GO:0045785;GO:0048251;GO:0048468;GO:0048518;GO:0048519;GO:0048522;GO:0048523;GO:0048660;GO:0048662;GO:0048729;GO:0048856;GO:0048869;GO:0050789;GO:0050793;GO:0050794;GO:0051094;GO:0051128;GO:…	18.9035	19.2272	18.9747	19.1288	19.5946	22.2019	22.2648	22.9632	22.6684	22.9413
+	5.72469	-3.29194	D4A8G5	D4A8G5_RAT	Tgfbi	Transforming growth factor, beta induced	D4A8G5	anatomical structure formation involved in morphogenesis;angiogenesis;cell adhesion;cell differentiation;cellular component organization;cellular component organization or biogenesis;cellular developmental process;cellular process;chondrocyte differentiation;developmental process;external encapsulating structure organization;extracellular matrix organization;extracellular structure organization;l…	GO:0001525;GO:0002062;GO:0007155;GO:0009987;GO:0016043;GO:0030154;GO:0030198;GO:0032502;GO:0043062;GO:0045229;GO:0048646;GO:0048869;GO:0051179;GO:0071840	18.2144	17.9074	18.0039	17.9606	19.3357	21.5874	21.6376	21.4618	21.5694	21.6255
+	5.02786	-2.89702	A0A8I5ZR22;A0A0G2JVA8;Q6IFZ5;A0A0G2K4H7;A0A8I5ZMI8;Q10758;A0A0G2KA07;Q6IG00;A0A8J8Y3L8;A7M777;A0A0G2K0I4;Q6P6Q2;A7M746;Q6IG10;P47819;P31000;Q6IG12;A0A8I6G380;Q4FZU2;Q6IG05;A0A8I6AP90	VIME_RAT	Vim	Vimentin	P31000	actin cytoskeleton organization;actin filament-based process;actomyosin structure organization;amino acid import across plasma membrane;amino acid transmembrane transport;amino acid transport;anatomical structure development;anatomical structure morphogenesis;animal organ development;apoptotic process;apoptotic signaling pathway;aspartate transmembrane transport;astrocyte development;astrocyte di…	GO:0001101;GO:0002009;GO:0002064;GO:0002237;GO:0002244;GO:0003006;GO:0003333;GO:0006417;GO:0006810;GO:0006835;GO:0006865;GO:0006886;GO:0006915;GO:0006950;GO:0006996;GO:0007010;GO:0007165;GO:0007166;GO:0007584;GO:0008104;GO:0008152;GO:0008219;GO:0008283;GO:0008284;GO:0008285;GO:0008544;GO:0009058;GO:0009059;GO:0009415;GO:0009605;GO:0009607;GO:0009611;GO:0009612;GO:0009628;GO:0009653;GO:0009719;GO:…	23.7944	24.0021	24.0282	23.779	23.8382	25.8026	26.8042	27.3133	26.5984	27.4086
+	3.73109	-2.8159	D3ZRZ2	D3ZRZ2_RAT	Mmp1b	Matrix metallopeptidase 1b (interstitial collagenase)	D3ZRZ2	catabolic process;cellular component organization;cellular component organization or biogenesis;cellular process;collagen catabolic process;collagen metabolic process;external encapsulating structure organization;extracellular matrix organization;extracellular structure organization;macromolecule metabolic process;metabolic process;nitrogen compound metabolic process;organic substance metabolic p…	GO:0006508;GO:0006807;GO:0008152;GO:0009056;GO:0009987;GO:0016043;GO:0019538;GO:0030198;GO:0030574;GO:0032963;GO:0043062;GO:0043170;GO:0044238;GO:0045229;GO:0071704;GO:0071840;GO:1901564	14.69	15.0399	15.0477	14.9954	NaN	18.5627	18.547	17.1398	17.5929	16.9533
+	4.55438	-2.12349	P03957	MMP3_RAT	Mmp3	Stromelysin-1	P03957	biological process involved in interspecies interaction between organisms;biological regulation;catabolic process;cell communication;cellular component organization;cellular component organization or biogenesis;cellular process;cellular response to abiotic stimulus;cellular response to acid chemical;cellular response to amino acid stimulus;cellular response to cell-matrix adhesion;cellular respon…	GO:0000302;GO:0001101;GO:0001666;GO:0002237;GO:0002376;GO:0006508;GO:0006807;GO:0006950;GO:0006952;GO:0006955;GO:0006979;GO:0007154;GO:0007565;GO:0008152;GO:0009056;GO:0009057;GO:0009314;GO:0009411;GO:0009416;GO:0009605;GO:0009607;GO:0009612;GO:0009628;GO:0009719;GO:0009892;GO:0009966;GO:0009968;GO:0009987;GO:0009991;GO:0010033;GO:0010243;GO:0010646;GO:0010648;GO:0014070;GO:0016043;GO:0019222;GO:…	20.0209	20.1929	20.1443	20.0814	20.1064	22.8252	22.8306	21.7759	22.0105	21.7211
+	3.3655	-1.95767	P33436	MMP2_RAT	Mmp2	72 kDa type IV collagenase	P33436	anatomical structure development;anatomical structure formation involved in morphogenesis;anatomical structure maturation;anatomical structure morphogenesis;angiogenesis;animal organ development;animal organ morphogenesis;axon development;axon regeneration;biological regulation;blood vessel diameter maintenance;blood vessel maturation;bone trabecula formation;catabolic process;cell chemotaxis;cel…	GO:0000302;GO:0001101;GO:0001503;GO:0001525;GO:0001541;GO:0001542;GO:0001553;GO:0001666;GO:0001955;GO:0001957;GO:0002009;GO:0002376;GO:0003006;GO:0003008;GO:0003013;GO:0003018;GO:0006508;GO:0006807;GO:0006935;GO:0006950;GO:0006979;GO:0007162;GO:0007507;GO:0007565;GO:0007566;GO:0007567;GO:0008152;GO:0008284;GO:0009056;GO:0009057;GO:0009314;GO:0009410;GO:0009411;GO:0009416;GO:0009605;GO:0009611;GO:…	19.4041	19.2903	19.2963	19.3113	20.5974	20.9733	21.005	21.8269	22.002	21.8806
+	6.39297	-1.94317	A0A0G2JWB6	A0A0G2JWB6_RAT	Pxdn	Peroxidasin	A0A0G2JWB6	anatomical structure development;anatomical structure formation involved in morphogenesis;angiogenesis;animal organ development;basement membrane assembly;basement membrane organization;catabolic process;cell adhesion;cellular catabolic process;cellular component assembly;cellular component organization;cellular component organization or biogenesis;cellular metabolic process;cellular process;coll…	GO:0001525;GO:0001654;GO:0006950;GO:0006979;GO:0007155;GO:0007423;GO:0008152;GO:0009056;GO:0009987;GO:0016043;GO:0022607;GO:0030198;GO:0030199;GO:0032502;GO:0042743;GO:0042744;GO:0043062;GO:0043933;GO:0044237;GO:0044248;GO:0045229;GO:0048513;GO:0048646;GO:0048856;GO:0050896;GO:0051259;GO:0051260;GO:0065003;GO:0070206;GO:0070207;GO:0070831;GO:0071704;GO:0071711;GO:0071840;GO:0072593;GO:0085029;GO:…	18.0319	17.9461	17.8215	17.8773	18.1578	19.6481	19.6805	20.0988	19.8788	20.2442
+	4.21395	-1.93953	C0M4B0	C0M4B0_RAT	Mmp19	Matrix metallopeptidase 19	C0M4B0	anatomical structure development;catabolic process;cellular component organization;cellular component organization or biogenesis;cellular process;collagen catabolic process;collagen metabolic process;developmental process;developmental process involved in reproduction;external encapsulating structure organization;extracellular matrix organization;extracellular structure organization;luteolysis;ma…	GO:0001541;GO:0001542;GO:0001554;GO:0003006;GO:0006508;GO:0006807;GO:0008152;GO:0009056;GO:0009719;GO:0009725;GO:0009987;GO:0010033;GO:0010243;GO:0014070;GO:0014074;GO:0016043;GO:0019538;GO:0022414;GO:0022602;GO:0030198;GO:0030574;GO:0030728;GO:0032502;GO:0032963;GO:0042221;GO:0043062;GO:0043170;GO:0044238;GO:0045229;GO:0046683;GO:0048511;GO:0048609;GO:0048856;GO:0050896;GO:0051591;GO:0071704;GO:…	16.9307	16.978	17.2043	17.2419	18.2073	19.0469	18.9799	19.2844	19.4736	19.4751
+	2.47391	-1.87845	A0A8I6GLR1	A0A8I6GLR1_RAT	Col18a1	Collagen type XVIII alpha 1 chain	A0A8I6GLR1	ameboidal-type cell migration;anatomical structure development;anatomical structure formation involved in morphogenesis;anatomical structure morphogenesis;angiogenesis;animal organ development;apoptotic process;biological regulation;blood vessel endothelial cell migration;cell death;cell migration;cell morphogenesis;cell motility;cell population proliferation;cellular component organization;cellu…	GO:0000902;GO:0001101;GO:0001501;GO:0001525;GO:0001667;GO:0001886;GO:0001935;GO:0001936;GO:0001938;GO:0003382;GO:0006915;GO:0006950;GO:0008219;GO:0008283;GO:0008284;GO:0009410;GO:0009415;GO:0009628;GO:0009653;GO:0009987;GO:0010033;GO:0010035;GO:0010594;GO:0010595;GO:0010631;GO:0010632;GO:0010634;GO:0012501;GO:0016043;GO:0016477;GO:0030198;GO:0030199;GO:0030334;GO:0030335;GO:0030903;GO:0032502;GO:…	15.1684	16.0656	16.2056	16.4272	17.7426	17.7103	17.7927	18.5671	18.3199	18.6117
+	4.62454	-1.73364	P04937	FINC_RAT	Fn1	Fibronectin	P04937	acute inflammatory response;acute-phase response;ameboidal-type cell migration;anatomical structure development;anatomical structure formation involved in morphogenesis;angiogenesis;animal organ development;biological regulation;calcium-independent cell-matrix adhesion;carbohydrate homeostasis;cell adhesion;cell differentiation;cell junction assembly;cell junction organization;cell migration;cell…	GO:0000302;GO:0001503;GO:0001525;GO:0001558;GO:0001667;GO:0001678;GO:0001755;GO:0001817;GO:0001818;GO:0001932;GO:0002237;GO:0002526;GO:0002682;GO:0002683;GO:0002694;GO:0002695;GO:0002931;GO:0006950;GO:0006952;GO:0006953;GO:0006954;GO:0006979;GO:0007044;GO:0007155;GO:0007160;GO:0007161;GO:0007165;GO:0007166;GO:0007229;GO:0007399;GO:0007507;GO:0008284;GO:0008347;GO:0008360;GO:0009410;GO:0009605;GO:…	21.27	21.2821	21.424	21.3256	21.8929	22.8099	23.0386	23.2524	23.0075	23.7545
+	1.17194	-1.72169	Q9WVH8	FBLN5_RAT	Fbln5	Fibulin-5	Q9WVH8	biological regulation;bone growth;cell adhesion;cellular component assembly;cellular component organization;cellular component organization or biogenesis;cellular localization;cellular macromolecule localization;cellular process;developmental growth;elastic fiber assembly;establishment of localization;external encapsulating structure organization;extracellular matrix assembly;extracellular matrix…	GO:0000122;GO:0001558;GO:0006355;GO:0006357;GO:0006810;GO:0007155;GO:0008104;GO:0008284;GO:0009889;GO:0009890;GO:0009891;GO:0009892;GO:0009893;GO:0009987;GO:0010468;GO:0010556;GO:0010557;GO:0010558;GO:0010604;GO:0010605;GO:0016043;GO:0016525;GO:0019219;GO:0019222;GO:0022603;GO:0022607;GO:0030198;GO:0031323;GO:0031324;GO:0031325;GO:0031326;GO:0031327;GO:0031328;GO:0032501;GO:0033036;GO:0033688;GO:…	NaN	15.7178	16.4586	16.3943	NaN	16.5765	16.4959	18.9123	18.6304	18.9445
+	5.08863	-1.69422	A0A8I6ASH2	A0A8I6ASH2_RAT	Hspg2	Heparan sulfate proteoglycan 2	A0A8I6ASH2	anatomical structure development;anatomical structure morphogenesis;animal organ development;animal organ morphogenesis;animal organ regeneration;biological regulation;brain development;cardiac muscle tissue development;cartilage development;cartilage development involved in endochondral bone morphogenesis;cell differentiation;cell surface receptor signaling pathway;cellular component organizatio…	GO:0001503;GO:0001666;GO:0001936;GO:0001938;GO:0001958;GO:0002062;GO:0006810;GO:0006897;GO:0006898;GO:0006950;GO:0007162;GO:0007165;GO:0007166;GO:0007224;GO:0007420;GO:0007566;GO:0008104;GO:0008284;GO:0008285;GO:0009410;GO:0009628;GO:0009653;GO:0009887;GO:0009888;GO:0009892;GO:0009987;GO:0010605;GO:0014706;GO:0016043;GO:0016192;GO:0019222;GO:0022414;GO:0030154;GO:0030155;GO:0030198;GO:0031099;GO:…	18.3578	18.458	18.5478	18.4736	18.3582	19.8053	19.8475	20.369	19.9868	20.6579
+	2.54122	-1.64202	F1MA59;A0A8I5ZZ86	F1MA59_RAT	Col4a1	Collagen type IV alpha 1 chain	F1MA59	anatomical structure development;anatomical structure morphogenesis;animal organ development;basement membrane organization;biological regulation;blood vessel morphogenesis;brain development;branching involved in blood vessel morphogenesis;branching morphogenesis of an epithelial tube;cell differentiation;cell junction organization;cell surface receptor signaling pathway;cellular component organi…	GO:0001101;GO:0001569;GO:0001763;GO:0002009;GO:0007165;GO:0007166;GO:0007167;GO:0007169;GO:0007420;GO:0007528;GO:0009653;GO:0009719;GO:0009987;GO:0010033;GO:0010243;GO:0016043;GO:0030154;GO:0030198;GO:0030855;GO:0032501;GO:0032502;GO:0034330;GO:0035239;GO:0038063;GO:0038065;GO:0042221;GO:0043062;GO:0043200;GO:0045229;GO:0048513;GO:0048514;GO:0048729;GO:0048754;GO:0048856;GO:0048869;GO:0050789;GO:…	18.886	18.8537	18.8891	18.8042	20.0525	19.9904	19.9932	21.1725	21.2601	21.2792
+	2.35737	-1.41088	A0A0G2JV12	A0A0G2JV12_RAT	Col15a1	Collagen type XV alpha 1 chain	A0A0G2JV12	cellular component organization;cellular component organization or biogenesis;cellular process;external encapsulating structure organization;extracellular matrix organization;extracellular structure organization	GO:0009987;GO:0016043;GO:0030198;GO:0043062;GO:0045229;GO:0071840	19.066	19.1109	19.1603	19.1797	20.4592	20.2462	20.2181	21.1539	21.0299	21.3824
+	1.09848	-1.3473	Q01177	PLMN_RAT	Plg	Plasminogen	Q01177	anatomical structure development;animal organ development;biological regulation;blood coagulation;blood vessel development;cell communication;cell differentiation;cell differentiation involved in embryonic placenta development;cell migration;cell motility;cell-cell signaling;cellular component disassembly;cellular component organization;cellular component organization or biogenesis;cellular devel…	GO:0001568;GO:0002376;GO:0003006;GO:0006508;GO:0006807;GO:0007154;GO:0007162;GO:0007267;GO:0007596;GO:0007599;GO:0008152;GO:0009987;GO:0010646;GO:0010810;GO:0010812;GO:0016043;GO:0016477;GO:0019538;GO:0019725;GO:0022411;GO:0022414;GO:0022617;GO:0023051;GO:0023052;GO:0030154;GO:0030155;GO:0030193;GO:0030194;GO:0030195;GO:0030198;GO:0031099;GO:0032101;GO:0032102;GO:0032103;GO:0032501;GO:0032502;GO:…	16.3259	16.3917	16.6657	16.7393	18.8113	17.1205	17.4441	18.3079	19.7153	19.0826
+	2.44243	-1.34283	Q99PR0	POMT1_RAT	Pomt1	Protein O-mannosyl-transferase 1	Q99PR0	biological regulation;cellular component organization;cellular component organization or biogenesis;cellular process;external encapsulating structure organization;extracellular matrix organization;extracellular structure organization;glycosylation;macromolecule glycosylation;macromolecule metabolic process;macromolecule modification;mannosylation;metabolic process;nitrogen compound metabolic proc…	GO:0006486;GO:0006493;GO:0006807;GO:0008152;GO:0009889;GO:0009891;GO:0009893;GO:0009987;GO:0010556;GO:0010557;GO:0010559;GO:0010560;GO:0010604;GO:0016043;GO:0019222;GO:0019538;GO:0030198;GO:0031323;GO:0031325;GO:0031326;GO:0031328;GO:0031399;GO:0031401;GO:0035268;GO:0035269;GO:0036211;GO:0043062;GO:0043170;GO:0043412;GO:0043413;GO:0044238;GO:0045229;GO:0048518;GO:0048522;GO:0050789;GO:0050794;GO:…	15.2061	15.5057	15.5045	15.49	16.2733	16.8004	16.9287	16.9043	17.8983	16.1621
+	4.74208	-1.3124	D3Z9E1	D3Z9E1_RAT	Emilin1	Elastin microfibril interfacer 1	D3Z9E1	anatomical structure morphogenesis;aortic valve morphogenesis;biological regulation;cell adhesion;cell adhesion mediated by integrin;cell migration;cell motility;cell-matrix adhesion;cell-substrate adhesion;cellular component assembly;cellular component organization;cellular component organization or biogenesis;cellular process;developmental process;elastic fiber assembly;external encapsulating s…	GO:0002682;GO:0002683;GO:0002685;GO:0002686;GO:0002831;GO:0002833;GO:0003179;GO:0003180;GO:0007155;GO:0007160;GO:0008217;GO:0009653;GO:0009889;GO:0009890;GO:0009891;GO:0009892;GO:0009893;GO:0009966;GO:0009968;GO:0009987;GO:0010468;GO:0010556;GO:0010557;GO:0010558;GO:0010604;GO:0010605;GO:0010628;GO:0010629;GO:0010646;GO:0010648;GO:0010712;GO:0010713;GO:0010810;GO:0010811;GO:0016043;GO:0016477;GO:…	18.6492	19.0502	18.9568	19.0722	19.2239	20.4186	20.358	20.127	19.9947	20.616
+	3.4859	-1.21283	Q10739	MMP14_RAT	Mmp14	Matrix metalloproteinase-14	Q10739	anatomical structure development;anatomical structure formation involved in morphogenesis;anatomical structure morphogenesis;angiogenesis;animal organ development;animal organ morphogenesis;astrocyte cell migration;biological regulation;bone development;branching morphogenesis of an epithelial tube;catabolic process;cell differentiation;cell migration;cell motility;cell population proliferation;c…	GO:0001501;GO:0001503;GO:0001525;GO:0001541;GO:0001558;GO:0001666;GO:0001763;GO:0001935;GO:0001952;GO:0001953;GO:0001958;GO:0002009;GO:0002682;GO:0002684;GO:0002685;GO:0002687;GO:0002694;GO:0002696;GO:0003006;GO:0006508;GO:0006807;GO:0006950;GO:0006979;GO:0007162;GO:0008152;GO:0008283;GO:0008347;GO:0008406;GO:0008584;GO:0008593;GO:0009056;GO:0009605;GO:0009612;GO:0009628;GO:0009653;GO:0009719;GO:…	20.5475	20.6632	20.6967	20.5704	21.5885	21.9427	21.9486	22.0439	21.9764	22.219
+	6.84938	-1.17403	O35793	GREM1_RAT	Grem1	Gremlin-1	O35793	ameboidal-type cell migration;anatomical structure development;anatomical structure formation involved in morphogenesis;anatomical structure morphogenesis;angiogenesis;animal organ morphogenesis;appendage development;appendage morphogenesis;biological regulation;blood vessel endothelial cell migration;cardiac muscle cell differentiation;cardiac muscle cell myoblast differentiation;cardioblast dif…	GO:0000902;GO:0001525;GO:0001558;GO:0001667;GO:0001838;GO:0001932;GO:0001934;GO:0001952;GO:0002042;GO:0002090;GO:0002092;GO:0002682;GO:0002683;GO:0002685;GO:0002686;GO:0002688;GO:0002689;GO:0003002;GO:0003337;GO:0006355;GO:0006357;GO:0007154;GO:0007165;GO:0007267;GO:0007389;GO:0008284;GO:0008285;GO:0009653;GO:0009887;GO:0009889;GO:0009890;GO:0009891;GO:0009892;GO:0009893;GO:0009953;GO:0009954;GO:…	20.9499	20.9212	21.1508	21.0005	21.1105	22.2777	22.2852	22.1291	22.0284	22.2826
+	3.71395	-1.1229	P08460	NID1_RAT	Nid1	Nidogen-1 (Fragment)	P08460	anatomical structure development;biological regulation;cell adhesion;cell-matrix adhesion;cell-substrate adhesion;cellular component organization;cellular component organization or biogenesis;cellular process;developmental process;external encapsulating structure organization;extracellular matrix organization;extracellular structure organization;glomerular basement membrane development;positive r…	GO:0007155;GO:0007160;GO:0009987;GO:0010810;GO:0010811;GO:0016043;GO:0030155;GO:0030198;GO:0031589;GO:0032502;GO:0032836;GO:0043062;GO:0045229;GO:0045785;GO:0048518;GO:0048522;GO:0048856;GO:0050789;GO:0050794;GO:0065007;GO:0071840	18.4379	17.8664	17.9579	18.1863	18.4117	18.9696	19.0097	19.472	19.4084	19.6151
+	1.70914	-1.03806	Q63356	MYO1E_RAT	Myo1e	Unconventional myosin-Ie	Q63356	actin filament organization;actin filament-based movement;actin filament-based process;actin filament-based transport;anatomical structure development;animal organ development;biological regulation;cell development;cell differentiation;cell surface receptor signaling pathway;cellular component organization;cellular component organization or biogenesis;cellular developmental process;cellular local…	GO:0001570;GO:0001701;GO:0001822;GO:0002064;GO:0003008;GO:0003014;GO:0003094;GO:0006807;GO:0006810;GO:0006897;GO:0007015;GO:0007165;GO:0007166;GO:0007167;GO:0007169;GO:0007275;GO:0008152;GO:0009790;GO:0009792;GO:0009987;GO:0016043;GO:0016192;GO:0030029;GO:0030048;GO:0030050;GO:0030097;GO:0030154;GO:0030198;GO:0030705;GO:0032501;GO:0032502;GO:0032836;GO:0035166;GO:0043009;GO:0043062;GO:0045229;GO:…	19.8268	20.3155	20.0536	20.3667	21.7532	21.2618	21.2014	21.6356	21.5878	21.8195
+	1.08141	-1.00472	Q4FZU4	ATL4_RAT	Adamtsl4	ADAMTS-like protein 4	Q4FZU4	anatomical structure development;apoptotic process;biological regulation;cell death;cell development;cellular component organization;cellular component organization or biogenesis;cellular developmental process;cellular process;developmental process;epithelial cell development;external encapsulating structure organization;extracellular matrix organization;extracellular structure organization;pigme…	GO:0002064;GO:0006915;GO:0008219;GO:0009987;GO:0012501;GO:0016043;GO:0030198;GO:0032502;GO:0042981;GO:0043062;GO:0043065;GO:0043067;GO:0043068;GO:0045229;GO:0048468;GO:0048518;GO:0048522;GO:0048856;GO:0048869;GO:0050789;GO:0050794;GO:0065007;GO:0070285;GO:0071840	15.8847	15.8111	15.7802	15.7901	15.2647	15.3461	15.7253	17.6705	17.113	17.6994
+	2.1666	-0.896284	F1M6Q3	F1M6Q3_RAT	Col4a2	Collagen type IV alpha 2 chain	F1M6Q3	aromatic compound biosynthetic process;biological regulation;biosynthetic process;cell differentiation;cell surface receptor signaling pathway;cellular aromatic compound metabolic process;cellular biosynthetic process;cellular component organization;cellular component organization or biogenesis;cellular developmental process;cellular metabolic process;cellular nitrogen compound biosynthetic proce…	GO:0006139;GO:0006351;GO:0006725;GO:0006807;GO:0007165;GO:0007166;GO:0007167;GO:0007169;GO:0008152;GO:0009058;GO:0009059;GO:0009719;GO:0009987;GO:0014823;GO:0016043;GO:0016070;GO:0016525;GO:0018130;GO:0019438;GO:0022603;GO:0030154;GO:0030198;GO:0032502;GO:0032774;GO:0034641;GO:0034654;GO:0035987;GO:0038063;GO:0038065;GO:0043062;GO:0043170;GO:0044237;GO:0044238;GO:0044249;GO:0044271;GO:0045229;GO:…	19.2471	19.2707	19.3388	19.1665	19.3132	19.6595	19.4748	20.5057	20.5493	20.6285
+	2.25195	-0.811694	A0A8I6AA24	A0A8I6AA24_RAT	Col8a1	Collagen type VIII alpha 1 chain	A0A8I6AA24	anatomical structure morphogenesis;animal organ morphogenesis;biological regulation;camera-type eye morphogenesis;cell differentiation;cell population proliferation;cellular component organization;cellular component organization or biogenesis;cellular developmental process;cellular process;developmental process;endodermal cell differentiation;endothelial cell proliferation;epithelial cell prolife…	GO:0001935;GO:0008283;GO:0009653;GO:0009887;GO:0009987;GO:0010810;GO:0010811;GO:0016043;GO:0030154;GO:0030155;GO:0030198;GO:0032502;GO:0035987;GO:0043062;GO:0045229;GO:0045785;GO:0048518;GO:0048522;GO:0048592;GO:0048593;GO:0048869;GO:0050673;GO:0050789;GO:0050794;GO:0065007;GO:0071840;GO:0090596	19.7599	19.4817	19.6593	19.6064	20.1268	20.0357	20.1764	21.028	20.7022	20.7501
+	1.72442	-0.78573	Q5PQN6	SPE39_RAT	Vipas39	Spermatogenesis-defective protein 39 homolog	Q5PQN6	cell differentiation;cellular component organization;cellular component organization or biogenesis;cellular developmental process;cellular localization;cellular macromolecule localization;cellular process;collagen fibril organization;collagen metabolic process;developmental process;developmental process involved in reproduction;endosome to lysosome transport;establishment of localization;establis…	GO:0003006;GO:0006807;GO:0006810;GO:0006886;GO:0007034;GO:0007041;GO:0007276;GO:0007283;GO:0008104;GO:0008152;GO:0008333;GO:0009987;GO:0015031;GO:0016043;GO:0016192;GO:0019538;GO:0022414;GO:0030154;GO:0030198;GO:0030199;GO:0032502;GO:0032963;GO:0033036;GO:0036211;GO:0043062;GO:0043170;GO:0043412;GO:0043687;GO:0044238;GO:0045184;GO:0045229;GO:0046907;GO:0048232;GO:0048609;GO:0048869;GO:0051179;GO:…	15.4534	15.8723	15.7294	15.9003	16.9314	16.7167	16.5456	16.6679	17.0968	16.7884
+	2.74128	-0.701378	D3ZQN7	D3ZQN7_RAT	Lamb1	Laminin subunit beta 1	D3ZQN7	anatomical structure development;anatomical structure morphogenesis;animal organ morphogenesis;basement membrane assembly;basement membrane organization;biological regulation;cell adhesion;cell differentiation;cell migration;cell motility;cell projection organization;cell-cell adhesion;cell-substrate adhesion;cellular component assembly;cellular component organization;cellular component organizat…	GO:0007155;GO:0007162;GO:0007566;GO:0009653;GO:0009887;GO:0009888;GO:0009987;GO:0016043;GO:0016477;GO:0021812;GO:0022414;GO:0022607;GO:0030030;GO:0030154;GO:0030155;GO:0030198;GO:0030334;GO:0030335;GO:0031175;GO:0031589;GO:0032502;GO:0034446;GO:0035987;GO:0040012;GO:0040017;GO:0042476;GO:0043062;GO:0045229;GO:0048518;GO:0048519;GO:0048522;GO:0048523;GO:0048856;GO:0048869;GO:0048870;GO:0050789;GO:…	22.4093	22.2501	22.2589	22.2035	22.1466	22.5744	22.6204	23.2326	23.1405	23.2072
+	2.07872	-0.694784	B5DF27	LOXL2_RAT	Loxl2	Lysyl oxidase homolog 2	B5DF27	ameboidal-type cell migration;anatomical structure formation involved in morphogenesis;angiogenesis;biological regulation;cell differentiation;cell migration;cell motility;cell population proliferation;cellular component organization;cellular component organization or biogenesis;cellular developmental process;cellular process;chromatin organization;chromatin remodeling;collagen fibril organizatio…	GO:0000122;GO:0001525;GO:0001666;GO:0001667;GO:0001837;GO:0001935;GO:0002040;GO:0006325;GO:0006338;GO:0006355;GO:0006357;GO:0006807;GO:0006950;GO:0008152;GO:0008283;GO:0009628;GO:0009889;GO:0009890;GO:0009892;GO:0009987;GO:0010035;GO:0010038;GO:0010468;GO:0010556;GO:0010558;GO:0010605;GO:0010631;GO:0010717;GO:0010718;GO:0016043;GO:0016477;GO:0018057;GO:0018158;GO:0018193;GO:0018205;GO:0019219;GO:…	16.1103	16.1144	16.209	15.9755	15.8697	16.1592	16.4575	17.1328	16.9033	17.1001
+	4.07398	-0.627964	P08592	A4_RAT	App	Amyloid-beta precursor protein	P08592	adult behavior;adult locomotory behavior;alcohol metabolic process;amyloid fibril formation;anatomical structure development;anatomical structure maturation;anatomical structure morphogenesis;antimicrobial humoral immune response mediated by antimicrobial peptide;antimicrobial humoral response;apoptotic process;associative learning;astrocyte activation;astrocyte activation involved in immune resp…	GO:0000086;GO:0000278;GO:0001774;GO:0001775;GO:0001817;GO:0001819;GO:0001932;GO:0001934;GO:0001967;GO:0002252;GO:0002263;GO:0002265;GO:0002269;GO:0002274;GO:0002376;GO:0002682;GO:0002684;GO:0002685;GO:0002687;GO:0003008;GO:0006066;GO:0006109;GO:0006110;GO:0006139;GO:0006140;GO:0006355;GO:0006357;GO:0006378;GO:0006396;GO:0006397;GO:0006417;GO:0006468;GO:0006629;GO:0006725;GO:0006793;GO:0006796;GO:…	20.6451	20.6129	20.644	20.4315	20.5407	21.0168	21.0508	21.316	21.4141	21.2163
+	1.61782	-0.621258	Q5FWS5	Q5FWS5_RAT	Loxl1	Lysyl oxidase homolog	Q5FWS5	anatomical structure development;aorta development;artery development;blood vessel development;cellular component organization;cellular component organization or biogenesis;cellular process;collagen fibril organization;developmental process;external encapsulating structure organization;extracellular matrix organization;extracellular structure organization;response to biotic stimulus;response to c…	GO:0001568;GO:0002237;GO:0009605;GO:0009607;GO:0009987;GO:0010033;GO:0016043;GO:0030198;GO:0030199;GO:0032496;GO:0032502;GO:0033993;GO:0035904;GO:0042221;GO:0043062;GO:0043207;GO:0045229;GO:0048856;GO:0050896;GO:0060840;GO:0071840;GO:0097435;GO:1901700	18.8166	19.0666	19.0211	18.999	19.3845	19.231	19.1788	20.137	19.7618	20.0853
+	1.82251	-0.557122	F1MAA7	F1MAA7_RAT	Lamc1	Laminin subunit gamma 1	F1MAA7	anatomical structure development;anatomical structure morphogenesis;animal organ morphogenesis;biosynthetic process;cell adhesion;cell differentiation;cell junction assembly;cell junction organization;cell migration;cell motility;cell population proliferation;cell projection organization;cell-substrate adhesion;cell-substrate junction assembly;cell-substrate junction organization;cellular biosynt…	GO:0006325;GO:0007044;GO:0007155;GO:0008152;GO:0008283;GO:0009058;GO:0009059;GO:0009653;GO:0009887;GO:0009888;GO:0009913;GO:0009987;GO:0010467;GO:0016043;GO:0016477;GO:0022404;GO:0022405;GO:0022411;GO:0022607;GO:0022617;GO:0030030;GO:0030154;GO:0030182;GO:0030198;GO:0030855;GO:0031069;GO:0031175;GO:0031581;GO:0031589;GO:0032501;GO:0032502;GO:0034329;GO:0034330;GO:0034446;GO:0035315;GO:0043062;GO:…	21.079	20.8692	20.8988	20.8964	20.4708	21.0068	21.061	21.6716	21.5919	21.6686
+	1.42868	-0.5146	F1LND0	F1LND0_RAT	Col16a1	Collagen type XVI alpha 1 chain	F1LND0	biological regulation;cell adhesion;cell adhesion mediated by integrin;cellular component assembly;cellular component organization;cellular component organization or biogenesis;cellular process;cellular response to acid chemical;cellular response to amino acid stimulus;cellular response to chemical stimulus;cellular response to endogenous stimulus;cellular response to nitrogen compound;cellular r…	GO:0001101;GO:0001952;GO:0001954;GO:0007155;GO:0009719;GO:0009987;GO:0010033;GO:0010243;GO:0010810;GO:0010811;GO:0016043;GO:0022607;GO:0030155;GO:0030198;GO:0033622;GO:0033627;GO:0042221;GO:0043062;GO:0043200;GO:0043933;GO:0044087;GO:0044089;GO:0045229;GO:0045785;GO:0048518;GO:0048522;GO:0050789;GO:0050794;GO:0050896;GO:0051128;GO:0051130;GO:0051716;GO:0051893;GO:0051894;GO:0065003;GO:0065007;GO:…	16.4304	16.8105	16.6616	16.6637	17.1111	17.7041	17.4852	17.0139	16.7227	17.3245
+	3.77552	-0.410015	Q5XIN7	PMGT1_RAT	Pomgnt1	Protein O-linked-mannose beta-1,2-N-acetylglucosaminyltransferase 1	Q5XIN7	anatomical structure development;animal organ development;axon ensheathment;basement membrane organization;biosynthetic process;brain development;cellular biosynthetic process;cellular component organization;cellular component organization or biogenesis;cellular metabolic process;cellular process;defense response;dentate gyrus development;developmental process;ensheathment of neurons;external enc…	GO:0003008;GO:0006486;GO:0006493;GO:0006807;GO:0006950;GO:0006952;GO:0006954;GO:0007272;GO:0007420;GO:0007600;GO:0007605;GO:0008152;GO:0008366;GO:0009058;GO:0009059;GO:0009987;GO:0010467;GO:0016043;GO:0016266;GO:0019538;GO:0021542;GO:0030198;GO:0032501;GO:0032502;GO:0035268;GO:0035269;GO:0036211;GO:0042552;GO:0043062;GO:0043170;GO:0043412;GO:0043413;GO:0044237;GO:0044238;GO:0044249;GO:0045229;GO:…	19.5797	19.7908	19.7537	19.7791	19.9045	20.1012	20.1286	20.2245	20.1282	20.2754
+	2.40408	-0.375269	P70705	ATP7A_RAT	Atp7a	Copper-transporting ATPase 1	P70705	alpha-amino acid metabolic process;alpha-beta T cell activation;alpha-beta T cell activation involved in immune response;alpha-beta T cell differentiation;alpha-beta T cell differentiation involved in immune response;amine biosynthetic process;amine metabolic process;amino acid metabolic process;ammonium ion metabolic process;anatomical structure development;anatomical structure morphogenesis;ani…	GO:0000041;GO:0001101;GO:0001568;GO:0001666;GO:0001701;GO:0001775;GO:0001836;GO:0001889;GO:0001974;GO:0002082;GO:0002252;GO:0002263;GO:0002285;GO:0002286;GO:0002287;GO:0002292;GO:0002293;GO:0002294;GO:0002366;GO:0002376;GO:0002521;GO:0006082;GO:0006139;GO:0006163;GO:0006520;GO:0006568;GO:0006570;GO:0006576;GO:0006584;GO:0006586;GO:0006725;GO:0006753;GO:0006793;GO:0006796;GO:0006801;GO:0006807;GO:…	18.7304	18.6237	18.6425	18.6508	18.3852	18.8261	18.8002	19.1119	19.0066	19.1643
+	4.80891	-0.355811	F1M8K0	F1M8K0_RAT	Dag1	Dystroglycan 1	F1M8K0	anatomical structure development;anatomical structure formation involved in morphogenesis;anatomical structure maturation;anatomical structure morphogenesis;angiogenesis;angiogenesis involved in wound healing;animal organ development;animal organ morphogenesis;axon development;axon ensheathment;axon guidance;axon regeneration;basement membrane organization;biological regulation;branching involved…	GO:0000226;GO:0001525;GO:0001763;GO:0001952;GO:0001954;GO:0002009;GO:0002011;GO:0003007;GO:0006508;GO:0006509;GO:0006807;GO:0006810;GO:0006950;GO:0006996;GO:0007010;GO:0007017;GO:0007154;GO:0007155;GO:0007160;GO:0007267;GO:0007272;GO:0007411;GO:0007507;GO:0008104;GO:0008152;GO:0008366;GO:0009605;GO:0009611;GO:0009612;GO:0009628;GO:0009653;GO:0009719;GO:0009725;GO:0009887;GO:0009966;GO:0009968;GO:…	21.34	21.2388	21.2501	21.1708	21.1325	21.5269	21.6006	21.5945	21.609	21.5803
+	2.87868	0.292971	Q9R1J8	P3H1_RAT	P3h1	Prolyl 3-hydroxylase 1	Q9R1J8	anatomical structure development;animal organ development;biological regulation;bone development;cellular component organization;cellular component organization or biogenesis;cellular process;collagen fibril organization;collagen metabolic process;developmental process;external encapsulating structure organization;extracellular matrix organization;extracellular structure organization;metabolic pr…	GO:0001558;GO:0006457;GO:0008152;GO:0009892;GO:0009987;GO:0010605;GO:0010975;GO:0010976;GO:0016043;GO:0019222;GO:0030198;GO:0030199;GO:0030278;GO:0030308;GO:0031344;GO:0031346;GO:0031399;GO:0031400;GO:0031647;GO:0032502;GO:0032879;GO:0032880;GO:0032963;GO:0040008;GO:0043062;GO:0045229;GO:0045926;GO:0048513;GO:0048518;GO:0048519;GO:0048522;GO:0048523;GO:0048856;GO:0050708;GO:0050789;GO:0050794;GO:…	21.7265	21.5878	21.5875	21.5238	21.4179	21.3566	21.3542	21.1971	21.2616	21.2091
+	3.11942	0.517497	P29457	SERPH_RAT	Serpinh1	Serpin H1	P29457	anatomical structure development;biosynthetic process;cell development;cellular component organization;cellular component organization or biogenesis;cellular developmental process;cellular process;chondrocyte development;chondrocyte development involved in endochondral bone morphogenesis;collagen biosynthetic process;collagen fibril organization;collagen metabolic process;developmental process;ex…	GO:0002063;GO:0003433;GO:0006807;GO:0007584;GO:0008152;GO:0009058;GO:0009605;GO:0009987;GO:0009991;GO:0010033;GO:0014070;GO:0016043;GO:0019538;GO:0030198;GO:0030199;GO:0031667;GO:0032502;GO:0032963;GO:0032964;GO:0033273;GO:0033280;GO:0033993;GO:0042221;GO:0043062;GO:0043170;GO:0044238;GO:0045229;GO:0048468;GO:0048856;GO:0048869;GO:0050896;GO:0051604;GO:0071704;GO:0071840;GO:0097435;GO:1901564;GO:…	25.1998	25.2737	25.2742	25.1684	24.7715	24.6725	24.7061	24.5705	24.5931	24.5579
+	1.96465	0.589337	A0A0G2JZ40	A0A0G2JZ40_RAT	Reck	Reversion-inducing-cysteine-rich protein with kazal motifs	A0A0G2JZ40	anatomical structure formation involved in morphogenesis;anatomical structure maturation;anatomical structure morphogenesis;angiogenesis;appendage morphogenesis;biological regulation;blood vessel maturation;cellular component organization;cellular component organization or biogenesis;cellular process;developmental maturation;developmental process;embryo implantation;embryonic appendage morphogene…	GO:0001525;GO:0001955;GO:0002040;GO:0007566;GO:0009653;GO:0009966;GO:0009967;GO:0009987;GO:0010646;GO:0010647;GO:0016043;GO:0021700;GO:0022414;GO:0022603;GO:0023051;GO:0023056;GO:0030111;GO:0030177;GO:0030198;GO:0030326;GO:0030334;GO:0030336;GO:0032502;GO:0035107;GO:0035108;GO:0035113;GO:0035115;GO:0035136;GO:0040012;GO:0040013;GO:0043062;GO:0045229;GO:0045595;GO:0045765;GO:0048518;GO:0048519;GO:…	19.634	19.5241	19.5972	19.4302	18.8323	18.5904	18.5806	18.8503	18.9518	19.0981
+	1.30851	0.638031	Q9JI03	CO5A1_RAT	Col5a1	Collagen alpha-1(V) chain	Q9JI03	anatomical structure development;anatomical structure morphogenesis;animal organ development;animal organ morphogenesis;biological regulation;biosynthetic process;blood vessel development;cell adhesion;cell migration;cell motility;cellular biosynthetic process;cellular component organization;cellular component organization or biogenesis;cellular metabolic process;cellular process;collagen biosynt…	GO:0001568;GO:0003007;GO:0007155;GO:0008152;GO:0009058;GO:0009059;GO:0009653;GO:0009887;GO:0009888;GO:0009987;GO:0016043;GO:0016477;GO:0030198;GO:0030199;GO:0032502;GO:0032963;GO:0032964;GO:0035313;GO:0035989;GO:0043062;GO:0043170;GO:0043588;GO:0044237;GO:0044249;GO:0044319;GO:0045112;GO:0045229;GO:0045595;GO:0045596;GO:0048513;GO:0048519;GO:0048523;GO:0048592;GO:0048856;GO:0048870;GO:0050789;GO:…	18.4509	18.0283	18.1577	18.2252	19.4224	17.9861	18.1454	17.603	17.8169	17.543
+	1.64801	0.696343	B1WC09	B1WC09_RAT	Ddr2	receptor protein-tyrosine kinase	B1WC09	anatomical structure development;biological regulation;biomineral tissue development;bone growth;cell population proliferation;cell surface receptor signaling pathway;cellular component organization;cellular component organization or biogenesis;cellular process;cellular response to angiotensin;cellular response to chemical stimulus;cellular response to decreased oxygen levels;cellular response to…	GO:0001666;GO:0003416;GO:0006950;GO:0007165;GO:0007166;GO:0007167;GO:0007169;GO:0007346;GO:0008283;GO:0008284;GO:0009605;GO:0009612;GO:0009628;GO:0009719;GO:0009725;GO:0009888;GO:0009889;GO:0009891;GO:0009893;GO:0009966;GO:0009967;GO:0009987;GO:0010033;GO:0010243;GO:0010564;GO:0010646;GO:0010647;GO:0010712;GO:0010714;GO:0010715;GO:0010762;GO:0010763;GO:0010975;GO:0010976;GO:0014910;GO:0014911;GO:…	20.5988	20.532	20.5685	20.4882	19.3399	19.4943	19.7564	19.5175	19.6068	19.6707
+	3.32378	0.812402	Q9ES72	CCN1_RAT	Ccn1	CCN family member 1	Q9ES72	anatomical structure development;anatomical structure formation involved in morphogenesis;anatomical structure morphogenesis;angiogenesis;animal organ development;apoptotic process;apoptotic process involved in development;apoptotic process involved in heart morphogenesis;apoptotic process involved in morphogenesis;atrial septum morphogenesis;atrioventricular valve morphogenesis;biological regula…	GO:0001525;GO:0001568;GO:0001649;GO:0001666;GO:0001817;GO:0001819;GO:0001932;GO:0001934;GO:0002041;GO:0003179;GO:0003181;GO:0003278;GO:0003279;GO:0003281;GO:0006355;GO:0006357;GO:0006915;GO:0006935;GO:0006950;GO:0007155;GO:0007165;GO:0008152;GO:0008219;GO:0008284;GO:0009628;GO:0009653;GO:0009719;GO:0009725;GO:0009889;GO:0009891;GO:0009893;GO:0009966;GO:0009967;GO:0009987;GO:0010033;GO:0010243;GO:…	18.6195	18.4279	18.6564	18.6566	18.5363	18.2717	17.7789	17.7333	17.5422	17.5086
+	2.74737	0.826912	Q2IBC5	CAV2_RAT	Cav2	Caveolin-2	Q2IBC5	anatomical structure development;anterograde trans-synaptic signaling;basement membrane organization;biological process involved in interaction with host;biological process involved in interaction with symbiont;biological process involved in interspecies interaction between organisms;biological process involved in symbiotic interaction;biological regulation;calcium ion homeostasis;caveola assembl…	GO:0001765;GO:0001932;GO:0001934;GO:0001935;GO:0001936;GO:0001937;GO:0001938;GO:0006810;GO:0006873;GO:0006874;GO:0006897;GO:0006898;GO:0006906;GO:0006996;GO:0007005;GO:0007029;GO:0007088;GO:0007154;GO:0007165;GO:0007166;GO:0007167;GO:0007169;GO:0007178;GO:0007179;GO:0007267;GO:0007268;GO:0007346;GO:0008283;GO:0008284;GO:0008285;GO:0008286;GO:0009893;GO:0009966;GO:0009967;GO:0009968;GO:0009987;GO:…	18.7071	18.6218	18.8011	18.5803	17.9405	17.9659	17.6658	17.5785	17.4338	17.8723
+	3.81534	0.942825	P41350	CAV1_RAT	Cav1	Caveolin-1	P41350	acylglycerol metabolic process;anatomical structure development;anatomical structure formation involved in morphogenesis;angiogenesis;angiotensin-activated signaling pathway;angiotensin-activated signaling pathway involved in heart process;animal organ development;animal organ regeneration;apoptotic signaling pathway;basement membrane organization;biological process involved in interspecies inter…	GO:0000122;GO:0000165;GO:0000226;GO:0001525;GO:0001570;GO:0001666;GO:0001765;GO:0001932;GO:0001933;GO:0001934;GO:0001935;GO:0001936;GO:0001937;GO:0001938;GO:0001959;GO:0001960;GO:0002026;GO:0002027;GO:0002065;GO:0002067;GO:0002376;GO:0002682;GO:0002684;GO:0002694;GO:0002696;GO:0002831;GO:0002833;GO:0002931;GO:0003008;GO:0003013;GO:0003018;GO:0003057;GO:0006355;GO:0006357;GO:0006629;GO:0006638;GO:…	23.7768	23.8129	24.0272	23.884	23.2828	22.7915	22.8928	22.6717	22.7017	23.012
+	5.04307	1.12295	F1LQ00	F1LQ00_RAT	Col5a2	Collagen type V alpha 2 chain	F1LQ00	anatomical structure development;anatomical structure morphogenesis;animal organ development;animal organ morphogenesis;biological regulation;cellular component organization;cellular component organization or biogenesis;cellular process;cellular response to acid chemical;cellular response to amino acid stimulus;cellular response to chemical stimulus;cellular response to endogenous stimulus;cellul…	GO:0001101;GO:0001501;GO:0001503;GO:0009653;GO:0009719;GO:0009887;GO:0009987;GO:0010033;GO:0010243;GO:0016043;GO:0030198;GO:0030199;GO:0032501;GO:0032502;GO:0042221;GO:0043062;GO:0043200;GO:0043588;GO:0045229;GO:0045595;GO:0045596;GO:0048513;GO:0048519;GO:0048523;GO:0048592;GO:0048731;GO:0048856;GO:0050789;GO:0050793;GO:0050794;GO:0050896;GO:0051093;GO:0051716;GO:0065007;GO:0070887;GO:0071229;GO:…	20.1341	19.9664	20.0048	19.9409	19.5106	18.7646	18.7061	18.8713	18.7018	18.8984
+	3.4678	1.26529	B2RZ77	B2RZ77_RAT	Dpt	Dermatopontin	B2RZ77	biological regulation;cellular component organization;cellular component organization or biogenesis;cellular process;collagen fibril organization;external encapsulating structure organization;extracellular matrix organization;extracellular structure organization;negative regulation of biological process;negative regulation of cell population proliferation;negative regulation of cellular process;r…	GO:0008285;GO:0009987;GO:0016043;GO:0030198;GO:0030199;GO:0042127;GO:0043062;GO:0045229;GO:0048519;GO:0048523;GO:0050789;GO:0050794;GO:0065007;GO:0071840;GO:0097435	20.7853	20.6438	20.6067	20.5883	19.6916	18.9332	19.0974	19.2355	19.3705	19.3525
	0	-2.3149	Q63772	GAS6_RAT	Gas6	Growth arrest-specific protein 6	Q63772	activation of protein kinase activity;activation of protein kinase B activity;adhesion of symbiont to host;adhesion of symbiont to host cell;anatomical structure development;animal organ development;animal organ regeneration;apoptotic cell clearance;apoptotic process;B cell chemotaxis;biological process involved in interaction with host;biological process involved in interspecies interaction betw…	GO:0001678;GO:0001764;GO:0001817;GO:0001818;GO:0001932;GO:0001934;GO:0001959;GO:0001960;GO:0001961;GO:0001977;GO:0002376;GO:0002521;GO:0002682;GO:0002684;GO:0002685;GO:0002687;GO:0002688;GO:0002690;GO:0002694;GO:0002696;GO:0003008;GO:0003014;GO:0003071;GO:0003093;GO:0003104;GO:0006355;GO:0006468;GO:0006793;GO:0006796;GO:0006807;GO:0006810;GO:0006811;GO:0006812;GO:0006816;GO:0006897;GO:0006909;GO:…	NaN	NaN	12.9431	NaN	NaN	15.1706	NaN	15.2753	15.0178	15.5683
	0	-2.17921	Q9WUQ1	ATS1_RAT	Adamts1	A disintegrin and metalloproteinase with thrombospondin motifs 1	Q9WUQ1	anatomical structure development;anatomical structure formation involved in morphogenesis;animal organ development;biological regulation;cell communication;cellular component organization;cellular component organization or biogenesis;cellular process;cellular response to alcohol;cellular response to chemical stimulus;cellular response to endogenous stimulus;cellular response to external stimulus;…	GO:0001542;GO:0001822;GO:0006508;GO:0006807;GO:0007154;GO:0007346;GO:0007584;GO:0008152;GO:0008284;GO:0009605;GO:0009719;GO:0009725;GO:0009987;GO:0009991;GO:0010033;GO:0010564;GO:0010975;GO:0010976;GO:0014070;GO:0014910;GO:0014911;GO:0016043;GO:0016525;GO:0019538;GO:0022414;GO:0022602;GO:0022603;GO:0030198;GO:0030334;GO:0030335;GO:0030728;GO:0031344;GO:0031346;GO:0031667;GO:0031668;GO:0031669;GO:…	NaN	12.6875	NaN	NaN	NaN	15.4772	15.4641	NaN	13.659	NaN
	0.745108	-1.52326	P35444;P49744	TSP4_RAT	Thbs4	Thrombospondin-4	P49744	anatomical structure development;anatomical structure homeostasis;anatomical structure morphogenesis;animal organ development;animal organ morphogenesis;apoptotic process;appendage development;artery morphogenesis;behavior;behavioral response to pain;biological regulation;biomineral tissue development;blood coagulation;blood vessel diameter maintenance;blood vessel morphogenesis;BMP signaling pat…	GO:0001501;GO:0001503;GO:0001894;GO:0001932;GO:0001934;GO:0001936;GO:0001938;GO:0002063;GO:0002682;GO:0002684;GO:0002685;GO:0002687;GO:0002688;GO:0002690;GO:0003008;GO:0003012;GO:0003013;GO:0003018;GO:0003416;GO:0003417;GO:0006508;GO:0006807;GO:0006810;GO:0006915;GO:0006936;GO:0006939;GO:0006950;GO:0006986;GO:0007155;GO:0007165;GO:0007166;GO:0007167;GO:0007178;GO:0007399;GO:0007596;GO:0007599;GO:…	16.1319	16.4026	NaN	NaN	18.0639	NaN	16.3403	18.5865	19.4684	19.1623
	0	-0.950418	P35444	COMP_RAT	Comp	Cartilage oligomeric matrix protein	P35444	anatomical structure development;anatomical structure homeostasis;anatomical structure morphogenesis;animal organ development;animal organ morphogenesis;apoptotic process;appendage development;artery morphogenesis;biological regulation;biomineral tissue development;blood coagulation;blood vessel diameter maintenance;blood vessel morphogenesis;BMP signaling pathway;bone growth;bone mineralization;…	GO:0001501;GO:0001503;GO:0001894;GO:0002063;GO:0003008;GO:0003012;GO:0003013;GO:0003018;GO:0003416;GO:0003417;GO:0006508;GO:0006807;GO:0006810;GO:0006915;GO:0006936;GO:0006939;GO:0006950;GO:0006986;GO:0007155;GO:0007165;GO:0007166;GO:0007167;GO:0007178;GO:0007596;GO:0007599;GO:0008104;GO:0008152;GO:0008219;GO:0008283;GO:0008284;GO:0009306;GO:0009653;GO:0009887;GO:0009888;GO:0009889;GO:0009987;GO:…	NaN	NaN	NaN	NaN	18.0282	NaN	NaN	18.2485	19.7544	18.9329
	0.627537	-0.799597	Q64678	CP1B1_RAT	Cyp1b1	Cytochrome P450 1B1	Q64678	adrenal gland development;alcohol metabolic process;ameboidal-type cell migration;anatomical structure development;anatomical structure formation involved in morphogenesis;anatomical structure morphogenesis;angiogenesis;animal organ development;apoptotic signaling pathway;arachidonic acid metabolic process;benzene-containing compound metabolic process;biological regulation;biosynthetic process;bl…	GO:0000302;GO:0001523;GO:0001525;GO:0001667;GO:0001676;GO:0001817;GO:0001819;GO:0001944;GO:0002930;GO:0003006;GO:0006066;GO:0006081;GO:0006082;GO:0006139;GO:0006259;GO:0006304;GO:0006355;GO:0006417;GO:0006629;GO:0006631;GO:0006643;GO:0006690;GO:0006720;GO:0006721;GO:0006725;GO:0006805;GO:0006807;GO:0006809;GO:0006950;GO:0006979;GO:0007155;GO:0007162;GO:0007165;GO:0007584;GO:0008152;GO:0008202;GO:…	19.7469	19.8142	19.802	19.9332	20.8882	22.2326	22.2948	19.6787	19.971	20.0053
	0.821607	-0.597585	D3ZE16	D3ZE16_RAT	Idua	Alpha-L-iduronidase	D3ZE16	adult behavior;adult locomotory behavior;adult walking behavior;amino disaccharide catabolic process;amino disaccharide metabolic process;aminoglycan catabolic process;aminoglycan metabolic process;anatomical structure development;anatomical structure homeostasis;anatomical structure morphogenesis;animal organ development;animal organ morphogenesis;appendage morphogenesis;associative learning;beh…	GO:0000902;GO:0001894;GO:0003008;GO:0005975;GO:0005996;GO:0006022;GO:0006026;GO:0006027;GO:0006029;GO:0006082;GO:0006516;GO:0006790;GO:0006807;GO:0006996;GO:0007033;GO:0007040;GO:0007610;GO:0007611;GO:0007612;GO:0007613;GO:0007626;GO:0007628;GO:0007632;GO:0008152;GO:0008306;GO:0008344;GO:0008542;GO:0009056;GO:0009057;GO:0009100;GO:0009314;GO:0009416;GO:0009628;GO:0009653;GO:0009887;GO:0009893;GO:…	17.1446	17.2469	17.3919	17.1634	16.2535	16.7149	17.0257	18.2168	18.1317	18.0992
	1.18287	-0.499403	A0A8I6A3H1	A0A8I6A3H1_RAT	Ero1b	Endoplasmic reticulum oxidoreductase 1 beta	A0A8I6A3H1	amide metabolic process;biological regulation;carbohydrate homeostasis;cell redox homeostasis;cellular component organization;cellular component organization or biogenesis;cellular homeostasis;cellular localization;cellular process;chemical homeostasis;endoplasmic reticulum to Golgi vesicle-mediated transport;establishment of localization;establishment of localization in cell;external encapsulati…	GO:0006457;GO:0006508;GO:0006518;GO:0006807;GO:0006810;GO:0006888;GO:0008152;GO:0009987;GO:0010817;GO:0016043;GO:0016192;GO:0016485;GO:0016486;GO:0019538;GO:0019725;GO:0022417;GO:0030070;GO:0030198;GO:0033500;GO:0034975;GO:0042445;GO:0042592;GO:0042593;GO:0043062;GO:0043170;GO:0043603;GO:0044238;GO:0045229;GO:0045454;GO:0046907;GO:0048193;GO:0048878;GO:0051179;GO:0051234;GO:0051604;GO:0051641;GO:…	17.0319	16.9684	16.9048	17.0289	15.9833	17.5303	17.5314	17.1915	17.2722	16.8889
	0.680268	-0.496668	Q7TQ11	Q7TQ11_RAT	Vtn	Aa1018	Q7TQ11	anatomical structure development;animal organ development;animal organ regeneration;biological regulation;cell adhesion;cell adhesion mediated by integrin;cell differentiation;cell migration;cell motility;cell-matrix adhesion;cell-substrate adhesion;cellular component assembly;cellular component organization;cellular component organization or biogenesis;cellular developmental process;cellular pro…	GO:0001889;GO:0001932;GO:0001934;GO:0002376;GO:0006955;GO:0007155;GO:0007160;GO:0009893;GO:0009987;GO:0010001;GO:0010562;GO:0010604;GO:0010810;GO:0010811;GO:0014910;GO:0014911;GO:0016043;GO:0016477;GO:0019220;GO:0019222;GO:0022607;GO:0030100;GO:0030154;GO:0030155;GO:0030198;GO:0030334;GO:0030335;GO:0031099;GO:0031100;GO:0031323;GO:0031325;GO:0031399;GO:0031401;GO:0031589;GO:0032502;GO:0032879;GO:…	15.6588	15.7745	NaN	15.5561	16.8729	16.0907	16.331	16.1287	17.2442	16.5165
	1.0421	-0.376502	A0A8I6ARN7;Q8K1P7	SMCA4_RAT	Smarca4	Transcription activator BRG1	Q8K1P7	anatomical structure development;anatomical structure formation involved in morphogenesis;anatomical structure morphogenesis;animal organ development;animal organ morphogenesis;aorta development;aortic smooth muscle cell differentiation;appendage morphogenesis;aromatic compound biosynthetic process;artery development;artery morphogenesis;biological process involved in interaction with symbiont;bi…	GO:0000122;GO:0000902;GO:0001188;GO:0001558;GO:0001568;GO:0001570;GO:0001701;GO:0001709;GO:0001832;GO:0001835;GO:0001889;GO:0002009;GO:0002064;GO:0003006;GO:0003151;GO:0003279;GO:0003281;GO:0003407;GO:0006139;GO:0006259;GO:0006304;GO:0006305;GO:0006306;GO:0006325;GO:0006337;GO:0006338;GO:0006346;GO:0006351;GO:0006355;GO:0006356;GO:0006357;GO:0006366;GO:0006725;GO:0006807;GO:0007275;GO:0007281;GO:…	18.4562	18.675	18.727	18.6458	18.0303	19.1863	19.2247	18.8195	18.4192	18.7672
	1.06555	-0.35149	A0A0G2K618	A0A0G2K618_RAT	Large1	LARGE xylosyl- and glucuronyltransferase 1	A0A0G2K618	acetylcholine receptor signaling pathway;anatomical structure development;anatomical structure formation involved in morphogenesis;anatomical structure morphogenesis;animal organ development;anterograde trans-synaptic signaling;appendage development;appendage morphogenesis;astrocyte differentiation;axon ensheathment;basement membrane organization;behavior;behavioral defense response;behavioral fe…	GO:0000003;GO:0001568;GO:0001662;GO:0001764;GO:0001944;GO:0002209;GO:0002521;GO:0002573;GO:0003008;GO:0003012;GO:0006486;GO:0006493;GO:0006605;GO:0006612;GO:0006807;GO:0006810;GO:0006811;GO:0006812;GO:0006813;GO:0006833;GO:0006886;GO:0006936;GO:0006941;GO:0006950;GO:0006952;GO:0006954;GO:0006996;GO:0007009;GO:0007010;GO:0007154;GO:0007165;GO:0007267;GO:0007268;GO:0007272;GO:0007274;GO:0007416;GO:…	14.5528	15.2073	14.6129	14.6874	NaN	15.0609	15.0419	15.3621	NaN	15.0015
	0.66131	-0.268692	G3V901	G3V901_RAT	Ext1	Exostosin glycosyltransferase 1	G3V901	acute inflammatory response;acute inflammatory response to antigenic stimulus;aminoglycan biosynthetic process;aminoglycan metabolic process;anatomical structure development;anatomical structure homeostasis;anatomical structure morphogenesis;animal organ development;animal organ morphogenesis;anterograde trans-synaptic signaling;antigen processing and presentation;axon guidance;basement membrane …	GO:0000271;GO:0000902;GO:0001501;GO:0001503;GO:0001763;GO:0001894;GO:0001958;GO:0001974;GO:0002009;GO:0002062;GO:0002065;GO:0002067;GO:0002244;GO:0002376;GO:0002437;GO:0002438;GO:0002524;GO:0002526;GO:0003002;GO:0003008;GO:0003013;GO:0003015;GO:0003018;GO:0003128;GO:0003415;GO:0003416;GO:0005975;GO:0005976;GO:0006022;GO:0006023;GO:0006024;GO:0006029;GO:0006790;GO:0006807;GO:0006810;GO:0006950;GO:…	16.462	16.7488	16.8017	16.593	NaN	17.2528	16.8032	17.1578	NaN	16.4665
	0.127293	-0.2637	F7EYX4	F7EYX4_RAT	Itih1	Inter-alpha trypsin inhibitor, heavy chain 1	F7EYX4	aminoglycan metabolic process;carbohydrate derivative metabolic process;cellular component organization;cellular component organization or biogenesis;cellular process;external encapsulating structure organization;extracellular matrix organization;extracellular structure organization;glycosaminoglycan metabolic process;hyaluronan metabolic process;macromolecule metabolic process;metabolic process;…	GO:0006022;GO:0006807;GO:0008152;GO:0009987;GO:0016043;GO:0030198;GO:0030203;GO:0030212;GO:0043062;GO:0043170;GO:0045229;GO:0071704;GO:0071840;GO:1901135;GO:1901564;GO:1903510	NaN	16.6948	16.9246	NaN	NaN	NaN	NaN	15.9772	17.9002	17.3426
	0.530926	-0.244363	Q6QD51	CCD80_RAT	Ccdc80	Coiled-coil domain-containing protein 80	Q6QD51	biological process involved in interspecies interaction between organisms;biological regulation;cellular component organization;cellular component organization or biogenesis;cellular process;external encapsulating structure organization;extracellular matrix organization;extracellular structure organization;positive regulation of biological process;positive regulation of cell adhesion;positive reg…	GO:0009605;GO:0009607;GO:0009617;GO:0009987;GO:0010810;GO:0010811;GO:0016043;GO:0030155;GO:0030198;GO:0043062;GO:0043207;GO:0044419;GO:0045229;GO:0045785;GO:0048518;GO:0048522;GO:0050789;GO:0050794;GO:0050896;GO:0051707;GO:0065007;GO:0071840	15.4843	15.7986	15.9653	15.8727	15.4977	16.2486	16.261	16.175	15.2295	15.9262
	0.248281	-0.2304	P02454	CO1A1_RAT	Col1a1	Collagen alpha-1(I) chain	P02454	anatomical structure development;anatomical structure formation involved in morphogenesis;anatomical structure morphogenesis;animal organ development;animal organ morphogenesis;biological regulation;biomineral tissue development;biosynthetic process;blood vessel development;bone trabecula formation;cartilage development;cartilage development involved in endochondral bone morphogenesis;cell commun…	GO:0000302;GO:0001101;GO:0001501;GO:0001503;GO:0001568;GO:0001649;GO:0001957;GO:0001958;GO:0003008;GO:0006355;GO:0006810;GO:0006950;GO:0006979;GO:0007154;GO:0007162;GO:0007165;GO:0007166;GO:0007167;GO:0007169;GO:0007584;GO:0007600;GO:0007601;GO:0007605;GO:0008104;GO:0008152;GO:0009058;GO:0009410;GO:0009605;GO:0009612;GO:0009628;GO:0009653;GO:0009719;GO:0009725;GO:0009887;GO:0009888;GO:0009889;GO:…	21.9562	21.6949	21.7212	21.7127	23.3885	22.8254	22.7727	21.8284	22.0596	22.1393
	3.05685	-0.226858	Q6P7R8	DHB12_RAT	Hsd17b12	Very-long-chain 3-oxoacyl-CoA reductase	Q6P7R8	biological regulation;biosynthetic process;carboxylic acid biosynthetic process;carboxylic acid metabolic process;cellular biosynthetic process;cellular component organization;cellular component organization or biogenesis;cellular lipid metabolic process;cellular metabolic process;cellular process;estrogen biosynthetic process;estrogen metabolic process;external encapsulating structure organizati…	GO:0006082;GO:0006629;GO:0006631;GO:0006633;GO:0006694;GO:0006703;GO:0008152;GO:0008202;GO:0008210;GO:0008610;GO:0009058;GO:0009987;GO:0010810;GO:0010811;GO:0010817;GO:0016043;GO:0016053;GO:0019752;GO:0030155;GO:0030198;GO:0032787;GO:0042445;GO:0042446;GO:0043062;GO:0043436;GO:0044237;GO:0044238;GO:0044249;GO:0044255;GO:0044281;GO:0044283;GO:0045229;GO:0045785;GO:0046394;GO:0048518;GO:0048522;GO:…	22.3799	22.5261	22.5481	22.5198	22.5611	22.7726	22.8071	22.7521	22.6382	22.6994
	1.36319	-0.224489	P97526	NF1_RAT	Nf1	Neurofibromin	P97526	acid secretion;acidic amino acid transport;actin cytoskeleton organization;actin filament-based process;adrenal gland development;amide transport;amino acid transport;amygdala development;anatomical structure development;anatomical structure formation involved in morphogenesis;anatomical structure maturation;anatomical structure morphogenesis;angiogenesis;animal organ development;animal organ mor…	GO:0000165;GO:0001525;GO:0001649;GO:0001656;GO:0001666;GO:0001822;GO:0001889;GO:0001932;GO:0001933;GO:0001935;GO:0001936;GO:0001937;GO:0001938;GO:0001952;GO:0001953;GO:0002376;GO:0002521;GO:0002573;GO:0002682;GO:0002683;GO:0002684;GO:0002685;GO:0002686;GO:0002761;GO:0002762;GO:0003008;GO:0006469;GO:0006606;GO:0006810;GO:0006835;GO:0006836;GO:0006865;GO:0006886;GO:0006913;GO:0006915;GO:0006950;GO:…	18.0398	18.2319	18.3425	18.4652	18.2729	18.5365	18.2689	18.6364	18.4731	18.5598
	0.454526	-0.178045	Q9Z1E1	FLOT1_RAT	Flot1	Flotillin-1	Q9Z1E1	anatomical structure morphogenesis;axonogenesis;biological regulation;cell projection morphogenesis;cell projection organization;cellular anatomical entity morphogenesis;cellular component assembly;cellular component disassembly;cellular component organization;cellular component organization or biogenesis;cellular localization;cellular macromolecule localization;cellular process;cellular response…	GO:0001765;GO:0001817;GO:0001819;GO:0001932;GO:0001934;GO:0002090;GO:0002682;GO:0002684;GO:0002831;GO:0002833;GO:0006810;GO:0006950;GO:0007165;GO:0007409;GO:0008104;GO:0009653;GO:0009889;GO:0009891;GO:0009893;GO:0009966;GO:0009967;GO:0009987;GO:0010033;GO:0010468;GO:0010556;GO:0010557;GO:0010562;GO:0010604;GO:0010628;GO:0010646;GO:0010647;GO:0014070;GO:0015931;GO:0016043;GO:0019220;GO:0019222;GO:…	19.595	19.9697	19.9931	19.9032	19.1796	19.7507	19.8018	19.9333	19.7921	20.2529
	1.02231	-0.156047	P17246	TGFB1_RAT	Tgfb1	Transforming growth factor beta-1 proprotein	P17246	adaptive immune response;adaptive immune response based on somatic recombination of immune receptors built from immunoglobulin superfamily domains;aminoglycan catabolic process;aminoglycan metabolic process;anatomical structure development;anatomical structure formation involved in morphogenesis;anatomical structure maturation;anatomical structure morphogenesis;angiogenesis;animal organ developme…		17.1136	16.9597	16.85	17.198	17.2234	17.1175	17.1837	17.2262	17.2302	17.3673
	0.441003	-0.153688	P15943	APLP2_RAT	Aplp2	Amyloid beta precursor like protein 2	P15943	alcohol metabolic process;anatomical structure development;anatomical structure morphogenesis;axonogenesis;behavior;cell projection morphogenesis;cell projection organization;cellular anatomical entity morphogenesis;cellular component organization;cellular component organization or biogenesis;cellular homeostasis;cellular process;central nervous system development;chemical homeostasis;cholesterol…	GO:0001967;GO:0003008;GO:0006066;GO:0006629;GO:0006873;GO:0006878;GO:0007409;GO:0007417;GO:0007610;GO:0007617;GO:0007626;GO:0007631;GO:0008152;GO:0008202;GO:0008203;GO:0009653;GO:0009987;GO:0016043;GO:0016125;GO:0019098;GO:0019725;GO:0022414;GO:0030003;GO:0030030;GO:0030198;GO:0030900;GO:0030901;GO:0032501;GO:0032502;GO:0032989;GO:0042592;GO:0043062;GO:0044238;GO:0044281;GO:0045229;GO:0048731;GO:…	18.0469	17.6436	17.7572	17.7669	18.0779	18.2424	18.3357	17.7537	18.076	17.653
	0.150779	-0.141578	A0A8I6AHK0	A0A8I6AHK0_RAT	Postn	Periostin	A0A8I6AHK0	anatomical structure development;biological regulation;bone regeneration;cell adhesion;cell communication;cell growth;cellular component organization;cellular component organization or biogenesis;cellular process;cellular response to chemical stimulus;cellular response to cytokine stimulus;cellular response to endogenous stimulus;cellular response to external stimulus;cellular response to extrace…	GO:0001666;GO:0001817;GO:0001819;GO:0001952;GO:0001953;GO:0003073;GO:0006950;GO:0007154;GO:0007155;GO:0007162;GO:0007584;GO:0008217;GO:0008593;GO:0009605;GO:0009612;GO:0009628;GO:0009719;GO:0009888;GO:0009889;GO:0009891;GO:0009893;GO:0009966;GO:0009987;GO:0009991;GO:0010033;GO:0010468;GO:0010556;GO:0010557;GO:0010604;GO:0010628;GO:0010646;GO:0010810;GO:0010812;GO:0014070;GO:0014823;GO:0014850;GO:…	18.1069	17.8887	18.5524	18.5979	18.1925	17.65	17.5363	18.8076	19.1015	18.9508
	0.54441	-0.139667	Q07936	ANXA2_RAT	Anxa2	Annexin A2	Q07936	anatomical structure development;anatomical structure formation involved in morphogenesis;angiogenesis;aromatic compound biosynthetic process;biological regulation;biosynthetic process;body fluid secretion;bone cell development;cell development;cellular aromatic compound metabolic process;cellular biosynthetic process;cellular component assembly;cellular component organization;cellular component …	GO:0001525;GO:0001765;GO:0001919;GO:0001921;GO:0001932;GO:0001934;GO:0002090;GO:0002091;GO:0006139;GO:0006351;GO:0006355;GO:0006357;GO:0006366;GO:0006725;GO:0006807;GO:0006810;GO:0006900;GO:0006996;GO:0007589;GO:0008104;GO:0008152;GO:0008284;GO:0009058;GO:0009059;GO:0009299;GO:0009719;GO:0009725;GO:0009889;GO:0009891;GO:0009892;GO:0009893;GO:0009894;GO:0009895;GO:0009987;GO:0010033;GO:0010468;GO:…	27.6422	27.4139	27.5016	27.3309	26.9399	27.5344	27.5384	27.4908	27.5676	27.3957
	0.883364	-0.139647	D3ZEG9	D3ZEG9_RAT	Ercc2	General transcription and DNA repair factor IIH helicase subunit XPD	D3ZEG9	anatomical structure development;anatomical structure formation involved in morphogenesis;anatomical structure maturation;animal organ development;apoptotic process;apoptotic signaling pathway;aromatic compound biosynthetic process;biological regulation;biomineral tissue development;biosynthetic process;bone mineralization;cell cycle process;cell death;cell differentiation;cell division;cell matu…	GO:0000018;GO:0000019;GO:0000462;GO:0001666;GO:0001701;GO:0002244;GO:0006139;GO:0006259;GO:0006281;GO:0006283;GO:0006289;GO:0006351;GO:0006354;GO:0006362;GO:0006364;GO:0006366;GO:0006396;GO:0006725;GO:0006807;GO:0006915;GO:0006950;GO:0006974;GO:0006979;GO:0007059;GO:0007165;GO:0007166;GO:0007167;GO:0007169;GO:0007275;GO:0007346;GO:0008152;GO:0008219;GO:0008283;GO:0008340;GO:0009058;GO:0009059;GO:…	17.6941	18.015	17.8899	17.9235	17.9423	18.0499	17.8065	18.1689	18.009	18.1287
	1.00255	-0.132307	O35346	FAK1_RAT	Ptk2	Focal adhesion kinase 1	O35346	ameboidal-type cell migration;anatomical structure development;anatomical structure formation involved in morphogenesis;anatomical structure morphogenesis;angiogenesis;axonogenesis;biological regulation;blood vessel development;blood vessel diameter maintenance;cell differentiation;cell migration;cell motility;cell projection morphogenesis;cell projection organization;cell surface receptor signal…	GO:0000165;GO:0000226;GO:0001525;GO:0001558;GO:0001568;GO:0001570;GO:0001667;GO:0001764;GO:0001932;GO:0001934;GO:0001952;GO:0002682;GO:0002684;GO:0002685;GO:0002687;GO:0002688;GO:0002690;GO:0003008;GO:0003013;GO:0003018;GO:0006468;GO:0006793;GO:0006796;GO:0006807;GO:0006810;GO:0006873;GO:0006950;GO:0006996;GO:0007010;GO:0007017;GO:0007097;GO:0007162;GO:0007165;GO:0007166;GO:0007167;GO:0007169;GO:…	18.6425	18.9339	18.8342	18.8845	18.7282	18.9203	18.9017	19.0513	18.787	19.0246
	0.179967	-0.123043	Q8R4A1	ERO1A_RAT	Ero1a	ERO1-like protein alpha	Q8R4A1	apoptotic signaling pathway;biological regulation;brown fat cell differentiation;calcium ion transmembrane import into cytosol;calcium ion transmembrane transport;calcium ion transport;cell differentiation;cell redox homeostasis;cellular component organization;cellular component organization or biogenesis;cellular developmental process;cellular homeostasis;cellular process;cellular response to ch…	GO:0001666;GO:0006457;GO:0006458;GO:0006807;GO:0006810;GO:0006811;GO:0006812;GO:0006816;GO:0006950;GO:0006979;GO:0007165;GO:0008152;GO:0009628;GO:0009987;GO:0016043;GO:0019538;GO:0019725;GO:0022417;GO:0030001;GO:0030154;GO:0030198;GO:0030968;GO:0032502;GO:0032879;GO:0033554;GO:0034220;GO:0034975;GO:0034976;GO:0035556;GO:0036293;GO:0036294;GO:0042221;GO:0042592;GO:0043062;GO:0043170;GO:0044238;GO:…	24.0067	23.9063	23.9345	23.8133	22.8841	23.4138	23.4124	24.08	24.1595	24.0944
	0.530674	-0.100042	Q6AYU3	DNJB6_RAT	Dnajb6	DnaJ homolog subfamily B member 6	Q6AYU3	actin cytoskeleton organization;actin filament-based process;anatomical structure development;biological regulation;cell adhesion;cell differentiation;cell differentiation involved in embryonic placenta development;cell-cell adhesion;cellular component organization;cellular component organization or biogenesis;cellular developmental process;cellular localization;cellular macromolecule localizatio…	GO:0003006;GO:0006355;GO:0006457;GO:0006996;GO:0007010;GO:0007155;GO:0008104;GO:0009889;GO:0009890;GO:0009892;GO:0009987;GO:0010468;GO:0010556;GO:0010558;GO:0010605;GO:0016043;GO:0019219;GO:0019222;GO:0022414;GO:0030029;GO:0030036;GO:0030154;GO:0030198;GO:0031323;GO:0031324;GO:0031326;GO:0031327;GO:0032502;GO:0032879;GO:0032880;GO:0033036;GO:0033365;GO:0034504;GO:0043062;GO:0044087;GO:0045103;GO:…	18.7452	18.9002	18.8658	18.9279	19.2464	19.1263	18.9393	19.0705	18.9996	19.05
	0.946447	-0.0890045	O54924	EXOC8_RAT	Exoc8	Exocyst complex component 8	O54924	cellular component disassembly;cellular component organization;cellular component organization or biogenesis;cellular localization;cellular macromolecule localization;cellular process;endosome organization;establishment of localization;establishment of protein localization;exocytosis;export from cell;external encapsulating structure organization;extracellular matrix disassembly;extracellular matr…	GO:0006810;GO:0006887;GO:0006892;GO:0006893;GO:0006996;GO:0007032;GO:0008104;GO:0009987;GO:0015031;GO:0016043;GO:0016050;GO:0016192;GO:0022411;GO:0022617;GO:0030198;GO:0032940;GO:0033036;GO:0043062;GO:0045184;GO:0045229;GO:0046903;GO:0048193;GO:0051179;GO:0051234;GO:0051641;GO:0051668;GO:0070727;GO:0071702;GO:0071705;GO:0071840;GO:0098876;GO:0140352	19.0832	19.2178	19.1055	19.2571	19.114	19.1885	19.1414	19.2959	19.3442	19.2526
	0.131192	-0.0719933	P08699	LEG3_RAT	Lgals3	Galectin-3	P08699	anatomical structure development;biological process involved in interspecies interaction between organisms;biological regulation;cell chemotaxis;cell differentiation;cell migration;cell motility;cellular aromatic compound metabolic process;cellular component organization;cellular component organization or biogenesis;cellular developmental process;cellular metabolic process;cellular nitrogen compo…	GO:0001501;GO:0002376;GO:0002548;GO:0002682;GO:0002683;GO:0002684;GO:0002685;GO:0002687;GO:0002694;GO:0002695;GO:0002697;GO:0002698;GO:0006139;GO:0006396;GO:0006397;GO:0006725;GO:0006807;GO:0006935;GO:0006950;GO:0006952;GO:0006955;GO:0007162;GO:0008152;GO:0008284;GO:0008285;GO:0008380;GO:0009605;GO:0009607;GO:0009966;GO:0009968;GO:0009987;GO:0010033;GO:0010646;GO:0010648;GO:0010959;GO:0014062;GO:…	25.4792	25.3173	25.4895	25.2445	25.3479	24.9232	24.9836	25.6934	25.796	25.8422
	0.190503	-0.0333183	P54001	P4HA1_RAT	P4ha1	Prolyl 4-hydroxylase subunit alpha-1	P54001	cellular component organization;cellular component organization or biogenesis;cellular process;collagen fibril organization;external encapsulating structure organization;extracellular matrix organization;extracellular structure organization;supramolecular fiber organization	GO:0009987;GO:0016043;GO:0030198;GO:0030199;GO:0043062;GO:0045229;GO:0071840;GO:0097435	23.0335	23.2613	23.2034	23.095	23.0071	23.2305	23.1722	23.2036	22.9587	23.202
[truncated: 37 more rows]
